# Supplementary material for: Unique features of transcription termination and initiation at closely spaced tandem human genes
Source: Mol Syst Biol. 2022 Apr 1;18(4):e10682. doi: 10.15252/msb.202110682 (PMC8972054; doi:10.15252/msb.202110682)
Supplement: Supplementary file 3 — Dataset EV1 [file MSB-18-e10682-s018.xlsx]

## Sheet: Dataset_EV1
gene1	gene2	orientation	length_gene1	length_gene2	intronal_size_gene1	intronal_size_gene2	distance_between_closest_points	distance_between_promoters	coexpressed_in_K562	coexpressed_in_HepG2
TNFRSF14	FAM213B	tandem	9258	5010	5828	2064	20838	30095	FALSE	TRUE
TNFRSF9	UTS2	tandem	27295	5880	21302	5054	62380	89674	FALSE	FALSE
ENO1	RERE	tandem	18093	465236	11966	326415	43360	61452	FALSE	FALSE
GPR157	SLC2A5	tandem	24754	32883	23601	28813	34589	59342	FALSE	FALSE
H6PD	SPSB1	tandem	36532	76650	24941	73533	21547	58078	FALSE	TRUE
SPSB1	SLC25A33	tandem	76650	43304	73533	41843	169938	246587	FALSE	TRUE
TMEM201	PIK3CD	tandem	26004	77383	17167	71972	36855	62858	FALSE	FALSE
CTNNBIP1	CLSTN1	tandem	61983	95506	59005	90309	23750	85732	TRUE	TRUE
UBE4B	KIF1B	tandem	148256	170898	142570	125272	29468	177723	TRUE	TRUE
C1orf127	CASZ1	tandem	35565	160068	32804	148571	149797	185361	FALSE	FALSE
UBIAD1	DISP3	tandem	15237	58346	11583	53132	190804	206040	FALSE	FALSE
MIIP	TNFRSF8	tandem	12808	80831	11007	77190	31328	44135	TRUE	FALSE
TNFRSF8	TNFRSF1B	tandem	80831	42218	77190	38543	22796	103626	TRUE	FALSE
TNFRSF1B	VPS13D	tandem	42218	282003	38543	265696	20819	63036	TRUE	FALSE
AADACL4	AADACL3	tandem	22532	12609	20957	8668	49021	71552	FALSE	FALSE
PDPN	PRDM2	tandem	34201	124840	30622	85669	82283	116483	FALSE	FALSE
PRDM2	KAZN	tandem	124840	519332	85669	274465	773639	898478	TRUE	TRUE
KAZN	TMEM51	tandem	519332	67949	274465	65220	34484	553815	FALSE	TRUE
EPHA2	FAM131C	tandem	31751	15864	27787	14163	50705	82455	FALSE	FALSE
ARHGEF19	EPHA2	tandem	14506	31751	11477	27787	42017	56522	FALSE	FALSE
PADI3	PADI4	tandem	35135	55806	31947	53541	23963	59097	FALSE	FALSE
ARHGEF10L	ACTL8	tandem	158041	71751	119620	69890	57438	215478	FALSE	FALSE
ACTL8	IGSF21	tandem	71751	270738	69890	268794	280682	352432	FALSE	FALSE
IGSF21	KLHDC7A	tandem	270738	5057	268794	0	102447	373184	FALSE	FALSE
KLHDC7A	PAX7	tandem	5057	117861	0	105853	145020	150076	FALSE	FALSE
UBR4	IFFO2	tandem	135747	52053	119865	46218	118174	253920	FALSE	FALSE
UBXN10	VWA5B1	tandem	9971	63976	4393	59501	94871	104841	FALSE	FALSE
ECE1	EIF4G3	tandem	128295	370597	79112	313002	40359	168653	TRUE	TRUE
NBPF3	ALPL	tandem	44811	69055	40926	66601	24458	69268	FALSE	FALSE
CELA3A	CDC42	tandem	10887	40317	9980	37612	40085	50971	FALSE	FALSE
ZBTB40	EPHA8	tandem	79307	40084	70459	29672	32354	111660	FALSE	FALSE
C1QB	EPHB2	tandem	8348	210663	7304	199693	49302	57649	FALSE	FALSE
C1orf234	LACTBL1	tandem	5017	12388	4507	10655	45404	50420	FALSE	FALSE
E2F2	ASAP3	tandem	24793	55695	19600	51580	22170	46962	TRUE	FALSE
MYOM3	SRSF10	tandem	56135	16117	50335	11115	75578	131712	FALSE	FALSE
NCMAP	SRRM1	tandem	53252	30179	49262	26093	33776	87027	FALSE	TRUE
SRRM1	CLIC4	tandem	30179	99056	26093	94622	71988	102166	TRUE	TRUE
SYF2	RUNX3	tandem	10247	65500	8533	49662	257266	267512	FALSE	FALSE
TMEM57	LDLRAP1	tandem	69350	25302	65714	22367	43378	112727	TRUE	TRUE
LDLRAP1	MAN1C1	tandem	25302	168740	22367	164190	48582	73883	FALSE	FALSE
PAFAH2	STMN1	tandem	38391	22692	34810	8631	52890	91280	FALSE	TRUE
CATSPER4	CEP85	tandem	11915	44658	10496	32326	31611	43525	FALSE	FALSE
RPS6KA1	ARID1A	tandem	45272	86080	34070	77820	121002	166273	TRUE	TRUE
PIGV	ZDHHC18	tandem	10441	29011	7762	25872	28307	38747	TRUE	TRUE
SLC9A1	FAM46B	tandem	56322	7823	51810	5449	85967	142288	FALSE	FALSE
AHDC1	WASF2	tandem	69250	85969	62892	80532	44058	113307	FALSE	FALSE
IFI6	FGR	tandem	6153	22927	5305	14610	30845	36997	FALSE	FALSE
PPP1R8	THEMIS2	tandem	20932	14143	18352	12125	20871	41802	FALSE	FALSE
PTAFR	EYA3	tandem	46771	118294	34059	108980	58529	105299	FALSE	TRUE
SESN2	MED18	tandem	23040	6966	19512	5125	46511	69550	TRUE	TRUE
MED18	PHACTR4	tandem	6966	130789	5125	90302	33615	40580	TRUE	TRUE
GMEB1	YTHDF2	tandem	46876	33155	44203	30179	21018	67893	FALSE	TRUE
YTHDF2	OPRD1	tandem	33155	51555	30179	49781	42367	75521	FALSE	FALSE
OPRD1	EPB41	tandem	51555	232956	49781	213964	23395	74949	FALSE	FALSE
SDC3	LAPTM5	tandem	39168	25369	34047	23129	111630	150797	FALSE	FALSE
PUM1	SDC3	tandem	134212	39168	128830	34047	22873	157084	TRUE	FALSE
NKAIN1	PUM1	tandem	60143	134212	57221	128830	114028	174170	FALSE	FALSE
SERINC2	TINAGL1	tandem	25116	11202	20366	8573	134559	159674	FALSE	TRUE
TINAGL1	HCRTR1	tandem	11202	9619	8573	7618	30014	41215	FALSE	FALSE
ADGRB2	COL16A1	tandem	36959	51921	31568	46337	22938	59896	FALSE	FALSE
SPOCD1	ADGRB2	tandem	25630	36959	22168	31568	26359	51988	FALSE	FALSE
PTP4A2	SPOCD1	tandem	31967	25630	15875	22168	90370	122336	FALSE	FALSE
ZBTB8B	ZBTB8A	tandem	22802	66806	18784	59833	51287	74088	FALSE	FALSE
RNF19B	TMEM54	tandem	28368	6758	25666	5765	35094	63461	TRUE	TRUE
AK2	RNF19B	tandem	28972	28368	24516	25666	43127	72098	FALSE	FALSE
C1orf216	PSMB2	tandem	5314	42303	2380	34324	72032	77345	FALSE	FALSE
GRIK3	CSF3R	tandem	238717	17272	229498	13976	312213	550929	FALSE	FALSE
C1orf109	RSPO1	tandem	9026	23645	6516	20818	46647	55672	FALSE	FALSE
AKIRIN1	NDUFS5	tandem	14822	8342	12164	7773	20230	35051	FALSE	FALSE
NDUFS5	MACF1	tandem	8342	402972	7773	385283	49531	57872	FALSE	FALSE
HEYL	PABPC4	tandem	16246	16037	12132	12878	46582	62827	FALSE	FALSE
TRIT1	BMP8B	tandem	42478	30631	40664	26858	52173	94650	FALSE	FALSE
MFSD2A	CAP1	tandem	14857	32067	12790	29303	70615	85471	FALSE	FALSE
SMAP2	ZFP69B	tandem	49621	13054	36083	11023	27339	76959	FALSE	TRUE
HIVEP3	EDN2	tandem	529561	5909	264186	4719	21682	551242	FALSE	FALSE
PPCS	CCDC30	tandem	17038	119776	4370	116678	61511	78548	FALSE	FALSE
PTPRF	KDM4A	tandem	92797	55393	85078	50884	26454	119250	TRUE	FALSE
KLF17	DMAP1	tandem	16288	7227	13160	5595	78316	94603	FALSE	FALSE
UQCRH	NSUN4	tandem	13165	24976	12502	19664	23400	36564	FALSE	FALSE
NSUN4	FAAH	tandem	24976	19582	19664	17487	29115	54090	FALSE	TRUE
FAAH	DMBX1	tandem	19582	7219	17487	4342	93148	112729	FALSE	FALSE
TAL1	PDZK1IP1	tandem	16046	6511	11162	5617	26191	42236	FALSE	FALSE
CDKN2C	C1orf185	tandem	5943	45849	3624	44938	127597	133539	FALSE	FALSE
C1orf185	RNF11	tandem	45849	37175	44938	34101	88191	134039	FALSE	FALSE
RAB3B	NRDC	tandem	82809	89744	69965	85691	29019	111827	FALSE	FALSE
BTF3L4	ZFYVE9	tandem	34532	204593	29979	199486	51378	85909	FALSE	TRUE
GPX7	FAM159A	tandem	6681	35777	5452	30527	24293	30973	FALSE	FALSE
NDC1	GLIS1	tandem	73092	227972	68347	225156	31257	104348	FALSE	FALSE
BSND	PCSK9	tandem	9849	25378	8479	21672	30684	40532	FALSE	FALSE
PLPP3	USP24	tandem	84839	149008	81531	138206	1279380	1364218	FALSE	TRUE
FGGY	HOOK1	tandem	465778	61518	404858	55661	52131	517908	FALSE	TRUE
C1orf87	CYP2J2	tandem	83377	33491	81349	31599	63596	146972	FALSE	FALSE
PATJ	L1TD1	tandem	421443	17528	412939	13594	30883	452325	FALSE	FALSE
EFCAB7	PGM1	tandem	49393	66970	46991	54353	20583	69975	FALSE	FALSE
PGM1	ROR1	tandem	66970	407490	54353	384354	113774	180743	FALSE	FALSE
ROR1	UBE2U	tandem	407490	40538	384354	39402	22311	429800	FALSE	FALSE
UBE2U	CACHD1	tandem	40538	222266	39402	199292	226449	266986	FALSE	FALSE
CACHD1	RAVER2	tandem	222266	88137	199292	83776	52037	274302	FALSE	FALSE
AK4	DNAJC6	tandem	84597	151176	77375	130333	32549	117145	TRUE	FALSE
PDE4B	SGIP1	tandem	582070	217571	374689	206832	158990	741059	FALSE	FALSE
C1orf141	SLC35D1	tandem	42796	55066	40554	48606	37779	80574	FALSE	FALSE
IL23R	IL12RB2	tandem	93482	89537	90668	85588	47397	140878	TRUE	FALSE
DIRAS3	GNG12	tandem	5670	132007	3697	127598	212490	218159	TRUE	FALSE
WLS	DIRAS3	tandem	134143	5670	113735	3697	46828	180970	FALSE	FALSE
RPE65	WLS	tandem	21136	134143	18528	113735	196223	217358	FALSE	FALSE
DEPDC1	RPE65	tandem	23070	21136	18058	18528	24193	47262	FALSE	FALSE
HHLA3	CTH	tandem	13213	28634	12376	26570	43196	56408	TRUE	TRUE
ACADM	RABGGTB	tandem	39332	8897	36759	7286	22516	61847	FALSE	FALSE
ST6GALNAC3	ST6GALNAC5	tandem	556281	200131	527189	194829	236424	792704	FALSE	FALSE
GIPC2	PTGFR	tandem	93488	49659	89321	44264	352595	446082	FALSE	FALSE
PTGFR	IFI44L	tandem	49659	25764	44264	19869	79681	129339	FALSE	FALSE
PRKACB	SAMD13	tandem	160524	52433	75750	48414	59868	220391	FALSE	FALSE
SAMD13	DNASE2B	tandem	52433	16477	48414	10434	47734	100166	FALSE	FALSE
DNASE2B	RPF1	tandem	16477	19114	10434	17139	64229	80705	FALSE	FALSE
SSX2IP	CTBS	tandem	46851	21360	40950	18259	69227	116077	TRUE	TRUE
LPAR3	SSX2IP	tandem	79811	46851	78090	40950	122846	202656	FALSE	FALSE
MCOLN2	LPAR3	tandem	71540	79811	68487	78090	32370	103909	FALSE	FALSE
MCOLN3	MCOLN2	tandem	30459	71540	27693	68487	20960	51418	FALSE	FALSE
C1orf52	SYDE2	tandem	9719	43373	6392	38662	48909	58627	TRUE	FALSE
DDAH1	BCL10	tandem	259879	11128	199298	8040	41581	301459	FALSE	TRUE
COL24A1	ZNHIT6	tandem	427206	59011	420706	52872	20800	448005	FALSE	FALSE
ODF2L	COL24A1	tandem	49519	427206	43652	420706	190386	239904	FALSE	FALSE
CLCA1	CLCA4	tandem	31449	33674	28329	30520	46785	78233	FALSE	FALSE
CLCA4	SH3GLB1	tandem	33674	43615	30520	37236	123821	157494	FALSE	FALSE
HS2ST1	LOC101927844	tandem	195347	38663	185401	37511	102671	298017	FALSE	FALSE
LOC101927844	LMO4	tandem	38663	20457	37511	15051	77137	115799	FALSE	FALSE
LMO4	PKN2	tandem	20457	152112	15051	146036	1335220	1355676	TRUE	TRUE
GBP1	GBP3	tandem	13057	16190	10007	13001	29438	42494	FALSE	FALSE
GBP2	GBP1	tandem	20027	13057	15895	10007	40773	60799	FALSE	FALSE
GBP5	GBP4	tandem	13911	17803	9914	11658	60001	73911	FALSE	FALSE
GBP6	LRRC8B	tandem	24284	73024	19588	48321	136678	160961	FALSE	FALSE
LRRC8B	LRRC8C	tandem	73024	86451	48321	79244	35224	108247	TRUE	FALSE
LRRC8C	LRRC8D	tandem	86451	115417	79244	111183	101479	187929	TRUE	FALSE
LRRC8D	ZNF326	tandem	115417	40436	111183	25648	58665	174081	TRUE	TRUE
ZNF644	BARHL2	tandem	106956	5216	103381	3720	198063	305018	FALSE	FALSE
HFM1	ZNF644	tandem	144104	106956	139173	103381	238511	382614	TRUE	FALSE
BTBD8	KIAA1107	tandem	67540	15868	66093	11529	21014	88553	FALSE	FALSE
KIAA1107	C1orf146	tandem	15868	27795	11529	27044	33291	49158	FALSE	FALSE
EVI5	GFI1	tandem	283709	12116	276290	8095	21820	305528	FALSE	TRUE
CCDC18	DR1	tandem	98015	16671	93460	13463	67191	165205	TRUE	FALSE
DR1	FNBP1L	tandem	16671	106531	13463	101999	85540	102210	TRUE	TRUE
DNTTIP2	BCAR3	tandem	9749	285409	7027	117210	22308	32056	FALSE	TRUE
ABCA4	GCLM	tandem	128312	24399	120987	19382	83240	211551	FALSE	FALSE
ARHGAP29	ABCA4	tandem	68845	128312	59728	120987	47758	116602	FALSE	FALSE
ALG14	CNN3	tandem	90229	30275	89210	27807	55500	145728	FALSE	FALSE
PLPPR4	PALMD	tandem	45291	48667	40356	46089	336293	381583	FALSE	FALSE
AGL	SLC35A3	tandem	73940	57190	64491	51242	45766	119705	TRUE	TRUE
RTCA	CDC14A	tandem	26612	175263	24008	149814	52246	78857	TRUE	TRUE
COL11A1	OLFM3	tandem	232030	194668	224822	140846	879233	1111262	FALSE	FALSE
LOC101928436	COL11A1	tandem	107405	232030	106878	224822	386649	494053	FALSE	FALSE
AMY2A	AMY1A	tandem	8449	103171	6770	7131	29739	38187	FALSE	FALSE
SLC25A24	VAV3	tandem	65637	393764	58322	251616	169799	235435	FALSE	TRUE
NBPF4	SLC25A24	tandem	20741	65637	18242	58322	22983	43723	TRUE	FALSE
NBPF6	FAM102B	tandem	20357	78979	18178	73639	89711	110067	TRUE	FALSE
TAF13	WDR47	tandem	11627	72013	11050	67654	22148	33774	TRUE	TRUE
AMPD2	GSTM4	tandem	12243	9426	6610	5517	24021	36263	TRUE	TRUE
CSF1	AHCYL1	tandem	20384	38978	14851	24071	53771	74154	FALSE	TRUE
KCNC4	RBM15	tandem	23339	7359	19236	3984	105271	128609	FALSE	FALSE
KCNA3	KCNA2	tandem	21470	37895	8433	18443	22090	43559	FALSE	FALSE
CHI3L2	CHIA	tandem	15782	29715	13628	28264	47412	63193	FALSE	FALSE
CHIA	PIFO	tandem	29715	6458	28264	4209	25994	55708	FALSE	FALSE
LOC643355	CTTNBP2NL	tandem	8274	64987	5239	59087	397337	405610	FALSE	FALSE
LRIG2	MAGI3	tandem	52033	295071	47441	288192	265651	317683	TRUE	TRUE
TRIM33	SYT6	tandem	118383	64559	110070	59493	238927	357309	FALSE	FALSE
BCAS2	TRIM33	tandem	14085	118383	12784	110070	56400	70484	TRUE	TRUE
NGF	TSPAN2	tandem	52321	41489	51272	38330	196416	248736	FALSE	FALSE
SLC22A15	MAB21L3	tandem	93557	23486	88837	20257	41701	135257	FALSE	FALSE
MAB21L3	ATP1A1	tandem	23486	31602	20257	24278	237934	261419	FALSE	FALSE
C1orf137	CD2	tandem	12492	14766	12106	13235	47861	60352	FALSE	FALSE
CD2	PTGFRN	tandem	14766	80436	13235	74124	140694	155459	FALSE	FALSE
CD101	TTF2	tandem	34802	42543	31310	37689	23776	58577	FALSE	FALSE
VTCN1	TRIM45	tandem	67374	10735	63388	7181	21798	89171	FALSE	FALSE
MAN1A2	FAM46C	tandem	158236	22408	152848	16688	80284	238519	TRUE	FALSE
TBX15	SPAG17	tandem	106514	231561	103019	224436	697818	804331	FALSE	FALSE
WARS2	TBX15	tandem	109457	106514	106636	103019	41660	151116	FALSE	TRUE
HAO2	HSD3B2	tandem	25355	8109	23764	6266	20801	46155	FALSE	FALSE
HSD3B2	HSD3B1	tandem	8109	7856	6266	6176	84164	92272	FALSE	FALSE
REG4	HMGCS2	tandem	17563	20937	13449	18534	25086	42648	FALSE	FALSE
NBPF7	REG4	tandem	10116	17563	8505	13449	23185	33300	FALSE	FALSE
ECM1	ADAMTSL4	tandem	5779	11568	3733	7106	35580	41358	TRUE	FALSE
ENSA	MCL1	tandem	7500	5188	4512	1339	42385	49884	TRUE	TRUE
CTSK	CTSS	tandem	12234	35762	10424	31730	30251	42484	TRUE	FALSE
TUFT1	SNX27	tandem	43279	86898	40147	79813	28603	71881	FALSE	TRUE
S100A10	THEM4	tandem	11329	39019	10274	33848	73025	84353	FALSE	TRUE
RPTN	TCHH	tandem	5634	9138	2065	2143	38141	43774	FALSE	FALSE
HRNR	RPTN	tandem	12121	5634	2489	2065	52848	64968	FALSE	FALSE
FLG	HRNR	tandem	23029	12121	10282	2489	77979	101007	FALSE	FALSE
FLG2	FLG	tandem	11270	23029	2148	10282	23534	34803	FALSE	FALSE
CRNN	FLG2	tandem	5032	11270	3119	2148	49237	54268	FALSE	FALSE
NPR1	INTS3	tandem	15305	46742	11120	41678	34075	49379	FALSE	FALSE
ATP8B2	IL6R	tandem	25745	64258	14209	49213	53889	79633	FALSE	TRUE
KCNN3	ADAR	tandem	172813	45923	156666	23138	69486	242298	FALSE	FALSE
PMVK	KCNN3	tandem	17919	172813	12908	156666	54454	72372	FALSE	FALSE
EFNA3	EFNA1	tandem	8667	7038	6885	5505	40335	49001	TRUE	FALSE
SSR2	ARHGEF2	tandem	11920	31707	10796	27428	30503	42422	FALSE	FALSE
MEF2D	C1orf61	tandem	37122	25297	26166	20907	34173	71294	TRUE	FALSE
IQGAP3	MEF2D	tandem	47200	37122	41148	26166	24563	71762	TRUE	TRUE
CRABP2	NES	tandem	6209	8634	5085	3077	22211	28419	FALSE	FALSE
ETV3L	ARHGEF11	tandem	7766	110531	5789	103702	46673	54438	FALSE	FALSE
ETV3	ETV3L	tandem	13925	7766	7857	5789	24859	38783	FALSE	FALSE
FCRL5	ETV3	tandem	39144	13925	33759	7857	374784	413927	FALSE	FALSE
FCRL4	FCRL5	tandem	24332	39144	20873	33759	21229	45560	FALSE	FALSE
FCRL3	FCRL4	tandem	24392	24332	21258	20873	78401	102792	FALSE	FALSE
FCRL2	FCRL3	tandem	31400	24392	29177	21258	44861	76260	FALSE	FALSE
KIRREL	CD1D	tandem	106990	6480	99320	2836	79685	186674	FALSE	FALSE
CD1D	CD1A	tandem	6480	9940	2836	5195	61903	68382	FALSE	FALSE
CD1A	CD1C	tandem	9940	5002	5195	2410	31505	41444	FALSE	FALSE
MNDA	PYHIN1	tandem	18103	45513	16436	43496	82067	100169	FALSE	FALSE
NHLH1	VANGL2	tandem	5778	28105	3219	22753	27726	33503	FALSE	FALSE
SLAMF1	CD84	tandem	37493	38423	35269	30292	30303	67795	FALSE	FALSE
CD48	SLAMF1	tandem	33106	37493	30945	35269	31435	64540	FALSE	FALSE
SLAMF7	LY9	tandem	15762	32182	13223	23611	41256	57017	FALSE	FALSE
ITLN2	ITLN1	tandem	9774	8631	8624	7449	59856	69629	FALSE	FALSE
F11R	ITLN2	tandem	26133	9774	21303	8624	40412	66544	FALSE	FALSE
FCGR2B	FCRLA	tandem	15540	7381	13407	5369	28318	43857	FALSE	FALSE
FCRLB	DUSP12	tandem	6600	7397	4010	6123	21625	28224	FALSE	FALSE
UHMK1	UAP1	tandem	32456	38404	23644	35880	31811	64266	FALSE	TRUE
UAP1	DDR2	tandem	38404	148020	35880	144816	32595	70998	FALSE	FALSE
NUF2	PBX1	tandem	33831	292464	31915	286517	1203044	1236874	FALSE	FALSE
RXRG	LMX1A	tandem	44434	154849	28614	151162	44207	88640	FALSE	FALSE
LRRC52	MGST3	tandem	19708	25263	18586	23745	66925	86632	FALSE	FALSE
TMCO1	ALDH9A1	tandem	44632	36452	40157	33952	25628	70259	FALSE	FALSE
ILDR2	TADA1	tandem	62121	19906	53994	17659	36787	98907	FALSE	FALSE
DUSP27	POU2F1	tandem	34316	206517	30282	165547	91664	125979	FALSE	FALSE
CREG1	CD247	tandem	12806	87971	10781	86292	22404	35209	FALSE	FALSE
TIPRL	SFT2D2	tandem	23269	16834	16382	15978	23904	47172	TRUE	TRUE
SFT2D2	TBX19	tandem	16834	33387	15978	30565	38190	55023	TRUE	FALSE
F5	SLC19A2	tandem	74578	22060	65399	18726	25984	100561	FALSE	TRUE
SELL	SELP	tandem	21038	41290	17291	38119	60429	81466	FALSE	FALSE
KIFAP3	SCYL3	tandem	153410	40886	148672	37877	27370	180779	TRUE	TRUE
METTL11B	GORAB	tandem	21736	21712	20798	17261	364340	386075	FALSE	FALSE
GORAB	PRRX1	tandem	21712	75229	17261	71194	110339	132050	FALSE	FALSE
PRRX1	MROH9	tandem	75229	129295	71194	93592	196071	271299	FALSE	FALSE
MROH9	FMO3	tandem	129295	26942	93592	24879	26112	155406	FALSE	FALSE
FMO3	FMO2	tandem	26942	27476	24879	22312	67388	94329	FALSE	FALSE
FMO2	FMO1	tandem	27476	37508	22312	33001	35788	63263	FALSE	FALSE
FMO1	FMO4	tandem	37508	27902	33001	25599	28205	65712	FALSE	FALSE
FMO4	PRRC2C	tandem	27902	107985	25599	97601	143443	171344	FALSE	FALSE
VAMP4	MYOC	tandem	42084	17217	37697	15172	47523	89606	FALSE	FALSE
METTL13	DNM3	tandem	16096	571240	12953	472257	43762	59857	FALSE	FALSE
SUCO	FASLG	tandem	79487	7865	73505	5992	47173	126659	FALSE	FALSE
TNFSF4	TNFSF18	tandem	23583	9744	19252	8996	132767	156349	FALSE	FALSE
TNR	KIAA0040	tandem	420818	36107	415628	31352	129706	550523	FALSE	FALSE
RFWD2	TNR	tandem	262419	420818	259720	415628	201210	463628	FALSE	FALSE
RASAL2	TEX35	tandem	385785	10424	251564	8869	33564	419348	FALSE	FALSE
TEX35	RALGPS2	tandem	10424	196696	8869	189144	201647	212070	FALSE	FALSE
TDRD5	FAM163A	tandem	99660	73036	93180	70127	51891	151550	FALSE	FALSE
TOR1AIP1	CEP350	tandem	38036	160108	33984	146652	34696	72731	TRUE	TRUE
CEP350	QSOX1	tandem	160108	43202	146652	40252	39953	200060	TRUE	TRUE
QSOX1	LHX4	tandem	43202	44756	40252	42877	32264	75465	FALSE	FALSE
XPR1	KIAA1614	tandem	258270	32927	249872	28772	22898	281167	FALSE	FALSE
GLUL	ZNF648	tandem	14114	7143	5852	3494	316381	330494	FALSE	FALSE
RGS8	RGS16	tandem	31119	5791	25428	3359	37401	68519	FALSE	FALSE
LAMC1	LAMC2	tandem	122133	59089	114244	52088	40447	162579	FALSE	FALSE
ARPC5	NCF2	tandem	9749	35360	7668	32846	35272	45020	FALSE	FALSE
TSEN15	C1orf21	tandem	22560	242006	20582	231698	312806	335365	FALSE	FALSE
FAM129A	EDEM3	tandem	183560	64417	176591	57747	36118	219677	FALSE	FALSE
HMCN1	PRG4	tandem	456403	18290	438191	13427	105320	561722	FALSE	FALSE
PTGS2	PDC	tandem	8616	17543	4123	10142	210704	219319	FALSE	FALSE
RGS18	RGS21	tandem	27354	50293	25209	48500	131177	158530	FALSE	FALSE
CFH	CFHR3	tandem	95627	19274	69682	17726	27296	122922	FALSE	FALSE
CFHR3	CFHR1	tandem	19274	12459	17726	11162	25658	44931	FALSE	FALSE
CFHR1	CFHR4	tandem	12459	30700	11162	28767	55825	68283	FALSE	FALSE
CFHR4	CFHR2	tandem	30700	15459	28767	14573	25055	55754	FALSE	FALSE
LHX9	NEK7	tandem	17639	165441	12902	161309	226835	244473	FALSE	FALSE
PTPRC	NR5A2	tandem	118508	149821	83617	139811	1270125	1388632	FALSE	FALSE
KIF14	ZNF281	tandem	69238	5112	61219	259	141439	210676	TRUE	FALSE
DDX59	KIF14	tandem	29192	69238	23838	61219	20073	49264	TRUE	FALSE
IGFN1	PKP1	tandem	38128	49542	26318	44126	54500	92627	FALSE	FALSE
ELF3	GPR37L1	tandem	6626	6606	3436	4147	105714	112339	FALSE	FALSE
RABIF	KDM5B	tandem	10976	84286	7749	74581	68812	79787	TRUE	TRUE
CHIT1	CHI3L1	tandem	13654	7864	11326	6027	29285	42938	FALSE	FALSE
OPTC	ATP2B4	tandem	14807	117295	13363	108464	117838	132644	FALSE	FALSE
ATP2B4	LAX1	tandem	117295	11197	108464	6662	21075	138369	FALSE	FALSE
SNRPE	SOX13	tandem	9568	54626	7978	50553	201966	211533	FALSE	FALSE
KISS1	REN	tandem	6151	11522	5437	10057	24004	30154	FALSE	FALSE
PPP1R15B	PLEKHA6	tandem	8454	141079	3178	133665	43435	51888	FALSE	TRUE
NFASC	CNTN2	tandem	194169	34832	152092	27162	20390	214558	FALSE	FALSE
DSTYK	RBBP5	tandem	69097	35881	61256	31528	20481	89577	TRUE	TRUE
LEMD1	KLHDC8A	tandem	40709	21026	39892	18017	24288	64996	FALSE	FALSE
CDK18	MFSD4A	tandem	28238	33935	25079	29847	36191	64428	FALSE	FALSE
SLC45A3	ELK4	tandem	22650	24930	19268	12179	24981	47630	TRUE	TRUE
NUCKS1	SLC45A3	tandem	37426	22650	30962	19268	32317	69742	FALSE	TRUE
SLC26A9	PM20D1	tandem	30412	22127	25702	19975	62901	93312	FALSE	FALSE
CTSE	SRGAP2C	tandem	14646	65102	12565	62641	184096	198741	FALSE	FALSE
DYRK3	MAPKAPK2	tandem	13662	49266	11448	46018	35823	49484	TRUE	FALSE
C1orf116	FCAMR	tandem	14236	12659	8827	10438	47896	62131	FALSE	FALSE
C4BPA	CD55	tandem	40711	39495	38468	33438	176500	217210	FALSE	TRUE
CD55	CR2	tandem	39495	35596	33438	31514	93334	132828	FALSE	FALSE
CR1L	CD46	tandem	78579	43479	76742	40214	28347	106925	FALSE	FALSE
PLXNA2	CD34	tandem	222078	24801	210635	22088	110905	332982	FALSE	FALSE
HSD11B1	TRAF3IP3	tandem	48771	26292	41113	20284	21082	69852	FALSE	FALSE
DIEXF	SYT14	tandem	29599	226115	21113	221028	80609	110207	FALSE	FALSE
SYT14	SERTAD4	tandem	226115	10246	221028	8238	68562	294676	FALSE	FALSE
SERTAD4	HHAT	tandem	10246	348043	8238	344048	85156	95401	FALSE	FALSE
LPGAT1	NEK2	tandem	87316	17374	78972	11212	67827	155142	TRUE	TRUE
NENF	ATF3	tandem	13493	55444	12574	16223	118955	132447	FALSE	TRUE
NSL1	BATF3	tandem	65645	13569	54846	12588	26168	91812	FALSE	FALSE
FLVCR1	VASH2	tandem	41109	41066	35170	36774	51157	92265	FALSE	FALSE
RPS6KC1	PROX1	tandem	222234	53570	218085	44951	714470	936703	FALSE	TRUE
PROX1	SMYD2	tandem	53570	55913	44951	54228	239718	293287	FALSE	FALSE
CENPF	KCNK2	tandem	61383	231552	51087	176346	340971	402353	FALSE	FALSE
KCNK2	KCTD3	tandem	231552	54442	176346	50464	330286	561837	FALSE	FALSE
GPATCH2	ESRRG	tandem	204110	634510	108960	460478	289238	493347	FALSE	FALSE
SPATA17	RRP15	tandem	236830	52697	234555	44926	417134	653963	FALSE	FALSE
TGFB2	LYPLAL1	tandem	99286	39035	93374	36892	729212	828497	FALSE	FALSE
EPRS	SLC30A10	tandem	78059	14388	73044	11515	39949	118007	FALSE	TRUE
MARK1	C1orf115	tandem	136275	8872	115193	5900	25829	162103	FALSE	FALSE
C1orf115	MTARC2	tandem	8872	36570	5900	34344	49089	57960	FALSE	TRUE
MTARC1	HLX	tandem	27703	5658	25460	3380	65002	92704	FALSE	FALSE
HHIPL2	DUSP10	tandem	25843	40757	23269	36934	780084	805926	FALSE	FALSE
FAM177B	DISP1	tandem	13590	190907	11143	185983	64284	77873	FALSE	FALSE
SUSD4	TLR5	tandem	143384	33877	134277	29610	77537	220920	FALSE	FALSE
FBXO28	DEGS1	tandem	47961	10233	42622	8011	21161	69121	TRUE	TRUE
CNIH3	DNAH14	tandem	305910	469641	269571	195217	189105	495014	FALSE	FALSE
ENAH	LBR	tandem	166312	27354	153172	23165	57977	224288	FALSE	TRUE
PARP1	LIN9	tandem	47410	78600	43425	75217	50943	98352	FALSE	FALSE
PSEN2	ADCK3	tandem	25532	47309	23236	44385	44134	69665	FALSE	FALSE
ZNF678	SNAP47	tandem	113925	53064	97909	45563	50725	164649	TRUE	FALSE
WNT3A	ARF1	tandem	54250	16553	51278	14345	21389	75638	FALSE	FALSE
IBA57	OBSCN	tandem	16450	170745	4400	141065	25873	42322	TRUE	FALSE
RHOU	RAB4A	tandem	102023	34832	52707	31888	524393	626415	FALSE	TRUE
TAF5L	ABCB10	tandem	32929	42114	26265	38257	34424	67352	TRUE	TRUE
URB2	GALNT2	tandem	33985	224341	28338	151477	397589	431573	TRUE	TRUE
TTC13	C1orf198	tandem	72632	32471	69424	23901	36652	109283	TRUE	TRUE
TSNAX	DISC1	tandem	37871	414459	35222	238810	60292	98162	FALSE	TRUE
MAP10	NTPCR	tandem	5455	27850	0	26948	140278	145732	FALSE	FALSE
KIAA1804	KCNK1	tandem	57381	58509	51572	56348	228856	286236	FALSE	FALSE
KCNK1	SLC35F3	tandem	58509	419807	56348	262086	232200	290708	FALSE	FALSE
SLC35F3	COA6	tandem	419807	10613	262086	9646	48919	468725	FALSE	FALSE
IRF2BP2	TARBP1	tandem	5257	87791	618	82661	125166	130422	TRUE	FALSE
TOMM20	IRF2BP2	tandem	19599	5257	16214	618	527387	546985	FALSE	FALSE
GGPS1	TBCE	tandem	16092	81609	13254	79600	22831	38922	TRUE	TRUE
GNG4	B3GALNT2	tandem	103070	57277	97832	45082	43204	146273	FALSE	TRUE
NID1	LYST	tandem	89350	222678	83469	151668	92124	181473	FALSE	FALSE
EDARADD	LGALS8	tandem	90329	34766	86980	24578	33506	123834	FALSE	FALSE
ACTN2	MTR	tandem	78174	108701	73195	98232	30654	108827	FALSE	FALSE
CHRM3	FMN2	tandem	280345	383305	277600	376870	182468	462812	FALSE	FALSE
RGS7	GREM2	tandem	581717	122590	579262	118407	163352	745068	FALSE	FALSE
FH	RGS7	tandem	22229	581717	20362	579262	140327	162555	FALSE	FALSE
WDR64	EXO1	tandem	149855	41749	145485	38178	46059	195913	FALSE	FALSE
CEP170	PLD5	tandem	130979	436310	124017	395580	599732	730710	FALSE	FALSE
ZBTB18	C1orf100	tandem	8540	36452	2379	35968	295157	303696	TRUE	FALSE
DESI2	COX20	tandem	55987	9758	51940	7170	126272	182258	TRUE	TRUE
EFCAB2	KIF26B	tandem	155360	548142	133855	540855	29757	185116	FALSE	FALSE
TFB2M	SMYD3	tandem	25703	758003	23917	711489	33219	58921	FALSE	TRUE
CNST	SCCPDH	tandem	102246	44063	88187	41588	55494	157739	TRUE	TRUE
ZNF670	ZNF695	tandem	44176	62547	39980	47525	26545	70720	TRUE	TRUE
LARP4B	DIP2C	tandem	124792	415479	116246	407583	117246	242037	FALSE	TRUE
KLF6	PITRM1	tandem	9286	35115	4725	31727	603155	612440	TRUE	TRUE
AKR1E2	AKR1C1	tandem	21883	14705	20329	13326	115203	137085	FALSE	FALSE
AKR1C3	AKR1C4	tandem	58921	22113	24181	20921	88920	147840	FALSE	FALSE
AKR1C4	UCN3	tandem	22113	9684	20921	8484	146062	168174	FALSE	FALSE
IL2RA	IL15RA	tandem	51677	25817	48629	23791	32507	84183	FALSE	FALSE
RBM17	PFKFB3	tandem	28474	90667	24750	61257	27419	55892	TRUE	TRUE
SFMBT2	PRKCQ	tandem	252863	186550	243818	154811	577978	830840	TRUE	FALSE
ITIH5	SFMBT2	tandem	107730	252863	82589	243818	147784	255513	FALSE	FALSE
TAF3	GATA3	tandem	196550	20498	193252	17430	39651	236200	FALSE	FALSE
ECHDC3	PROSER2	tandem	21710	48880	20056	45547	59332	81041	TRUE	FALSE
OPTN	MCM10	tandem	38195	49551	34674	45002	23278	61472	TRUE	TRUE
PHYH	UCMA	tandem	22335	12563	20513	11825	43468	65802	FALSE	FALSE
BEND7	SEPHS1	tandem	64493	30861	61042	27762	90186	154678	TRUE	TRUE
FAM107B	FRMD4A	tandem	256341	687178	71270	332864	187673	444013	FALSE	FALSE
CDNF	FAM107B	tandem	18733	256341	17403	71270	44355	63087	FALSE	FALSE
MEIG1	OLAH	tandem	13413	29957	12788	28202	71045	84457	FALSE	FALSE
FAM171A1	NMT2	tandem	159415	62939	155465	57900	42935	202349	TRUE	TRUE
ITGA8	FAM171A1	tandem	206387	159415	199444	155465	142890	349276	FALSE	FALSE
FAM188A	ITGA8	tandem	82365	206387	79996	199444	57834	140198	FALSE	FALSE
RSU1	C1QL3	tandem	226837	8263	223140	5770	68613	295449	FALSE	FALSE
HACD1	ST8SIA6	tandem	27416	133579	26109	132181	135704	163119	TRUE	FALSE
STAM	TMEM236	tandem	72698	295595	68839	43163	35439	108136	FALSE	FALSE
SLC39A12	CACNB2	tandem	91454	401083	88761	332421	97385	188838	FALSE	FALSE
ARL5B	MALRD1	tandem	18628	685708	15039	678828	370760	389387	FALSE	TRUE
MALRD1	PLXDC2	tandem	685708	473413	678828	461224	81965	767672	FALSE	TRUE
ARMC3	MSRB2	tandem	110500	26516	101179	24705	56975	167474	FALSE	FALSE
PRTFDC1	ARHGAP21	tandem	104038	140060	102092	132893	124939	228976	FALSE	FALSE
GPR158	MYO3A	tandem	426868	278464	420206	272680	331845	758712	FALSE	FALSE
GAD2	APBB1IP	tandem	88256	129467	83913	126830	133775	222030	FALSE	FALSE
APBB1IP	PDSS1	tandem	129467	49374	126830	47550	129621	259087	FALSE	FALSE
ANKRD26	ABI1	tandem	96383	114492	89606	110960	143029	239411	TRUE	FALSE
PTCHD3	ACBD5	tandem	16181	46926	13653	42293	156049	172229	FALSE	FALSE
ARMC4	MKX	tandem	186887	72976	175427	69338	66315	253201	FALSE	FALSE
MPP7	ARMC4	tandem	252073	186887	241630	175427	51944	304016	FALSE	FALSE
WAC	BAMBI	tandem	90525	5445	84390	3721	54383	144907	FALSE	FALSE
BAMBI	C10orf126	tandem	5445	35490	3721	33342	163469	168913	FALSE	FALSE
C10orf126	LYZL1	tandem	35490	22169	33342	21357	407164	442653	FALSE	FALSE
KIAA1462	SVIL	tandem	46760	279654	37460	246259	275799	322558	FALSE	FALSE
MTPAP	KIAA1462	tandem	39538	46760	33918	37460	250242	289779	FALSE	FALSE
ZNF438	LYZL2	tandem	187302	17940	180096	17166	214918	402219	FALSE	FALSE
KIF5B	ARHGAP12	tandem	47434	123479	41545	115193	80134	127567	TRUE	TRUE
EPC1	KIF5B	tandem	111083	47434	55978	41545	211273	322355	TRUE	TRUE
NRP1	ITGB1	tandem	157415	58048	146018	46494	219126	376540	FALSE	FALSE
PARD3	NRP1	tandem	705766	157415	645280	146018	774655	1480420	FALSE	TRUE
CUL2	PARD3	tandem	82092	705766	69630	645280	193226	275317	TRUE	TRUE
CREM	CCNY	tandem	86118	325690	41979	249095	34023	120140	TRUE	TRUE
ZNF25	ZNF248	tandem	26659	81559	22923	35694	91783	118441	FALSE	FALSE
ZNF33A	ZNF37A	tandem	57185	55934	44399	26126	26502	83686	TRUE	TRUE
BMS1	RET	tandem	52432	53281	44384	46972	242132	294563	FALSE	FALSE
ZNF239	HNRNPF	tandem	18274	23632	15639	16609	147097	165370	FALSE	FALSE
TMEM72	RASSF4	tandem	25695	34954	22794	32459	22761	48455	FALSE	FALSE
ZFAND4	2008-03-01	tandem	57313	140322	49311	95411	20595	77907	FALSE	TRUE
PARG	OGDHL	tandem	345051	27739	341182	24159	55896	400946	FALSE	TRUE
AGAP6	FAM21A	tandem	22182	65622	19410	60946	57389	79570	FALSE	FALSE
SGMS1	ASAH2	tandem	318393	61371	314640	59006	56975	375367	FALSE	TRUE
CISD1	UBE2D1	tandem	20158	35775	18050	33136	45720	65877	FALSE	TRUE
TFAM	BICC1	tandem	14088	318294	8796	312823	113914	128001	FALSE	FALSE
BICC1	PHYHIPL	tandem	318294	71187	312823	67278	345151	663444	FALSE	FALSE
SLC16A9	FAM13C	tandem	59316	116773	55327	113176	287861	347176	FALSE	FALSE
MRLN	SLC16A9	tandem	16456	59316	15968	55327	26911	43366	FALSE	FALSE
CCDC6	MRLN	tandem	117909	16456	112083	15968	35303	153211	FALSE	FALSE
ANK3	CCDC6	tandem	707229	117909	408625	112083	119642	826870	TRUE	FALSE
TMEM26	RHOBTB1	tandem	46809	132001	41131	98858	405202	452010	FALSE	FALSE
C10orf107	ARID5B	tandem	103373	195695	102121	114234	134922	238294	FALSE	FALSE
TET1	CCAR1	tandem	134123	71234	124539	66553	26662	160784	FALSE	TRUE
CCAR1	STOX1	tandem	71234	67916	66553	63888	35160	106393	FALSE	FALSE
KIAA1279	SRGN	tandem	28263	17366	25718	15658	70463	98725	FALSE	FALSE
COL13A1	H2AFY2	tandem	157261	59684	154260	57505	93453	250713	FALSE	FALSE
PPA1	SAR1A	tandem	30605	20325	29303	17289	32301	62905	FALSE	FALSE
NPFFR1	PPA1	tandem	28738	30605	27427	29303	21523	50260	FALSE	FALSE
SLC29A3	CDH23	tandem	44138	419014	41968	172067	33544	77681	FALSE	FALSE
P4HA1	PLA2G12B	tandem	89753	20058	86897	18512	52403	142155	FALSE	FALSE
MYOZ1	USP54	tandem	10146	93813	8563	71274	40262	50407	FALSE	FALSE
ADK	KAT6B	tandem	558119	206210	543363	198186	117110	675228	FALSE	TRUE
DUSP13	DUPD1	tandem	14781	20679	11866	20016	35918	50698	FALSE	FALSE
SAMD8	VDAC2	tandem	70489	21296	63594	19528	28031	98519	FALSE	TRUE
DLG5	KCNMA1	tandem	135800	768219	128321	558196	152972	288771	FALSE	FALSE
POLR3A	DLG5	tandem	54392	135800	47757	128321	48559	102950	TRUE	TRUE
RPS24	ZMIZ1	tandem	23054	247494	8621	239939	1012221	1035274	FALSE	FALSE
ZMIZ1	PPIF	tandem	247494	7870	239939	5670	30935	278428	FALSE	FALSE
TMEM254	PLAC9	tandem	13906	12527	11474	11854	39951	53856	FALSE	FALSE
MAT1A	ANXA11	tandem	17859	50554	14455	47605	66143	84001	FALSE	TRUE
FAM213A	TSPAN14	tandem	25169	68354	21062	62960	21285	46453	FALSE	TRUE
GHITM	C10orf99	tandem	14127	11497	11678	10669	20243	34369	FALSE	FALSE
RGR	CCSER2	tandem	14136	189933	12707	116624	69401	83536	FALSE	FALSE
WAPL	GRID1	tandem	86529	766939	80236	761090	68763	155291	FALSE	FALSE
LDB3	BMPR1A	tandem	67619	168550	45954	164934	20572	88190	FALSE	FALSE
FAM35A	NUTM2A	tandem	96270	9529	92866	6241	33983	130252	FALSE	FALSE
NUTM2A	MINPP1	tandem	9529	48996	6241	45281	269490	279018	FALSE	FALSE
MINPP1	PAPSS2	tandem	48996	87987	45281	84136	106258	155253	FALSE	FALSE
LIPJ	LIPF	tandem	20215	14427	18731	12991	57413	77627	FALSE	FALSE
LIPF	LIPK	tandem	14427	28213	12991	27013	45729	60155	FALSE	FALSE
LIPN	LIPM	tandem	16837	17817	15640	16333	24488	41324	FALSE	FALSE
IFIT3	IFIT1B	tandem	13150	7150	8248	5178	37088	50237	FALSE	FALSE
PANK1	SLC16A12	tandem	66076	105263	58557	100641	43941	110016	FALSE	FALSE
PCGF5	HECTD2	tandem	121320	104544	59601	87502	125954	247273	TRUE	FALSE
KIF11	HHEX	tandem	62328	5728	57250	3969	34529	96856	TRUE	TRUE
HHEX	EXOC6	tandem	5728	232664	3969	215218	131180	136907	TRUE	TRUE
CEP55	FFAR4	tandem	32481	23408	29894	19779	37573	70053	FALSE	FALSE
LGI1	SLC35G1	tandem	40366	8762	38234	6360	95799	136164	FALSE	FALSE
SLC35G1	PLCE1	tandem	8762	334403	6360	295245	91255	100016	FALSE	FALSE
HELLS	CYP2C18	tandem	56333	52697	53283	50240	81395	137727	FALSE	FALSE
CYP2C18	CYP2C19	tandem	52697	90525	50240	88736	26491	79187	FALSE	FALSE
CYP2C19	CYP2C9	tandem	90525	50734	88736	48873	85453	175977	FALSE	FALSE
SORBS1	PDLIM1	tandem	249648	53581	163330	52001	20625	270272	TRUE	FALSE
ALDH18A1	SORBS1	tandem	50882	249648	47452	163330	44509	95390	TRUE	FALSE
ENTPD1	C10orf131	tandem	165488	30694	114966	29518	30699	196186	FALSE	FALSE
C10orf131	CC2D2B	tandem	30694	32594	29518	30615	61433	92126	FALSE	FALSE
CCNJ	ZNF518A	tandem	17467	34046	13352	26145	68847	86313	TRUE	TRUE
ARHGAP19	SLIT1	tandem	70501	187889	57728	179958	36247	106747	FALSE	FALSE
PYROXD2	LOXL4	tandem	31657	20565	29592	16908	115315	146971	FALSE	TRUE
CPN1	DNMBP	tandem	39578	134383	37822	70751	32355	71932	FALSE	TRUE
ERLIN1	CPN1	tandem	35968	39578	32611	37822	68205	104172	FALSE	TRUE
SCD	WNT8B	tandem	17817	20588	12349	18592	98224	116040	FALSE	FALSE
HIF1AN	PAX2	tandem	18041	94233	11129	81887	181785	199825	FALSE	FALSE
PAX2	SLF2	tandem	94233	52566	81887	29393	82628	176860	FALSE	FALSE
SFXN3	KAZALD1	tandem	10003	6900	6913	2833	20001	30003	TRUE	TRUE
KAZALD1	TLX1	tandem	6900	6486	2833	4368	63163	70062	TRUE	FALSE
FGF8	FBXW4	tandem	10240	84632	5794	82429	74835	85074	FALSE	FALSE
OBFC1	SH3PXD2A	tandem	40728	261381	34247	250134	22154	62881	FALSE	FALSE
CFAP58	SORCS3	tandem	101327	624142	98014	618378	186011	287337	FALSE	FALSE
XPNPEP1	SORCS1	tandem	58788	591046	56239	583052	2700058	2758845	FALSE	FALSE
ADD3	MXI1	tandem	139216	79761	125776	69490	72040	211255	TRUE	TRUE
DUSP5	SMC3	tandem	13678	36944	11150	32832	56147	69824	TRUE	TRUE
SMC3	RBM20	tandem	36944	195075	32832	187840	39763	76706	FALSE	FALSE
RBM20	PDCD4	tandem	195075	28212	187840	24584	32324	227398	FALSE	FALSE
TECTB	ACSL5	tandem	21379	54223	18588	49857	69124	90502	FALSE	FALSE
VTI1A	TCF7L2	tandem	371758	217428	184344	213464	131506	503263	FALSE	TRUE
TCF7L2	HABP2	tandem	217428	38771	213464	34680	383154	600581	FALSE	FALSE
CASP7	PLEKHS1	tandem	51748	30980	45190	23465	20545	72292	FALSE	FALSE
ABLIM1	AFAP1L2	tandem	337116	109955	160271	105908	26332	363447	FALSE	FALSE
FAM160B1	TRUB1	tandem	78084	39488	56192	36076	38366	116449	TRUE	TRUE
CCDC172	PNLIPRP3	tandem	55602	50045	53903	47737	47883	103484	FALSE	FALSE
PNLIPRP3	PNLIP	tandem	50045	21940	47737	20442	67960	118004	FALSE	FALSE
PNLIP	PNLIPRP1	tandem	21940	18217	20442	16695	23104	45043	FALSE	FALSE
KCNK18	SLC18A2	tandem	12811	38358	11656	34486	30774	43584	FALSE	FALSE
FAM204A	RAB11FIP2	tandem	33268	41688	30602	35627	262458	295725	TRUE	TRUE
TIAL1	RGS10	tandem	23564	42884	19483	38917	30756	54319	TRUE	FALSE
BAG3	INPP5F	tandem	26448	103104	23879	56670	48230	74677	TRUE	TRUE
SEC23IP	PLPP4	tandem	52086	132911	45046	131636	512296	564381	FALSE	FALSE
PLPP4	WDR11	tandem	132911	58352	131636	53618	261311	394221	FALSE	FALSE
ATE1	FGFR2	tandem	188381	120129	182968	108906	141964	330344	FALSE	FALSE
NSMCE4A	ATE1	tandem	18141	188381	16738	182968	28287	46427	TRUE	TRUE
BTBD16	PLEKHA1	tandem	66885	57778	65006	44176	36399	103283	FALSE	TRUE
HTRA1	DMBT1	tandem	53384	83072	51264	75865	45757	99140	FALSE	FALSE
BUB3	GPR26	tandem	11127	31043	8976	20739	500985	512111	FALSE	FALSE
CHST15	CPXM2	tandem	85942	146349	75166	142625	115682	201623	FALSE	FALSE
OAT	CHST15	tandem	21674	85942	19546	75166	232749	254422	FALSE	TRUE
FAM175B	ZRANB1	tandem	34886	45314	31894	40372	105453	140338	FALSE	TRUE
TEX36	CTBP2	tandem	106623	173213	66190	151899	415461	522083	FALSE	FALSE
C10orf90	ADAM12	tandem	96437	376174	93357	353537	36447	132883	FALSE	FALSE
ADGRA1	KNDC1	tandem	43672	65946	32616	59173	28792	72463	FALSE	FALSE
PSMD13	NLRP6	tandem	16177	6819	14417	4058	25586	41762	FALSE	FALSE
MUC2	MUC5AC	tandem	29542	70787	20920	64857	47164	76705	FALSE	FALSE
MUC5AC	MUC5B	tandem	70787	39112	64857	21196	21929	92715	FALSE	FALSE
DUSP8	MOB2	tandem	17870	17332	13397	12798	67272	85141	TRUE	TRUE
LSP1	TNNT3	tandem	39294	19138	23969	17899	27306	66599	FALSE	FALSE
TSPAN32	CD81	tandem	16188	21243	14812	19235	57977	74164	FALSE	FALSE
OSBPL5	CARS	tandem	78237	56530	74488	53845	29665	107901	FALSE	FALSE
EIF3F	TUB	tandem	8853	67475	7596	39824	42461	51313	FALSE	FALSE
LMO1	RIC3	tandem	44332	62994	39932	57331	55261	99592	FALSE	FALSE
STK33	LMO1	tandem	202424	44332	199837	39932	123231	325654	FALSE	FALSE
DENND5A	SCUBE2	tandem	126499	72104	121552	67814	47225	173723	FALSE	FALSE
ZNF143	WEE1	tandem	67560	16086	64645	12295	45157	112716	TRUE	TRUE
WEE1	SWAP70	tandem	16086	88915	12295	84120	74311	90396	FALSE	TRUE
ZBED5	EIF4G2	tandem	5370	11990	2645	7732	43669	49038	FALSE	FALSE
MICAL2	MICALCL	tandem	153215	72245	118337	69201	23110	176324	FALSE	FALSE
PARVA	TEAD1	tandem	157878	270316	149159	260900	139066	296943	FALSE	TRUE
FAR1	SPON1	tandem	63688	305496	58413	300359	230291	293978	FALSE	FALSE
COPB1	RRAS2	tandem	42393	86587	38943	80068	92997	135389	FALSE	FALSE
CALCA	CYP2R1	tandem	5618	14196	3814	12578	74464	80081	FALSE	FALSE
CALCB	INSC	tandem	5032	134787	4001	107039	33793	38824	FALSE	FALSE
INSC	LOC102724957	tandem	134787	61484	107039	61013	396675	531461	FALSE	FALSE
NUCB2	NCR3LG1	tandem	54785	25560	53173	19178	20239	75023	TRUE	TRUE
SAAL1	TPH1	tandem	25749	20252	24218	18437	39555	65303	FALSE	FALSE
GTF2H1	LDHA	tandem	44775	13830	41364	11407	27346	72120	FALSE	FALSE
PRMT3	SLC6A5	tandem	121804	55665	119178	52872	90067	211870	FALSE	FALSE
ANO5	SLC17A6	tandem	90192	41380	83532	37458	54754	144945	FALSE	FALSE
LUZP2	ANO3	tandem	585671	474167	580417	325721	1106484	1692154	FALSE	FALSE
LIN7C	LGR4	tandem	12362	106827	7510	101580	21631	33992	TRUE	TRUE
BDNF	LIN7C	tandem	67165	12362	42868	7510	148115	215279	FALSE	FALSE
KIF18A	BDNF	tandem	87584	67165	84121	42868	298558	386141	FALSE	FALSE
DCDC5	MPPED2	tandem	129084	201891	124325	182110	277220	406303	FALSE	FALSE
DCDC1	DCDC5	tandem	107187	129084	105445	124325	269938	377124	FALSE	FALSE
PRRG4	QSER1	tandem	28189	87091	22651	77754	35055	63243	FALSE	FALSE
QSER1	DEPDC7	tandem	87091	17719	77754	15686	35596	122686	TRUE	TRUE
HIPK3	KIAA1549L	tandem	100351	131770	92160	120150	185309	285659	FALSE	FALSE
LMO2	FBXO3	tandem	33714	33582	16922	28652	84052	117765	TRUE	FALSE
TRIM44	LDLRAD3	tandem	148304	288156	142241	284320	132928	281231	FALSE	FALSE
TTC17	HSD17B12	tandem	136049	176027	107832	173482	185660	321708	TRUE	TRUE
HSD17B12	ALKBH3	tandem	176027	39469	173482	37900	24188	200214	TRUE	TRUE
CD82	TSPAN18	tandem	54175	168002	52522	163768	144661	198835	FALSE	FALSE
CHST1	SYT13	tandem	17968	46032	14028	40766	361355	379322	FALSE	FALSE
SLC35C1	CRY2	tandem	8945	36131	5333	31851	34102	43046	FALSE	TRUE
FOLH1	TRIM64C	tandem	62036	5399	59474	4046	87523	149558	FALSE	FALSE
CTNND1	OR9Q1	tandem	57419	157686	51410	155248	204701	262119	FALSE	FALSE
GLYATL2	GLYAT	tandem	10458	23218	9080	20952	102093	112550	FALSE	FALSE
GLYATL1	FAM111B	tandem	29446	20231	16812	16796	150111	179556	FALSE	FALSE
PATL1	OSBP	tandem	32320	41747	28193	36664	20575	52894	TRUE	TRUE
MS4A4A	MS4A6E	tandem	28432	6087	26787	5427	25910	54341	FALSE	FALSE
MS4A6E	MS4A7	tandem	6087	17469	5427	14552	37517	43603	FALSE	FALSE
MS4A1	MS4A12	tandem	14944	14651	11482	13555	22026	36969	FALSE	FALSE
MS4A13	MS4A8	tandem	27306	16239	26480	14885	156856	184161	FALSE	FALSE
MS4A10	CCDC86	tandem	15958	9133	13662	7118	40651	56608	FALSE	FALSE
CD6	CD5	tandem	48736	25394	45584	22237	82082	130817	FALSE	FALSE
SDHAF2	PPP1R32	tandem	16643	9816	15424	8307	34346	50988	FALSE	FALSE
SLC22A6	CHRM1	tandem	8427	12862	6290	10039	55057	63483	FALSE	FALSE
SLC22A24	SLC22A8	tandem	64282	23022	43110	21001	64095	128376	FALSE	FALSE
SLC22A10	SLC22A9	tandem	21828	40452	19440	38144	58015	79842	FALSE	FALSE
LGALS12	RARRES3	tandem	10723	9658	8190	8893	20027	30749	FALSE	FALSE
RPS6KA4	SLC22A11	tandem	13063	17275	9947	13552	183386	196448	FALSE	FALSE
FRMD8	SCYL1	tandem	26955	13635	23294	11012	111553	138507	TRUE	FALSE
OVOL1	SNX32	tandem	10186	19763	7164	18058	36720	46905	FALSE	FALSE
RHOD	KDM2A	tandem	15200	138811	14166	91999	47252	62451	FALSE	FALSE
UNC93B1	ALDH3B2	tandem	13025	19053	10704	13190	309886	322910	FALSE	FALSE
KMT5B	CHKA	tandem	58910	68533	49738	65843	33472	92381	TRUE	TRUE
C11orf24	KMT5B	tandem	10667	58910	9068	49738	47564	58230	TRUE	TRUE
PPP6R3	GAL	tandem	154616	6701	149832	5883	69142	223757	TRUE	FALSE
MRPL21	CPT1A	tandem	12558	87312	11856	83236	49347	61904	FALSE	TRUE
FGF19	ORAOV1	tandem	6101	9834	3964	7307	22841	28941	FALSE	FALSE
DHCR7	SHANK2	tandem	14021	621882	11368	328026	209615	223635	FALSE	FALSE
LOC100129216	RNF121	tandem	6109	68876	5896	66295	44161	50269	FALSE	FALSE
FOLR1	FOLR2	tandem	6766	5176	4975	4054	20452	27217	FALSE	FALSE
CLPB	PHOX2A	tandem	142259	5100	139024	3401	48250	190508	FALSE	FALSE
PDE2A	CLPB	tandem	98314	142259	76764	139024	141456	239769	TRUE	TRUE
P2RY2	P2RY6	tandem	24130	34121	15409	28950	22078	46207	FALSE	FALSE
KCNE3	PGM2L1	tandem	12715	68154	9645	59641	56376	69090	FALSE	FALSE
MOGAT2	DGAT2	tandem	15140	32804	12393	30414	35775	50914	FALSE	TRUE
THAP12	WNT11	tandem	31009	20205	27640	18278	143427	174435	FALSE	FALSE
LOC100506127	EMSY	tandem	33309	107875	16843	100997	30404	63712	FALSE	FALSE
TSKU	ACER3	tandem	15842	165925	10179	158570	62719	78560	TRUE	TRUE
B3GNT6	CAPN5	tandem	7621	59207	5078	54817	24987	32607	FALSE	FALSE
PAK1	GDPD4	tandem	152049	70861	148594	68328	34597	186645	FALSE	FALSE
RSF1	CLNS1A	tandem	154607	21656	149473	19982	28423	183029	FALSE	FALSE
ALG8	NDUFC2-KCTD14	tandem	38712	64505	37006	62149	20723	59434	FALSE	FALSE
KCTD21	ALG8	tandem	17386	38712	13989	37006	31591	48976	FALSE	TRUE
TENM4	NARS2	tandem	787368	138903	773820	136624	78419	865786	FALSE	FALSE
EED	HIKESHI	tandem	34427	43733	31932	42600	23401	57827	FALSE	FALSE
HIKESHI	CCDC81	tandem	43733	48374	42600	45728	28793	72525	FALSE	FALSE
CTSC	RAB38	tandem	44196	62221	21324	60761	118125	162320	FALSE	FALSE
GRM5	CTSC	tandem	559103	44196	543394	21324	166789	725891	FALSE	FALSE
TRIM64B	TRIM49	tandem	5580	10921	4047	8758	61863	67442	FALSE	FALSE
TRIM64	TRIM49C	tandem	5569	10920	4036	8757	57034	62602	FALSE	FALSE
FAT3	MTNR1B	tandem	544374	13160	525327	11498	73154	617527	FALSE	FALSE
C11orf54	MED17	tandem	21509	29092	18974	25595	21137	42645	TRUE	TRUE
PIWIL4	AMOTL1	tandem	54114	108411	50915	99487	146921	201034	TRUE	FALSE
FAM76B	SESN3	tandem	20849	67029	16898	56906	536401	557249	FALSE	FALSE
MAML2	MTMR2	tandem	366588	91328	359477	86600	52386	418973	TRUE	TRUE
TRPC6	PGR	tandem	132365	100190	127753	87576	321751	454115	FALSE	FALSE
C11orf70	YAP1	tandem	37123	122963	31530	117469	25901	63023	FALSE	FALSE
YAP1	BIRC3	tandem	122963	21955	117469	16323	84027	206989	FALSE	FALSE
MMP7	TMEM123	tandem	10246	56720	9121	53130	67464	77709	FALSE	FALSE
MMP20	MMP7	tandem	48498	10246	46542	9121	46082	94579	FALSE	FALSE
MMP27	MMP20	tandem	14054	48498	12407	46542	66352	80405	FALSE	FALSE
MMP10	MMP8	tandem	10127	13160	8368	10044	45548	55674	FALSE	FALSE
MMP3	MMP1	tandem	7893	8326	5987	6347	37562	45454	FALSE	FALSE
MMP13	MMP12	tandem	12743	12305	10024	10425	67957	80699	FALSE	FALSE
DCUN1D5	MMP13	tandem	41532	12743	28794	10024	94950	136481	FALSE	FALSE
CASP12	PDGFD	tandem	12953	257114	11461	253130	721418	734370	FALSE	FALSE
CASP4	CASP12	tandem	25732	12953	18452	11461	44197	69928	FALSE	FALSE
CASP5	CASP4	tandem	28929	25732	27710	18452	25642	54570	FALSE	FALSE
CWF19L2	GUCY1A2	tandem	131501	344434	128222	328262	307901	439401	FALSE	FALSE
ALKBH8	CWF19L2	tandem	63009	131501	58956	128222	44881	107889	TRUE	FALSE
RAB39A	CUL5	tandem	35008	99081	33150	92694	45200	80207	FALSE	FALSE
DDX10	C11orf87	tandem	275906	7048	272642	1111	481189	757094	FALSE	FALSE
C11orf87	ZC3H12C	tandem	7048	78480	1111	69673	664194	671241	FALSE	FALSE
BTG4	POU2AF1	tandem	44824	27177	43811	24146	88099	132922	FALSE	FALSE
LAYN	SIK2	tandem	21466	124527	18672	118785	40645	62110	FALSE	FALSE
NCAM1	TTC12	tandem	317190	51864	306342	49540	36093	353282	FALSE	FALSE
TTC12	ANKK1	tandem	51864	12628	49540	10085	21399	73262	FALSE	FALSE
TMPRSS5	DRD2	tandem	18828	65685	16744	63030	212267	231094	FALSE	FALSE
ZW10	TMPRSS5	tandem	40581	18828	37633	16744	26810	67390	FALSE	FALSE
HTR3B	HTR3A	tandem	41766	15238	39878	12471	28514	70279	FALSE	FALSE
HTR3A	ZBTB16	tandem	15238	190967	12471	188210	69397	84634	FALSE	FALSE
ZBTB16	NNMT	tandem	190967	16704	188210	15126	45138	236104	FALSE	FALSE
BUD13	CADM1	tandem	24829	330897	22824	326582	1243645	1268473	FALSE	TRUE
TMPRSS13	FXYD6	tandem	28813	40511	23607	38072	23155	51967	FALSE	FALSE
IL10RA	TMPRSS4	tandem	15094	42830	11372	39350	75528	90621	TRUE	FALSE
ATP5L	KMT2A	tandem	8459	90335	7094	73746	26643	35101	FALSE	FALSE
DDX6	TREH	tandem	43500	21440	37152	19634	68092	111591	FALSE	FALSE
THY1	USP2	tandem	7045	26512	3289	17448	36215	43259	FALSE	FALSE
NECTIN1	THY1	tandem	90628	7045	68078	3289	213113	303740	FALSE	FALSE
TRIM29	NECTIN1	tandem	26870	90628	23851	68078	382559	409428	FALSE	FALSE
ARHGEF12	GRIK4	tandem	153028	477059	127148	428497	21810	174837	FALSE	FALSE
GRIK4	TBCEL	tandem	477059	65552	428497	61582	35290	512348	FALSE	FALSE
TECTA	SC5D	tandem	88141	20732	81673	13655	101873	190013	FALSE	FALSE
SC5D	SORL1	tandem	20732	181560	13655	170587	138793	159524	FALSE	TRUE
UBASH3B	CRTAM	tandem	158790	34142	151887	20038	24019	182808	FALSE	FALSE
ZNF202	SCN3B	tandem	17757	25421	10783	19554	69320	87076	FALSE	FALSE
CCDC15	SLC37A2	tandem	87369	27400	83476	23232	21628	108996	FALSE	FALSE
PATE4	HYLS1	tandem	6757	17033	4771	13374	43542	50298	FALSE	FALSE
RPUSD4	CDON	tandem	9599	106475	7134	98394	138802	148400	FALSE	TRUE
ETS1	KIRREL3	tandem	128798	577371	80306	571540	1457890	1586687	FALSE	FALSE
ARHGAP32	TP53AIP1	tandem	227139	8668	133360	5234	21661	248799	FALSE	FALSE
BARX2	TMEM45B	tandem	76294	44158	74527	41951	363567	439860	FALSE	FALSE
ADAMTS8	ZBTB44	tandem	24071	88034	20059	80238	90211	114281	FALSE	FALSE
ADAMTS15	C11orf44	tandem	27672	44397	21995	40850	196311	223982	FALSE	FALSE
WNT5B	ADIPOR2	tandem	30157	97599	21858	93634	43869	74025	TRUE	FALSE
DCP1B	CACNA2D4	tandem	62945	126748	42609	121405	22887	85831	FALSE	FALSE
CACNA1C	FKBP4	tandem	644700	10480	631164	6739	96993	741692	FALSE	FALSE
TEAD4	TSPAN9	tandem	81365	209210	79543	204892	36679	118043	FALSE	TRUE
TSPAN9	PRMT8	tandem	209210	212624	204892	155501	94785	303994	FALSE	FALSE
PARP11	CRACR2A	tandem	64588	137873	60105	119024	55661	120248	FALSE	FALSE
FGF6	FGF23	tandem	11473	11502	10729	8484	54414	65886	FALSE	FALSE
C12orf4	FGF6	tandem	50779	11473	46922	10729	42116	92894	FALSE	FALSE
RAD51AP1	DYRK4	tandem	21264	23817	19020	10907	30025	51288	FALSE	TRUE
NDUFA9	GALNT8	tandem	38457	52141	36848	50006	33032	71488	FALSE	FALSE
GALNT8	KCNA6	tandem	52141	41937	50006	35959	36450	88590	FALSE	FALSE
KCNA6	KCNA1	tandem	41937	8350	35959	367	58795	100731	FALSE	FALSE
CD9	PLEKHG6	tandem	37956	18071	36642	14174	72165	110120	FALSE	TRUE
CLSTN3	PEX5	tandem	28564	29411	24562	19698	30229	58792	TRUE	FALSE
PEX5	ACSM4	tandem	29411	24042	19698	22299	85759	115169	FALSE	FALSE
CD163	CD163L1	tandem	33003	89226	28854	84596	26631	59633	FALSE	FALSE
APOBEC1	CD163	tandem	21200	33003	17192	28854	145582	166781	FALSE	FALSE
SLC2A3	SLC2A14	tandem	17069	78685	13131	59830	28032	45100	FALSE	FALSE
NECAP1	CLEC4A	tandem	15567	14976	13015	13803	25855	41421	FALSE	FALSE
CLEC4A	ZNF705A	tandem	14976	7493	13803	4055	33947	48922	FALSE	FALSE
CLEC6A	CLEC4D	tandem	22336	8825	20768	6891	35210	57545	FALSE	FALSE
AICDA	CLEC4E	tandem	10681	7658	7887	5500	61204	71884	FALSE	FALSE
MFAP5	AICDA	tandem	16946	10681	14048	7887	33097	50042	FALSE	FALSE
RIMKLB	A2ML1	tandem	101422	54310	82013	38516	39374	140795	FALSE	FALSE
A2ML1	PHC1	tandem	54310	26745	38516	21569	37939	92248	FALSE	FALSE
PZP	A2M	tandem	59531	48255	54921	43602	32878	92408	FALSE	FALSE
KLRB1	PZP	tandem	12628	59531	11888	54921	386904	399531	FALSE	FALSE
GABARAPL1	KLRD1	tandem	10236	12801	8369	7350	81326	91561	FALSE	FALSE
MAGOHB	KLRC1	tandem	9420	12422	6578	7426	149505	158924	FALSE	FALSE
YBX3	STYK1	tandem	24278	55354	22408	52359	24785	49062	FALSE	FALSE
ETV6	BCL2L14	tandem	245538	28750	239560	26464	175553	421090	FALSE	FALSE
MANSC1	LRP6	tandem	20952	150851	18655	140768	62407	83358	FALSE	FALSE
APOLD1	DDX47	tandem	65549	16636	31013	14892	21881	87429	TRUE	TRUE
DDX47	GPRC5A	tandem	16636	22646	14892	19794	61041	77676	FALSE	TRUE
HEBP1	GPRC5D	tandem	25445	9610	24237	8572	24481	49925	FALSE	FALSE
GUCY2C	PLBD1	tandem	83954	64195	80110	62263	44775	128728	FALSE	FALSE
RERGL	LMO3	tandem	9325	59843	8317	55304	1472655	1481979	FALSE	FALSE
PLEKHA5	AEBP2	tandem	246708	82566	191721	77161	63275	309982	TRUE	TRUE
AEBP2	PDE3A	tandem	82566	314863	77161	206623	847006	929571	FALSE	FALSE
SLCO1C1	SLCO1B3	tandem	58032	106206	54678	103194	57318	115349	FALSE	FALSE
SLCO1B3	SLCO1B7	tandem	106206	74411	103194	72488	98787	204992	FALSE	FALSE
SLCO1B7	SLCO1B1	tandem	74411	108603	72488	105816	41088	115498	FALSE	FALSE
LDHB	GYS2	tandem	22514	68659	21104	65527	30495	53008	FALSE	FALSE
KCNJ8	LDHB	tandem	9867	22514	7478	21104	107100	116966	FALSE	FALSE
ABCC9	KCNJ8	tandem	139305	9867	128916	7478	22569	161873	FALSE	FALSE
C2CD5	ST8SIA1	tandem	96001	141324	91379	131665	113832	209832	TRUE	FALSE
LMNTD1	KRAS	tandem	172481	46143	85570	40316	225151	397631	FALSE	FALSE
ASUN	ITPR2	tandem	33143	497862	30167	485279	71981	105123	FALSE	FALSE
ARNTL2	SMCO2	tandem	92960	35376	85652	34104	40997	133956	FALSE	FALSE
SMCO2	PPFIBP1	tandem	35376	171453	34104	165462	21927	57302	FALSE	FALSE
CCDC91	FAR2	tandem	292967	186614	290632	133219	598837	891803	TRUE	FALSE
OVCH1	ERGIC2	tandem	70131	40565	66711	38788	46346	116476	FALSE	FALSE
IPO8	TMTC1	tandem	67015	283947	52618	274686	844223	911237	FALSE	FALSE
TSPAN11	DDX11	tandem	69700	30947	64138	27115	77242	146941	FALSE	FALSE
DENND5B	FAM60A	tandem	208796	45640	199082	42533	55998	264793	FALSE	TRUE
KIAA1551	BICD1	tandem	33691	270957	27459	267520	114142	147832	TRUE	FALSE
BICD1	FGD4	tandem	270957	160079	267520	132116	107765	378721	FALSE	FALSE
FGD4	DNM1L	tandem	160079	66451	132116	61919	33150	193228	FALSE	TRUE
PKP2	YARS2	tandem	106101	9410	101728	7237	34793	140893	TRUE	TRUE
SYT10	PKP2	tandem	64407	106101	61121	101728	478568	542974	TRUE	FALSE
ALG10	ALG10B	tandem	6021	12972	2894	4774	4529321	4535341	TRUE	TRUE
KIF21A	CPNE8	tandem	150163	253419	143599	249958	387610	537772	TRUE	FALSE
ABCD2	KIF21A	tandem	68822	150163	63481	143599	107830	176651	FALSE	FALSE
LRRK2	MUC19	tandem	144274	177362	135050	152531	24110	168383	FALSE	FALSE
MUC19	CNTN1	tandem	177362	379970	152531	237776	121687	299048	FALSE	FALSE
CNTN1	PDZRN4	tandem	379970	386143	237776	257966	116037	496006	FALSE	FALSE
ZCRB1	YAF2	tandem	14045	81264	12201	66252	73718	87762	TRUE	TRUE
ADAMTS20	PRICKLE1	tandem	197713	131433	191980	47737	764440	962152	FALSE	FALSE
PUS7L	ADAMTS20	tandem	30211	197713	26345	191980	176686	206896	FALSE	FALSE
DBX2	NELL2	tandem	36344	405654	33622	372223	100828	137171	FALSE	FALSE
ANO6	ARID2	tandem	224418	178200	193748	169734	289433	513850	TRUE	TRUE
SLC38A1	SCAF11	tandem	86369	71488	76175	63892	192439	278807	TRUE	TRUE
SLC38A2	SLC38A1	tandem	14675	86369	9849	76175	88763	103437	FALSE	FALSE
SLC38A4	SLC38A2	tandem	61237	14675	57350	9849	391899	453135	FALSE	FALSE
VDR	HDAC7	tandem	63495	37270	58671	33023	21557	85051	FALSE	FALSE
ADCY6	CCNT1	tandem	22906	28541	16804	21544	49193	72098	FALSE	TRUE
FAIM2	BCDIN3D	tandem	37082	7087	32338	3838	23767	60848	FALSE	FALSE
FAM186A	LIMA1	tandem	69311	107791	62046	68453	43742	113052	FALSE	FALSE
LARP4	DIP2B	tandem	79197	243683	68887	234968	24980	104176	TRUE	TRUE
ATF1	TMPRSS12	tandem	57155	44963	54650	43502	21758	78912	FALSE	FALSE
TMPRSS12	METTL7A	tandem	44963	7767	43502	4377	36871	81833	FALSE	FALSE
METTL7A	HIGD1C	tandem	7767	16508	4377	16214	21482	29248	FALSE	FALSE
ACVRL1	ACVR1B	tandem	15944	45413	9294	40253	28306	44249	FALSE	FALSE
KRT7	KRT86	tandem	15756	34519	14054	32272	25720	41475	FALSE	FALSE
KRT85	KRT83	tandem	7520	7098	3854	5223	38608	46127	FALSE	FALSE
KRT5	KRT6A	tandem	5885	6224	3582	3774	21178	27062	FALSE	FALSE
KRT71	KRT5	tandem	9239	5885	6974	3582	23450	32688	FALSE	FALSE
KRT2	KRT73	tandem	7618	10990	5204	8706	25999	33616	FALSE	FALSE
KRT1	KRT2	tandem	5672	7618	3221	5204	22561	28232	FALSE	FALSE
KRT76	KRT77	tandem	9191	13837	6662	10533	64692	73882	FALSE	FALSE
ATP5G2	ATF7	tandem	11569	118560	10344	99405	38745	50313	FALSE	FALSE
CALCOCO1	ATP5G2	tandem	16406	11569	13479	10344	34390	50795	FALSE	FALSE
CBX5	SMUG1	tandem	49185	8637	23889	6374	41953	91137	TRUE	TRUE
GTSF1	ITGA5	tandem	17651	24006	16839	19756	36686	54336	FALSE	FALSE
PYM1	MMP19	tandem	26501	7554	24950	4332	58430	84930	FALSE	FALSE
NACA	PTGES3	tandem	13116	25068	11572	22900	24019	37134	FALSE	FALSE
USP15	MON2	tandem	149381	130767	118728	120381	57096	206476	FALSE	TRUE
AVPR1A	PPM1H	tandem	10052	290903	2221	284703	207874	217925	FALSE	FALSE
DPY19L2	AVPR1A	tandem	109662	10052	105605	2221	406103	515764	FALSE	FALSE
TMEM5	SRGAP1	tandem	29756	303073	27634	294598	35203	64958	FALSE	TRUE
C12orf56	C12orf66	tandem	123583	35985	121754	29176	44687	168269	FALSE	FALSE
TBK1	RASSF3	tandem	50060	87055	46973	83682	108394	158453	TRUE	TRUE
LEMD3	MSRB3	tandem	78791	188265	73994	183787	30282	109072	FALSE	FALSE
MSRB3	HMGA2	tandem	188265	141832	183787	110808	357553	545817	FALSE	FALSE
IRAK3	HELB	tandem	65417	41099	57172	34017	47931	113347	FALSE	FALSE
CAND1	DYRK2	tandem	45412	13933	39420	7848	334040	379451	FALSE	TRUE
IL22	IL26	tandem	5257	24443	4110	23396	22454	27710	FALSE	FALSE
MDM1	IL22	tandem	37816	5257	19873	4110	41065	78880	FALSE	FALSE
RAP1B	NUP107	tandem	49767	55743	47697	52619	26346	76112	TRUE	TRUE
SLC35E3	MDM2	tandem	19918	37373	17571	29802	42099	62016	TRUE	TRUE
CPSF6	LYZ	tandem	34822	5880	28150	4364	73996	108817	TRUE	FALSE
YEATS4	FRS2	tandem	31161	109443	29741	102575	79479	110639	TRUE	TRUE
MYRFL	CNOT2	tandem	133403	112000	130281	108264	284269	417671	FALSE	FALSE
TSPAN8	PTPRR	tandem	32903	282732	31773	153724	204293	237195	FALSE	FALSE
TMEM19	RAB21	tandem	17962	38614	13304	29866	50804	68765	FALSE	FALSE
RAB21	TBC1D15	tandem	38614	87143	29866	81415	46231	84844	FALSE	FALSE
TPH2	TRHDE	tandem	93596	392894	91236	387342	240308	333903	FALSE	FALSE
GLIPR1L2	GLIPR1	tandem	41328	21204	36364	17297	48336	89663	FALSE	FALSE
PHLDA1	KRR1	tandem	6330	14000	417	10643	513809	520138	TRUE	TRUE
E2F7	CSRP2	tandem	44335	20326	38594	19416	142206	186540	TRUE	FALSE
NAV3	SYT1	tandem	381724	588016	371931	537568	650981	1032704	FALSE	FALSE
PPP1R12A	PAWR	tandem	161893	99046	151945	97095	82553	244445	FALSE	TRUE
OTOGL	PTPRQ	tandem	169638	235843	161555	228293	65256	234893	FALSE	FALSE
TSPAN19	SLC6A15	tandem	21962	53342	20942	41739	101486	123447	FALSE	FALSE
LRRIQ1	ALX1	tandem	208785	21526	203341	20233	35153	243937	FALSE	FALSE
DUSP6	KITLG	tandem	5035	87681	1859	82280	767352	772386	FALSE	FALSE
ATP2B1	POC1B	tandem	68019	106542	61163	103048	61787	129805	TRUE	TRUE
KERA	EPYC	tandem	7861	41348	5331	39809	45468	53328	FALSE	FALSE
LUM	KERA	tandem	8311	7861	6195	5331	45101	53411	FALSE	FALSE
DCN	LUM	tandem	39848	8311	32556	6195	31512	71359	FALSE	FALSE
BTG1	DCN	tandem	5620	39848	940	32556	957153	962772	FALSE	FALSE
C12orf74	PLEKHG7	tandem	5707	35604	3594	32337	27940	33646	FALSE	FALSE
MRPL42	SOCS2	tandem	36283	6924	33114	2892	66050	102332	FALSE	FALSE
SOCS2	CRADD	tandem	6924	217470	2892	167376	100626	107549	TRUE	FALSE
CRADD	PLXNC1	tandem	217470	158953	167376	96436	253883	471352	FALSE	TRUE
TMCC3	CEP83	tandem	83439	151709	60347	148510	107136	190574	FALSE	FALSE
NDUFA12	TMCC3	tandem	32386	83439	31847	60347	320766	353151	FALSE	FALSE
VEZT	METAP2	tandem	85045	41792	80456	38348	171256	256300	FALSE	TRUE
NTN4	USP44	tandem	132954	34931	129339	25274	106317	239270	FALSE	FALSE
CFAP54	NEDD1	tandem	385985	46469	376203	42614	31668	417652	TRUE	TRUE
NEDD1	TMPO	tandem	46469	34807	42614	27179	1561882	1608350	FALSE	TRUE
TMPO	SLC25A3	tandem	34807	8376	27179	6619	43246	78052	FALSE	FALSE
SLC17A8	NR1H4	tandem	64981	90095	61073	79478	51714	116694	FALSE	FALSE
GAS2L3	ANO4	tandem	54628	334046	42135	294315	166308	220935	FALSE	FALSE
SPIC	MYBPC1	tandem	9441	90950	8470	87078	107934	117374	FALSE	FALSE
PAH	IGF1	tandem	79278	84779	76597	76786	357681	436958	FALSE	FALSE
CKAP4	NUAK1	tandem	10055	76687	7019	69866	97848	107902	FALSE	FALSE
POLR3B	RFX4	tandem	152541	179898	148132	136210	72709	225249	FALSE	FALSE
RIC8B	TMEM263	tandem	114696	18316	109707	14688	66406	181101	TRUE	TRUE
BTBD11	PWP1	tandem	341223	27431	205174	24750	26090	367312	FALSE	TRUE
SELPLG	TMEM119	tandem	11991	8273	8486	5572	23786	35776	FALSE	FALSE
SSH1	CORO1C	tandem	74894	86442	54290	72783	51140	126033	FALSE	FALSE
UNG	ACACB	tandem	13400	128829	11038	119580	28404	41803	FALSE	TRUE
MVK	FAM222A	tandem	23576	56126	21554	52986	117112	140687	FALSE	TRUE
IFT81	ATP2A2	tandem	94461	69866	74948	63537	62432	156892	TRUE	TRUE
ARPC3	ANAPC7	tandem	15522	30831	14570	26920	31160	46681	FALSE	TRUE
PPP1CC	HVCN1	tandem	23171	41127	21110	39189	29996	53166	FALSE	FALSE
BRAP	ATXN2	tandem	43851	147463	39815	143194	42470	86320	TRUE	TRUE
ALDH2	MAPKAPK5	tandem	43099	51197	41110	48909	32243	75341	TRUE	TRUE
OAS2	DTX1	tandem	33255	40172	22184	36884	46134	79388	FALSE	FALSE
RBM19	LHX5	tandem	149634	9184	141982	7100	344666	494299	FALSE	FALSE
TBX5	RBM19	tandem	54513	149634	50020	141982	387559	442071	FALSE	FALSE
TBX3	TBX5	tandem	13911	54513	9158	50020	261812	275722	FALSE	FALSE
MED13L	TBX3	tandem	318611	13911	309233	9158	1274412	1593022	FALSE	TRUE
FBXO21	TESC	tandem	46716	60524	42494	59530	44334	91049	TRUE	FALSE
KSR2	NOS1	tandem	515212	153661	498204	114872	91210	606421	FALSE	FALSE
SUDS3	SRRM4	tandem	41483	181557	36755	173080	563460	604942	FALSE	FALSE
HSPB8	CCDC60	tandem	15957	206336	13955	203886	139966	155922	FALSE	FALSE
CCDC60	TMEM233	tandem	206336	48100	203886	46527	52412	258747	FALSE	FALSE
TMEM233	PRKAB1	tandem	48100	13669	46527	11268	26398	74497	FALSE	FALSE
P2RX7	P2RX4	tandem	53733	24246	50041	22283	23310	77042	FALSE	FALSE
MLXIP	LRRC43	tandem	115261	35753	106840	26083	20372	135632	FALSE	FALSE
ZCCHC8	CLIP1	tandem	29475	151136	25220	145280	49030	78504	TRUE	TRUE
ABCB9	VPS37B	tandem	45559	30838	36949	28089	24786	70344	TRUE	TRUE
MPHOSPH9	PITPNM2	tandem	76843	127010	72688	120222	45907	122749	TRUE	TRUE
SCARB1	NCOR2	tandem	86346	243054	83668	234263	210164	296509	FALSE	FALSE
BRI3BP	AACS	tandem	32156	77967	30884	74735	39564	71719	TRUE	TRUE
AACS	TMEM132B	tandem	77967	335762	74735	177558	183283	261249	FALSE	FALSE
TMEM132B	TMEM132C	tandem	335762	440513	177558	435566	2605025	2940786	FALSE	FALSE
STX2	RIMBP2	tandem	49675	121730	46273	115408	271735	321409	FALSE	FALSE
RAN	ADGRD1	tandem	5685	187557	3172	182173	76229	81913	FALSE	FALSE
ADGRD1	SFSWAP	tandem	187557	88652	182173	85325	569624	757180	TRUE	TRUE
SFSWAP	MMP17	tandem	88652	23379	85325	20968	28655	117306	TRUE	FALSE
MMP17	ULK1	tandem	23379	28429	20968	23207	42963	66341	TRUE	FALSE
ZNF605	CHFR	tandem	34874	47267	28674	44074	33815	68688	FALSE	TRUE
ZNF26	ZNF84	tandem	26221	26019	23038	18874	24718	50938	TRUE	TRUE
ZNF10	ZNF268	tandem	28836	25703	24433	20082	21946	50781	TRUE	TRUE
TPTE2	TUBA3C	tandem	138696	8083	96925	6532	241027	379722	FALSE	FALSE
ZMYM5	PSPC1	tandem	40153	108268	28842	96832	40465	80617	TRUE	TRUE
GJB2	GJA3	tandem	5511	22789	3179	17584	26421	31931	FALSE	FALSE
GJB6	GJB2	tandem	10434	5511	8106	3179	28987	39420	FALSE	FALSE
CRYL1	GJB6	tandem	122207	10434	120706	8106	171272	293478	FALSE	FALSE
LATS2	XPO4	tandem	88547	125446	83005	115561	70263	158809	FALSE	TRUE
MICU2	ZDHHC20	tandem	111528	86800	109595	81392	33319	144846	TRUE	TRUE
FGF9	SGCG	tandem	33426	144245	28896	142590	1476420	1509845	FALSE	FALSE
ATP12A	RNF17	tandem	31375	115758	27650	110657	52378	83752	FALSE	FALSE
MTMR6	AMER2	tandem	41364	10605	36150	275	73920	115283	FALSE	FALSE
NUP58	ATP8A2	tandem	40896	653841	36579	595968	29588	70483	FALSE	FALSE
RNF6	SHISA2	tandem	90256	6464	26598	3575	81055	171310	FALSE	FALSE
CDK8	WASF3	tandem	151133	131243	148046	126414	152467	303599	FALSE	TRUE
USP12	GPR12	tandem	105747	5584	101244	736	305365	411111	FALSE	FALSE
LNX2	MTIF3	tandem	74671	14964	69867	13709	95311	169981	TRUE	TRUE
UBL3	SLC7A1	tandem	86276	86275	81930	78932	168720	254995	FALSE	TRUE
KATNAL1	UBL3	tandem	104858	86276	97108	81930	351947	456804	FALSE	TRUE
HMGB1	KATNAL1	tandem	159682	104858	53524	97108	150429	310110	FALSE	FALSE
USPL1	ALOX5AP	tandem	43092	50951	34341	38870	52708	95799	FALSE	FALSE
ALOX5AP	MEDAG	tandem	50951	19398	38870	17008	141747	192697	FALSE	FALSE
B3GLCT	RXFP2	tandem	132300	63331	128087	60564	407268	539567	FALSE	FALSE
RXFP2	FRY	tandem	63331	265340	60564	254623	228428	291758	FALSE	FALSE
PDS5B	KL	tandem	191595	49712	184097	44706	238413	430007	FALSE	FALSE
RFC3	NBEA	tandem	148490	730451	82038	455614	975729	1124218	FALSE	TRUE
CCNA1	SERTM1	tandem	11053	23927	8929	20721	231030	242082	FALSE	FALSE
SERTM1	RFXAP	tandem	23927	10402	20721	7577	121364	145290	FALSE	FALSE
ALG5	SMAD9	tandem	49597	75442	48429	69906	29499	79095	FALSE	TRUE
TRPC4	POSTN	tandem	233167	36263	230002	33066	37792	270958	FALSE	FALSE
UFM1	FREM2	tandem	13237	200095	10473	183933	324029	337265	FALSE	FALSE
MRPS31	FOXO1	tandem	41916	110934	40577	105196	62698	104613	FALSE	TRUE
NAA16	RGCC	tandem	65826	13472	50987	12364	80376	146201	TRUE	TRUE
AKAP11	TNFSF11	tandem	51115	45278	41195	37290	239469	290583	FALSE	FALSE
TNFSF11	FAM216B	tandem	45278	10001	37290	6695	173537	218814	FALSE	FALSE
NUFIP1	TSC22D1	tandem	50230	144423	46743	64343	362683	412912	FALSE	FALSE
GPALPP1	GTF2F2	tandem	44079	163609	39441	162156	86888	130966	TRUE	TRUE
SLC25A30	TPT1	tandem	25137	7814	21415	3135	52035	77171	FALSE	FALSE
ZC3H13	SIAH3	tandem	90583	71431	84172	67437	110468	201050	FALSE	FALSE
LCP1	CPB2	tandem	56402	51890	52612	50180	20847	77248	FALSE	FALSE
HTR2A	ESD	tandem	65535	25977	60463	24785	34310	99844	FALSE	FALSE
SUCLA2	HTR2A	tandem	58672	65535	56508	60463	1045580	1104251	FALSE	FALSE
ITM2B	RB1	tandem	28959	178144	27063	173372	41651	70609	TRUE	FALSE
CYSLTR2	FNDC3A	tandem	55652	233868	52583	193711	266550	322201	FALSE	FALSE
SPRYD7	KPNA3	tandem	23800	93615	20716	89141	119781	143580	TRUE	TRUE
RNASEH2B	FAM124A	tandem	60783	61908	52286	57060	251874	312656	FALSE	FALSE
FAM124A	SERPINE3	tandem	61908	21072	57060	19631	56791	118698	FALSE	FALSE
THSD1	NEK3	tandem	29327	27218	26060	24749	217307	246633	FALSE	FALSE
CKAP2	HNRNPA1L2	tandem	21272	26315	15121	24020	140839	162110	FALSE	FALSE
OLFM4	PRR20A	tandem	23321	29301	20402	1175	4088856	4112176	FALSE	FALSE
DACH1	KLHL1	tandem	429233	407901	424350	403842	1329473	1758705	FALSE	FALSE
TBC1D4	KLF12	tandem	197505	447918	191150	437009	1150734	1348238	FALSE	FALSE
COMMD6	TBC1D4	tandem	24226	197505	13196	191150	43046	67271	FALSE	FALSE
ACOD1	CLN5	tandem	6153	10594	4063	7794	33283	39435	FALSE	FALSE
RBM26	RNF219	tandem	87354	44894	82179	41360	659689	747042	TRUE	TRUE
SLITRK1	SPRY2	tandem	5189	5140	222	1756	3536090	3541278	FALSE	FALSE
SLITRK6	SLITRK1	tandem	6562	5189	2381	222	1910394	1916955	FALSE	FALSE
TGDS	DCT	tandem	22222	112110	20307	87965	24641	46862	FALSE	FALSE
MBNL2	RAP2A	tandem	171832	33778	167172	29420	40101	211932	TRUE	TRUE
RAP2A	IPO5	tandem	33778	70622	29420	64620	485677	519454	FALSE	FALSE
IPO5	FARP1	tandem	70622	307212	64620	234918	118266	188887	FALSE	TRUE
SLC15A1	STK24	tandem	68875	126953	65748	104014	106650	175524	FALSE	FALSE
DOCK9	SLC15A1	tandem	292920	68875	216776	65748	40812	333731	FALSE	FALSE
TM9SF2	CLYBL	tandem	62675	302796	59160	292438	42616	105290	FALSE	FALSE
NALCN	TMTC4	tandem	362684	71100	355761	67511	378941	741624	FALSE	FALSE
CCDC168	METTL21C	tandem	29706	8775	8236	7673	34846	64551	FALSE	FALSE
FAM155A	ARGLU1	tandem	698582	24853	694723	23102	600365	1298946	FALSE	FALSE
LIG4	FAM155A	tandem	10925	698582	4740	694723	340332	351256	FALSE	FALSE
ABHD13	TNFSF13B	tandem	15841	38856	10539	36214	35374	51214	FALSE	FALSE
TNFSF13B	MYO16	tandem	38856	611856	36214	588166	287668	326523	FALSE	FALSE
COL4A1	IRS2	tandem	158200	32731	132748	25733	362391	520590	FALSE	FALSE
ATP11A	MCF2L	tandem	196840	130519	188058	101200	82053	278892	FALSE	TRUE
LOC101928841	GRTP1	tandem	14784	39985	5379	38312	35462	50245	FALSE	FALSE
TMCO3	TFDP1	tandem	59237	56786	56151	54228	34459	93695	TRUE	TRUE
GRK1	TMEM255B	tandem	117041	52684	114943	51653	23579	140619	FALSE	FALSE
RAB2B	CHD8	tandem	17954	52105	14965	41458	21722	39675	TRUE	TRUE
ABHD4	OXA1L	tandem	14119	5268	11610	3549	154466	168584	FALSE	FALSE
MMP14	LRP10	tandem	11067	6332	7473	3082	24152	35218	TRUE	TRUE
NGDN	THTPA	tandem	8505	47822	7140	11674	33567	42071	FALSE	FALSE
DHRS2	DHRS4	tandem	15525	15545	8720	14440	308096	323620	TRUE	FALSE
NOVA1	STXBP6	tandem	151872	240643	140802	235936	1395586	1547457	FALSE	FALSE
SCFD1	COCH	tandem	113574	16082	111450	13362	138708	252281	TRUE	FALSE
HEATR5A	HECTD1	tandem	128795	107409	120952	98232	84265	213059	TRUE	FALSE
DTD2	HEATR5A	tandem	11438	128795	8758	120952	25455	36892	TRUE	TRUE
GPR33	DTD2	tandem	5002	11438	3925	8758	25470	30471	FALSE	FALSE
NUBPL	ARHGAP5	tandem	299839	82440	254518	72838	216066	515904	TRUE	TRUE
ARHGAP5	AKAP6	tandem	82440	503790	72838	493403	169545	251984	FALSE	FALSE
SPTSSA	EGLN3	tandem	29325	26864	26791	24283	481860	511184	TRUE	TRUE
EAPP	SPTSSA	tandem	23809	29325	22520	26791	53667	77475	TRUE	TRUE
SNX6	EAPP	tandem	68749	23809	65696	22520	21675	90423	TRUE	TRUE
SFTA3	MBIP	tandem	40497	22119	39011	20505	152612	193108	FALSE	FALSE
TTC6	SSTR1	tandem	247427	5065	240527	774	365374	612800	FALSE	FALSE
PNN	MIA2	tandem	8036	19451	4430	17170	50703	58738	FALSE	TRUE
MAP4K5	CDKL1	tandem	114166	67814	109755	63995	21089	135254	TRUE	FALSE
NIN	SAV1	tandem	111359	34774	99470	31633	51410	162768	TRUE	TRUE
TRIM9	PYGL	tandem	120442	39314	105402	36519	30733	151174	FALSE	FALSE
TMX1	FRMD6	tandem	17487	241606	13384	98613	231467	248953	FALSE	TRUE
FRMD6	GNG2	tandem	241606	109497	98613	105626	129578	371183	FALSE	FALSE
PTGDR	PTGER2	tandem	9012	14307	6024	11829	37574	46585	FALSE	FALSE
FERMT2	GNPNAT1	tandem	93827	16476	90137	12548	65603	159429	FALSE	TRUE
DDHD1	FERMT2	tandem	116589	93827	103677	90137	85643	202231	FALSE	TRUE
BMP4	DDHD1	tandem	7126	116589	5264	103677	796409	803534	FALSE	FALSE
GMFB	CNIH1	tandem	14536	14502	10411	13079	33061	47596	FALSE	FALSE
CGRRF1	SAMD4A	tandem	28748	225704	27425	156988	28996	57743	TRUE	TRUE
WDHD1	GCH1	tandem	88164	60819	82178	58653	36114	124277	TRUE	TRUE
MAPK1IP1L	LGALS3	tandem	18551	16214	12082	12398	59023	77573	FALSE	TRUE
KTN1	PELI2	tandem	104378	182939	99637	177243	433791	538168	FALSE	FALSE
PELI2	TMEM260	tandem	182939	69722	177243	65459	278480	461418	FALSE	FALSE
SLC35F4	C14orf105	tandem	301953	24564	300234	20204	70059	372011	FALSE	FALSE
C14orf37	SLC35F4	tandem	148184	301953	89319	300234	138182	286365	FALSE	FALSE
PSMA3	ARID4A	tandem	27205	75230	26242	69581	26495	53699	FALSE	FALSE
ARID4A	TOMM20L	tandem	75230	12776	69581	12166	22193	97422	FALSE	FALSE
DACT1	DAAM1	tandem	14253	182743	7416	139496	540343	554595	FALSE	FALSE
PRKCH	HIF1A	tandem	229538	52859	225678	48136	144421	373958	FALSE	FALSE
SNAPC1	SYT16	tandem	34072	105887	31416	102750	199395	233466	FALSE	FALSE
PPP2R5E	GPHB5	tandem	169470	6045	153906	5503	55017	224486	FALSE	FALSE
WDR89	PPP2R5E	tandem	44885	169470	41519	153906	53678	98562	TRUE	TRUE
SGPP1	WDR89	tandem	43879	44885	40514	41519	42294	86172	TRUE	TRUE
PPP1R36	PLEKHG3	tandem	39478	39939	38072	35300	115029	154506	FALSE	FALSE
FUT8	GPHN	tandem	333530	674401	328310	670148	763286	1096815	TRUE	TRUE
TMEM229B	PLEK2	tandem	45039	25222	40971	23669	58066	103104	FALSE	FALSE
ACTN1	ZFP36L1	tandem	105244	8589	101502	3629	77880	183123	TRUE	FALSE
DCAF5	ACTN1	tandem	102278	105244	87368	101502	71554	173831	TRUE	FALSE
SLC39A9	PLEKHD1	tandem	64012	43745	59328	41933	22364	86375	FALSE	FALSE
MED6	ADAM20	tandem	17470	12655	15279	9863	48206	65675	FALSE	FALSE
PCNX1	SIPA1L1	tandem	207978	211918	195226	175168	413930	621907	FALSE	TRUE
SIPA1L1	RGS6	tandem	211918	634422	175168	627970	190871	402788	FALSE	FALSE
LIN52	VSX2	tandem	115462	23267	113664	20272	39058	154519	FALSE	FALSE
NPC2	SYNDIG1L	tandem	13442	20210	12545	17603	53838	67279	FALSE	FALSE
AREL1	LTBP2	tandem	51853	114149	46408	105595	48921	100773	FALSE	FALSE
FCF1	YLPM1	tandem	23541	73945	21106	65808	26679	50219	TRUE	TRUE
JDP2	BATF	tandem	44896	24551	39699	23611	49380	94275	FALSE	FALSE
BATF	FLVCR2	tandem	24551	69573	23611	52928	31606	56156	FALSE	FALSE
IFT43	GPATCH2L	tandem	98321	60919	92323	35693	67812	166132	TRUE	FALSE
GPATCH2L	ESRRB	tandem	60919	130491	35693	127477	158544	219462	TRUE	FALSE
ESRRB	VASH1	tandem	130491	21129	127477	15099	260055	390545	FALSE	FALSE
ALKBH1	SPTLC2	tandem	35608	110771	33023	102607	55639	91246	TRUE	TRUE
CEP128	DIO2	tandem	443064	33530	438607	11132	265424	708487	FALSE	FALSE
STON2	GTF2A1	tandem	166755	45780	158034	39362	39419	206173	TRUE	FALSE
SEL1L	STON2	tandem	62315	166755	43892	158034	44143	106457	TRUE	FALSE
EFCAB11	FOXN3	tandem	159786	462979	105922	354082	175842	335627	FALSE	TRUE
KCNK13	PSMC1	tandem	124093	16073	121571	14487	70693	194785	FALSE	FALSE
RPS6KA5	TTC7B	tandem	192528	275830	184399	272372	51705	244232	TRUE	FALSE
PPP4R3A	CCDC88C	tandem	53000	146522	48765	138979	39637	92636	TRUE	TRUE
CATSPERB	PPP4R3A	tandem	151313	53000	147690	48765	70294	221606	FALSE	FALSE
TC2N	CATSPERB	tandem	87785	151313	59466	147690	47666	135450	FALSE	FALSE
CPSF2	SLC24A4	tandem	42246	178901	37196	168570	158382	200627	FALSE	FALSE
GOLGA5	CHGA	tandem	45731	12197	42764	10378	83139	128869	FALSE	FALSE
SERPINA11	SERPINA1	tandem	10322	13946	8851	10399	51772	62093	FALSE	FALSE
CLMN	DICER1	tandem	137970	71783	125220	52332	23929	161898	FALSE	TRUE
SYNE3	CLMN	tandem	58343	137970	55068	125220	97586	155928	FALSE	TRUE
GLRX5	TCL1B	tandem	9733	6227	8562	5061	141699	151431	FALSE	FALSE
C14orf132	BDKRB2	tandem	54648	39532	48625	35335	110827	165474	FALSE	FALSE
PAPOLA	VRK1	tandem	64741	84268	49717	82565	230231	294971	FALSE	FALSE
VRK1	C14orf177	tandem	84268	6154	82565	4865	1829999	1914266	FALSE	FALSE
SETD3	BCL11B	tandem	83144	102426	74956	94491	126033	209176	FALSE	FALSE
CYP46A1	EML1	tandem	42884	148651	40807	144160	66107	108990	FALSE	FALSE
EML1	EVL	tandem	148651	78823	144160	76981	123356	272006	FALSE	FALSE
PPP2R5C	DYNC1H1	tandem	166194	86271	130460	71931	36537	202730	FALSE	TRUE
RCOR1	TRAF3	tandem	137918	134022	132162	126396	46903	184820	TRUE	TRUE
TNFAIP2	EIF5	tandem	11113	11023	6938	4721	196563	207675	FALSE	FALSE
EIF5	MARK3	tandem	11023	118466	4721	115036	40340	51362	FALSE	FALSE
APOPT1	KLC1	tandem	29217	72364	24055	64758	37015	66231	TRUE	TRUE
C14orf2	PPP1R13B	tandem	9279	113840	8492	108881	64698	73976	FALSE	FALSE
ASPG	KIF26A	tandem	27024	42176	25052	35419	26014	53037	FALSE	FALSE
KIF26A	C14orf180	tandem	42176	10164	35419	7755	398786	440961	FALSE	FALSE
CEP170B	PLD4	tandem	31458	8421	24766	6434	28046	59503	FALSE	FALSE
GPR132	CDCA4	tandem	16162	11516	12778	9326	28301	44462	FALSE	FALSE
JAG2	GPR132	tandem	27844	16162	22066	12778	75431	103274	FALSE	FALSE
GOLGA6L2	GOLGA6L22	tandem	7858	175492	4707	171715	105176	113033	FALSE	FALSE
NPAP1	SNRPN	tandem	8053	155087	0	120499	140191	148243	FALSE	FALSE
ATP10A	UBE3A	tandem	184490	101780	179256	85613	239685	424174	FALSE	TRUE
GABRB3	ATP10A	tandem	230242	184490	155308	179256	680345	910586	FALSE	FALSE
GABRA5	GABRG3	tandem	82492	561945	79458	534240	22072	104563	FALSE	FALSE
GOLGA8M	HERC2	tandem	13727	211116	8471	195776	376543	390269	FALSE	FALSE
TJP1	FAM189A1	tandem	269432	450473	151726	445766	128644	398075	FALSE	FALSE
ARHGAP11B	FAN1	tandem	12135	39256	11118	12420	265042	277176	TRUE	TRUE
LOC283710	TRPM1	tandem	8080	160213	7048	93848	61495	69574	FALSE	FALSE
GOLGA8O	GOLGA8K	tandem	13721	13708	8532	8520	38622	52342	FALSE	FALSE
SCG5	GREM1	tandem	55429	16666	54186	12639	20907	76335	FALSE	FALSE
GOLGA8B	GOLGA8A	tandem	58288	58398	29120	29171	87817	146104	TRUE	TRUE
AQR	ACTC1	tandem	113444	7631	108364	3938	60625	174068	FALSE	FALSE
DPH6	ZNF770	tandem	175235	9956	98370	4508	382673	557907	TRUE	TRUE
TMCO5A	SPRED1	tandem	16816	104399	15571	97144	301429	318244	FALSE	FALSE
SPRED1	FAM98B	tandem	104399	33584	97144	29196	96878	201276	TRUE	TRUE
KNL1	RAD51	tandem	68435	37030	60789	34786	32446	100880	TRUE	TRUE
VPS18	DLL4	tandem	9546	9728	5651	6308	25358	34903	FALSE	FALSE
EXD1	INO80	tandem	48025	137366	44904	131100	66487	114511	FALSE	FALSE
TYRO3	MGA	tandem	20317	109532	16346	97804	81074	101390	TRUE	TRUE
PLA2G4F	PLA2G4D	tandem	15508	26872	12052	23288	46580	62087	FALSE	FALSE
UBR1	TTBK2	tandem	163189	176466	155444	170841	22091	185279	TRUE	TRUE
CKMT1A	PDIA3	tandem	6437	26215	3995	23161	47170	53606	FALSE	FALSE
TRIM69	TERB2	tandem	31468	22522	30000	21247	188873	220340	FALSE	FALSE
TERB2	SORD	tandem	22522	51986	21247	49130	43881	66402	FALSE	FALSE
BLOC1S6	SQRDL	tandem	22594	60147	18470	56444	21432	44025	FALSE	TRUE
SQRDL	SEMA6D	tandem	60147	590018	56444	125392	1492911	1553057	FALSE	FALSE
SEMA6D	SLC24A5	tandem	590018	21421	125392	19804	346749	936766	FALSE	FALSE
SLC12A1	DUT	tandem	97778	11950	93069	9752	27346	125123	FALSE	FALSE
CEP152	FBN1	tandem	73209	237483	67656	225788	92150	165358	FALSE	FALSE
SECISBP2L	SHC4	tandem	57926	139708	50818	135152	25194	83119	FALSE	FALSE
COPS2	SECISBP2L	tandem	30384	57926	26286	50818	78711	109094	FALSE	TRUE
SPPL2A	TRPM7	tandem	58174	129657	56171	119260	20725	78898	TRUE	FALSE
CYP19A1	TNFAIP8L3	tandem	130542	48675	126082	41258	102781	233322	FALSE	FALSE
ONECUT1	FAM214A	tandem	33050	97314	26840	84145	78329	111378	FALSE	TRUE
WDR72	ONECUT1	tandem	249138	33050	109838	26840	723729	972866	FALSE	FALSE
PYGO1	DYX1C1	tandem	49966	90479	41570	80220	30653	80618	FALSE	FALSE
PRTG	PYGO1	tandem	131579	49966	119467	41570	22689	154267	FALSE	FALSE
NEDD4	PRTG	tandem	166828	131579	96063	119467	83800	250627	FALSE	TRUE
RFX7	NEDD4	tandem	152753	166828	145558	96063	96787	249539	FALSE	TRUE
ZNF280D	MNS1	tandem	103911	36407	72201	34384	165039	268949	FALSE	FALSE
TCF12	CGNL1	tandem	373172	174223	315519	166942	85244	458415	FALSE	TRUE
CGNL1	MYZAP	tandem	174223	93461	166942	91105	41177	215399	FALSE	FALSE
AQP9	LIPC	tandem	47743	136899	44886	135295	246065	293807	FALSE	FALSE
FAM81A	GCNT3	tandem	85380	8229	81912	6007	88231	173610	FALSE	FALSE
ICE2	ANXA2	tandem	59552	50836	43000	49218	21623	81174	FALSE	FALSE
VPS13C	RORA	tandem	208075	741020	188174	270068	623088	831162	FALSE	TRUE
TLN2	TPM1	tandem	197320	29276	185671	24337	198009	395328	FALSE	FALSE
TPM1	LACTB	tandem	29276	20266	24337	10539	49886	79161	TRUE	FALSE
DAPK2	HERC1	tandem	139287	225331	136659	210134	73088	212374	TRUE	FALSE
FAM96A	DAPK2	tandem	21450	139287	19735	136659	26237	47686	FALSE	FALSE
TRIP4	ZNF609	tandem	67500	186648	65469	178031	44117	111616	TRUE	TRUE
RBPMS2	OAZ2	tandem	35676	15708	33682	13776	36615	72290	FALSE	FALSE
PIF1	RBPMS2	tandem	10039	35676	7440	33682	40059	50097	FALSE	FALSE
PLEKHO2	ANKDD1A	tandem	26120	46941	22474	43829	43900	70019	FALSE	FALSE
PARP16	CILP	tandem	28750	15504	26165	11036	46592	75341	FALSE	FALSE
IGDCC3	PARP16	tandem	50914	28750	46435	26165	40284	91197	FALSE	TRUE
SMAD6	SMAD3	tandem	79664	129339	76720	65386	283858	363521	TRUE	TRUE
SKOR1	PIAS1	tandem	14133	137286	11526	131055	220343	234475	FALSE	FALSE
GLCE	PAQR5	tandem	111609	108683	106109	95628	26750	138358	FALSE	FALSE
UACA	TLE3	tandem	108958	50127	71374	44116	556637	665594	FALSE	TRUE
THSD4	NR2E3	tandem	641935	7710	430389	3992	27166	669100	FALSE	FALSE
HEXA	CELF6	tandem	33039	35458	29946	27644	23251	56289	FALSE	FALSE
TMEM202	ARIH1	tandem	10041	112230	8745	106979	65959	75999	FALSE	FALSE
ARIH1	GOLGA6B	tandem	112230	12701	106979	9523	68142	180371	FALSE	FALSE
TBC1D21	LOXL1	tandem	15630	25684	14435	23329	37243	52872	FALSE	FALSE
SEMA7A	CYP11A1	tandem	24676	29979	21258	27248	41544	66219	FALSE	FALSE
CYP1A1	EDC3	tandem	6069	65488	3414	61592	23497	29565	FALSE	TRUE
CYP1A2	CSK	tandem	7758	21115	4631	18634	25484	33241	FALSE	FALSE
PPCDC	C15orf39	tandem	27172	10290	19428	5863	151154	178325	TRUE	TRUE
GOLGA6D	COMMD4	tandem	12967	5932	9518	3453	40189	53155	FALSE	FALSE
RCN2	PSTPIP1	tandem	18640	42796	16400	40491	44420	63059	FALSE	TRUE
PEAK1	TSPAN3	tandem	311949	27211	300132	23447	36928	348876	FALSE	FALSE
TBC1D2B	LINGO1	tandem	82668	207877	76627	147016	174085	256752	TRUE	FALSE
CRABP1	IREB2	tandem	7907	63281	7135	51083	89946	97852	FALSE	FALSE
ADAMTS7	CHRNB4	tandem	52261	16952	46739	14994	117958	170218	FALSE	FALSE
TMED3	KIAA1024	tandem	73658	39785	30603	33043	47797	121454	FALSE	FALSE
BCL2A1	ST20	tandem	10412	24915	9497	22365	37136	47547	FALSE	FALSE
FAH	ARNT2	tandem	33692	193586	31895	187028	217768	251459	FALSE	FALSE
ARNT2	ABHD17C	tandem	193586	60311	187028	57951	97375	290960	FALSE	FALSE
ABHD17C	CEMIP	tandem	60311	172320	57951	165122	23722	84032	FALSE	TRUE
CFAP161	IL16	tandem	14873	115886	13298	65579	47703	62575	TRUE	FALSE
FSD2	AP3B2	tandem	50706	50628	44341	46911	45457	96162	FALSE	FALSE
BNC1	HDGFRP3	tandem	28814	69967	23504	67533	47885	76698	FALSE	FALSE
SH3GL3	ADAMTSL3	tandem	171514	385756	166388	378444	35345	206858	TRUE	FALSE
ADAMTSL3	UBE2Q2L	tandem	385756	9744	378444	9246	132649	518404	FALSE	FALSE
UBE2Q2L	GOLGA6L4	tandem	9744	9596	9246	5033	53540	63283	FALSE	FALSE
GOLGA6L4	ZSCAN2	tandem	9596	22699	5033	12830	230129	239724	FALSE	FALSE
PDE8A	GOLGA6L3	tandem	158633	6778	153851	5106	101265	259897	FALSE	FALSE
GOLGA6L3	AKAP13	tandem	6778	368743	5106	277040	133429	140206	FALSE	FALSE
MRPL46	NTRK3	tandem	7925	379975	6925	328124	202747	210671	FALSE	FALSE
ISG20	ACAN	tandem	20708	71912	17326	63220	147099	167806	FALSE	FALSE
RHCG	POLG	tandem	25205	18491	23258	14049	136614	161818	FALSE	FALSE
ZNF774	IQGAP1	tandem	9239	114003	7401	106793	26758	35996	FALSE	FALSE
IQGAP1	CRTC3	tandem	114003	115460	106793	110210	27643	141645	TRUE	TRUE
CRTC3	BLM	tandem	115460	98135	110210	93609	71981	187440	TRUE	TRUE
BLM	FURIN	tandem	98135	14867	93609	8196	53130	151264	TRUE	TRUE
SV2B	SLCO3A1	tandem	201722	318728	189505	307351	552399	754120	FALSE	FALSE
SLCO3A1	ST8SIA2	tandem	318728	74819	307351	69193	221475	540202	FALSE	FALSE
MCTP2	NR2F2	tandem	185752	14336	133921	5475	1841976	2027727	FALSE	TRUE
LRRC28	MEF2A	tandem	139371	150561	133388	133869	175196	314566	TRUE	TRUE
ADAMTS17	LYSMD4	tandem	370568	6044	364210	3296	237994	608561	FALSE	FALSE
CERS3	ADAMTS17	tandem	144326	370568	140156	364210	58390	202715	FALSE	FALSE
LINS1	CERS3	tandem	33018	144326	30506	140156	24503	57520	FALSE	FALSE
ASB7	ALDH1A3	tandem	49150	36934	35047	33488	227993	277142	FALSE	FALSE
TM2D3	PCSK6	tandem	19415	186055	13636	150214	142993	162407	TRUE	FALSE
SOX8	SSTR5	tandem	5172	8699	2123	3021	85777	90948	FALSE	FALSE
HS3ST6	MEIOB	tandem	6860	38196	5705	36356	39286	46145	FALSE	FALSE
PDPK1	KCTD5	tandem	65227	26537	58181	24074	79304	144530	TRUE	FALSE
ADCY9	CREBBP	tandem	153537	155066	145810	144927	82529	236065	FALSE	TRUE
SRL	ADCY9	tandem	52707	153537	47990	145810	73189	125895	FALSE	FALSE
METTL22	ABAT	tandem	24583	109989	23004	76716	28365	52947	FALSE	TRUE
USP7	CARHSP1	tandem	71391	16071	51192	10466	23082	94472	TRUE	FALSE
TEKT5	EMP2	tandem	67442	52295	65833	47080	46788	114229	FALSE	FALSE
RSL1D1	ZC3H7A	tandem	17388	46673	12253	42857	36941	54328	FALSE	FALSE
SHISA9	ERCC4	tandem	338797	32192	168960	25431	679741	1018537	TRUE	TRUE
ERCC4	MKL2	tandem	32192	195467	25431	186726	118965	151156	TRUE	TRUE
NOMO1	NPIPA1	tandem	62372	14632	58125	13530	41286	103657	TRUE	FALSE
NPIPA1	PDXDC1	tandem	14632	164676	13530	89264	22661	37292	TRUE	TRUE
MPV17L	C16orf45	tandem	13933	153792	11660	117752	24782	38714	FALSE	FALSE
NOMO3	NPIPA7	tandem	62280	14728	57964	13569	84434	146713	TRUE	TRUE
NOMO2	NPIPA7	tandem	62253	14744	58166	13585	84663	146915	FALSE	FALSE
RPS15A	NOMO2	tandem	7380	62253	6870	58166	220843	228222	FALSE	FALSE
COQ7	ITPRIPL2	tandem	12501	7699	9704	258	33837	46337	FALSE	FALSE
ITPRIPL2	SYT17	tandem	7699	100122	258	95028	46583	54281	FALSE	FALSE
CLEC19A	TMC5	tandem	25165	88574	22671	73328	99592	124756	FALSE	FALSE
GPR139	GPRC5B	tandem	42294	26664	40770	23252	145851	188144	FALSE	FALSE
GP2	GPR139	tandem	18047	42294	14819	40770	235796	253842	FALSE	FALSE
ACSM1	ACSM2B	tandem	74552	39613	68212	37190	46864	121415	FALSE	FALSE
THUMPD1	ACSM1	tandem	8301	74552	4048	68212	35876	44176	FALSE	FALSE
NPIPB3	CRYM	tandem	23204	44619	19587	43060	98998	122201	FALSE	FALSE
VWA3A	EEF2K	tandem	64429	82475	59825	75063	49305	113733	FALSE	FALSE
NPIPB5	HS3ST2	tandem	22998	101800	19182	99848	278019	301016	FALSE	FALSE
SCNN1G	SCNN1B	tandem	34161	79030	30662	76433	85391	119551	FALSE	FALSE
PRKCB	CACNG3	tandem	384633	106864	379270	104161	34942	419574	FALSE	FALSE
CACNG3	RBBP6	tandem	106864	33276	104161	20345	177171	284034	FALSE	FALSE
RBBP6	TNRC6A	tandem	33276	96499	20345	88077	156866	190141	TRUE	TRUE
LCMT1	AQP8	tandem	66505	11969	65218	10661	38734	105238	FALSE	FALSE
IL4R	IL21R	tandem	50870	49881	47221	36737	37384	88253	FALSE	FALSE
XPO6	GSG1L	tandem	113942	275981	109385	227342	34468	148409	FALSE	FALSE
CLN3	EIF3C	tandem	25650	46873	14825	25665	40199	65848	FALSE	FALSE
NPIPB8	EIF3C	tandem	20270	47172	18971	25730	29928	50197	FALSE	FALSE
NPIPB9	ATXN2L	tandem	20389	14190	18941	10246	50225	70613	FALSE	FALSE
BCL7C	ZNF629	tandem	60262	8754	31847	2667	46839	107100	TRUE	TRUE
ITGAM	ITGAX	tandem	72926	27864	68182	23446	22242	95167	FALSE	FALSE
ZNF720	ZNF267	tandem	48337	43551	45563	40218	112193	160529	TRUE	TRUE
VPS35	SHCBP1	tandem	31254	42810	26271	37680	36577	67830	TRUE	TRUE
C16orf87	MYLK3	tandem	29116	60965	27733	45908	38801	67916	TRUE	FALSE
NETO2	DNAJA2	tandem	62506	18352	58824	15304	107806	170311	TRUE	TRUE
ABCC11	ABCC12	tandem	68267	63798	62665	58630	20141	88407	FALSE	FALSE
N4BP1	SIAH1	tandem	71484	24784	64378	12864	153408	224891	TRUE	TRUE
CNEP1R1	HEATR3	tandem	11883	39495	9776	36887	28882	40764	TRUE	TRUE
HEATR3	PAPD5	tandem	39495	82391	36887	74350	47454	86948	TRUE	TRUE
PAPD5	ADCY7	tandem	82391	51595	74350	32760	31232	113622	TRUE	TRUE
C16orf97	SALL1	tandem	47584	15298	47136	9762	875081	922664	FALSE	FALSE
TOX3	C16orf97	tandem	111387	47584	106221	47136	362481	473867	FALSE	FALSE
RPGRIP1L	AKTIP	tandem	104700	12265	61843	9775	95935	200634	TRUE	TRUE
IRX6	MMP2	tandem	6202	27862	3873	23387	148070	154271	FALSE	FALSE
NUP93	SLC12A3	tandem	114845	50644	76910	45087	20258	135102	FALSE	TRUE
CETP	NLRC5	tandem	21922	66451	20295	59727	33230	55151	FALSE	TRUE
CCDC102A	DOK4	tandem	24388	14516	21959	11766	25705	50092	FALSE	FALSE
ADGRG5	ADGRG1	tandem	34552	45347	31094	33871	42505	77056	FALSE	FALSE
CSNK2A2	CFAP20	tandem	39971	15838	38313	14442	28483	68453	TRUE	TRUE
GINS3	NDRG4	tandem	13751	49975	11516	23655	57501	71251	FALSE	FALSE
SLC38A7	CNOT1	tandem	19669	109941	15536	96439	35223	54891	FALSE	FALSE
GOT2	SLC38A7	tandem	27227	19669	24830	15536	22354	49580	TRUE	TRUE
CDH11	CDH8	tandem	178384	384825	171500	379873	2906918	3085301	FALSE	FALSE
CDH5	BEAN1	tandem	38180	67992	34037	58882	22511	60690	FALSE	FALSE
DYNC1LI2	CMTM4	tandem	30936	81958	26456	76192	24186	55121	TRUE	TRUE
CA7	PDP2	tandem	9768	10620	7862	3590	26334	36101	FALSE	FALSE
ZFP90	CDH3	tandem	36860	54232	24647	50537	68764	105623	FALSE	FALSE
CDH3	CDH1	tandem	54232	98253	50537	93500	38223	92454	FALSE	FALSE
TANGO6	HAS3	tandem	241577	13153	236759	8342	20382	261958	FALSE	FALSE
CYB5B	NFAT5	tandem	41670	138701	37384	125233	99702	141371	FALSE	FALSE
CLEC18A	PDPR	tandem	13643	48912	11207	39824	149279	162921	FALSE	FALSE
CMTR2	HYDIN	tandem	7416	428639	3267	249960	51578	58993	FALSE	FALSE
DHODH	HP	tandem	16674	6465	14247	5135	29175	45848	FALSE	FALSE
ZFHX3	PMFBP1	tandem	275749	53354	256200	49656	610437	886185	FALSE	TRUE
C16orf47	ZFHX3	tandem	17810	275749	16503	256200	68003	85812	FALSE	FALSE
PSMD7	NPIPB15	tandem	9514	14163	7844	12775	71664	81177	FALSE	FALSE
GLG1	CLEC18B	tandem	159717	12840	150989	10897	25958	185674	TRUE	FALSE
WDR59	FA2H	tandem	111574	61874	84571	59447	98742	210315	FALSE	FALSE
CFDP1	BCAR1	tandem	139780	39024	138501	25864	25657	165436	TRUE	TRUE
CHST5	CHST6	tandem	6641	21905	3391	15020	33502	40142	FALSE	FALSE
TERF2IP	CNTNAP4	tandem	9707	283533	7529	274829	619774	629480	FALSE	FALSE
CNTNAP4	MON1B	tandem	283533	8728	274829	5667	630169	913701	FALSE	FALSE
NUDT7	VAT1L	tandem	19769	191544	18678	187753	46304	66072	FALSE	FALSE
VAT1L	CLEC3A	tandem	191544	9559	187753	4460	42439	233982	FALSE	FALSE
BCO1	GAN	tandem	52452	65233	50025	60689	23824	76275	FALSE	FALSE
GAN	CMIP	tandem	65233	266593	60689	237260	64972	130204	TRUE	TRUE
CMIP	PLCG2	tandem	266593	183436	237260	174729	67496	334088	TRUE	FALSE
HSBP1	MLYCD	tandem	5100	17058	3111	14863	86123	91222	FALSE	FALSE
MLYCD	OSGIN1	tandem	17058	13111	14863	11171	37040	54097	FALSE	FALSE
WFDC1	ATP2C2	tandem	35146	95665	33676	79699	38672	73817	FALSE	FALSE
COTL1	TLDC1	tandem	52499	28323	50641	23292	60916	113414	TRUE	TRUE
KLHL36	USP10	tandem	19176	79973	11712	76906	32263	51438	FALSE	FALSE
USP10	CRISPLD2	tandem	79973	89530	76906	84941	40060	120032	FALSE	FALSE
EMC8	C16orf74	tandem	20918	43566	19002	42669	27542	48459	FALSE	FALSE
COX4I1	IRF8	tandem	7437	23438	6572	20777	92165	99601	FALSE	FALSE
SLC7A5	KLHDC4	tandem	39472	58181	34929	56340	64031	103502	TRUE	TRUE
BANP	ZNF469	tandem	125887	13287	119718	84	382955	508841	FALSE	FALSE
ZFPM1	ZC3H18	tandem	81561	61584	78320	57821	35215	116775	FALSE	FALSE
VPS53	FAM101B	tandem	206189	5961	186476	2341	116177	322365	FALSE	FALSE
CRK	YWHAE	tandem	34915	55723	31775	53880	21091	56005	FALSE	FALSE
ZZEF1	ATP2A3	tandem	138515	40596	127120	35870	39981	178495	TRUE	FALSE
PELP1	ALOX15	tandem	32954	10747	29354	8063	29719	62672	FALSE	FALSE
ZMYND15	TM4SF5	tandem	6105	11320	3712	10612	25773	31877	FALSE	FALSE
ASGR2	CLEC10A	tandem	13490	5745	11984	4010	21041	34530	FALSE	FALSE
ASGR1	ASGR2	tandem	6133	13490	4688	11984	58621	64753	FALSE	TRUE
POLR2A	TNFSF12	tandem	30238	8833	23500	7328	34440	64677	FALSE	TRUE
CNTROB	GUCY2D	tandem	17796	17671	13686	14048	52751	70546	FALSE	FALSE
CCDC42	MYH10	tandem	14909	156557	13640	148848	99167	114075	FALSE	FALSE
MYH13	GAS7	tandem	72140	287943	66148	136608	102315	174454	FALSE	FALSE
MYH4	MYH8	tandem	26269	31626	20254	25588	21341	47609	FALSE	FALSE
MYH1	MYH4	tandem	26233	26269	20213	20254	22751	48983	FALSE	FALSE
MYH3	MYH2	tandem	28784	28553	22746	22428	78826	107609	FALSE	FALSE
SCO1	MYH3	tandem	17237	28784	15483	22746	23023	40259	FALSE	TRUE
PIRT	TMEM220	tandem	15627	17008	12161	13916	92146	107772	FALSE	FALSE
SHISA6	DNAH9	tandem	322641	371318	315296	220634	34368	357008	FALSE	FALSE
MAP2K4	MYOCD	tandem	123014	103059	119158	94567	522059	645072	FALSE	FALSE
MYOCD	ARHGAP44	tandem	103059	202133	94567	197948	20564	123622	FALSE	FALSE
HS3ST3A1	ELAC2	tandem	107911	26453	103712	22690	475968	583878	TRUE	TRUE
TEKT3	PMP22	tandem	37830	35581	36046	32360	38455	76284	FALSE	FALSE
TBC1D26	ADORA2B	tandem	12508	30980	10639	29095	200133	212640	FALSE	FALSE
ZNF287	LRRC75A	tandem	18890	50187	14612	47426	58126	77015	FALSE	FALSE
ZNF624	ZNF287	tandem	33120	18890	28876	14612	51528	84647	FALSE	FALSE
NT5M	MED9	tandem	44298	16235	42710	14013	129323	173620	TRUE	FALSE
EVPLL	LGALS9C	tandem	11882	18161	9891	16442	87139	99020	FALSE	FALSE
TVP23B	PRPSAP2	tandem	25719	74988	21829	70584	49586	75304	TRUE	TRUE
RNF112	SLC47A1	tandem	6099	45180	2871	41901	116578	122676	FALSE	FALSE
SLC47A1	ALDH3A2	tandem	45180	28845	41901	25080	69718	114897	FALSE	TRUE
ULK2	ALDH3A1	tandem	97097	10449	90578	6691	22397	119493	FALSE	FALSE
AKAP10	ULK2	tandem	73405	97097	69464	90578	36526	109930	FALSE	FALSE
USP22	CCDC144NL	tandem	43447	32746	38227	29940	103453	146899	FALSE	FALSE
NATD1	TMEM11	tandem	14395	16646	9610	15104	24276	38670	FALSE	TRUE
MAP2K3	KCNJ12	tandem	30584	43481	27184	38251	61148	91731	FALSE	FALSE
WSB1	KSR1	tandem	19540	151683	16927	147192	158391	177930	FALSE	FALSE
LYRM9	NOS2	tandem	15070	43764	13589	39558	77785	92854	FALSE	FALSE
NLK	TMEM97	tandem	153717	9591	150179	7023	122717	276433	TRUE	TRUE
SLC13A2	FOXN1	tandem	24135	14217	21682	11520	26161	50295	FALSE	FALSE
TMIGD1	BLMH	tandem	17712	43972	16551	41435	24182	41893	FALSE	FALSE
RNF135	NF1	tandem	28974	282751	26852	221871	95016	123989	FALSE	FALSE
LRRC37B	RHOT1	tandem	45629	83318	35873	80054	88954	134582	TRUE	TRUE
RHOT1	RHBDL3	tandem	83318	58486	80054	53825	40405	123722	FALSE	FALSE
ZNF207	PSMD11	tandem	20312	38857	18036	34900	74013	94324	FALSE	FALSE
TMEM98	SPACA3	tandem	13740	6014	11946	4943	50215	63954	FALSE	FALSE
SLFN12	SLFN11	tandem	22255	23392	19432	18254	37221	59475	FALSE	FALSE
SLFN12L	SLFN13	tandem	12817	13742	11050	5273	26086	38902	FALSE	FALSE
SLFN14	SLFN12L	tandem	9967	12817	7085	11050	60386	70352	FALSE	FALSE
RDM1	CCL5	tandem	12696	8882	10912	7612	37708	50403	TRUE	FALSE
CCL16	LYZL6	tandem	5004	9193	3492	8179	32815	37818	FALSE	FALSE
SOCS7	ARHGAP23	tandem	53840	83909	45862	78003	22874	76713	FALSE	FALSE
PLXDC1	FBXO47	tandem	88347	30971	82095	28669	95901	184247	FALSE	FALSE
FBXL20	STAC2	tandem	149013	15252	138680	11975	26857	175869	FALSE	FALSE
RAPGEFL1	WIPF2	tandem	18646	62866	14723	57341	23666	42311	FALSE	TRUE
CCR7	TNS4	tandem	11715	25775	6664	21703	52168	63882	FALSE	FALSE
SMARCE1	CCR7	tandem	20128	11715	17707	6664	62240	82367	FALSE	FALSE
KRT24	KRT222	tandem	5760	9545	3879	7810	32827	38586	FALSE	FALSE
KRT25	KRT24	tandem	7312	5760	5642	3879	44271	51582	FALSE	FALSE
KRT23	KRT20	tandem	14948	9355	13002	7550	37453	52400	FALSE	FALSE
KRT39	KRT23	tandem	8476	14948	6780	13002	20774	29249	FALSE	FALSE
DHX58	ZNF385C	tandem	11330	12451	8713	9855	63378	74707	FALSE	TRUE
AOC3	G6PC	tandem	6947	13637	2864	9514	42667	49613	FALSE	TRUE
MEOX1	ETV4	tandem	21505	18590	19077	13047	93958	115462	FALSE	FALSE
SOST	MEOX1	tandem	5058	21505	2758	19077	91837	96894	FALSE	FALSE
SLC4A1	UBTF	tandem	19745	16594	14792	10659	26764	46508	FALSE	FALSE
DCAKD	C1QL1	tandem	37792	8584	31909	7084	55062	92853	FALSE	FALSE
HEXIM2	FMNL1	tandem	9867	25392	7278	21431	51885	61751	FALSE	FALSE
ARHGAP27	MAP3K14	tandem	39015	53945	20812	49460	76838	115852	TRUE	TRUE
CDC27	ARL17A	tandem	71616	743580	65796	38640	74984	146599	FALSE	TRUE
MYL4	ITGB3	tandem	14618	58870	13594	53976	30163	44780	FALSE	FALSE
EFCAB13	NPEPPS	tandem	117351	92199	108310	87860	89767	207117	FALSE	FALSE
NPEPPS	KPNB1	tandem	92199	33801	87860	29012	26562	118760	FALSE	TRUE
TBKBP1	TBX21	tandem	16800	12876	12666	10304	21181	37980	FALSE	FALSE
IGF2BP1	B4GALNT2	tandem	58734	37530	50174	35376	76315	135048	FALSE	FALSE
ZNF652	PHOSPHO1	tandem	73268	7397	63860	5288	58440	131707	FALSE	FALSE
PHB	ZNF652	tandem	10858	73268	9038	63860	41575	52432	FALSE	FALSE
NGFR	NXPH3	tandem	19728	7874	16308	2322	60916	80643	FALSE	FALSE
SLC35B1	SPOP	tandem	7018	79280	5420	76280	22771	29788	TRUE	TRUE
TMEM92	XYLT2	tandem	10080	15154	5820	11651	64547	74626	FALSE	FALSE
RSAD1	MYCBPAP	tandem	7181	23118	4828	19928	22404	29584	FALSE	FALSE
LUC7L3	WFIKKN2	tandem	33147	7105	30382	3351	82533	115679	FALSE	FALSE
SPAG9	TOB1	tandem	158692	5753	132046	2508	94196	252887	TRUE	TRUE
TMEM100	MMD	tandem	12495	29368	5862	26645	297647	310141	FALSE	FALSE
PCTP	ANKFN1	tandem	26409	329172	24236	326746	376088	402496	FALSE	FALSE
COIL	TRIM25	tandem	22851	26140	20218	20396	24152	47002	TRUE	TRUE
SCPEP1	AKAP1	tandem	28662	36158	26717	31696	78424	107085	TRUE	FALSE
AKAP1	MSI2	tandem	36158	428839	31696	398174	134502	170659	TRUE	TRUE
TSPOAP1	MPO	tandem	27565	11080	19936	7865	20292	47856	FALSE	FALSE
RAD51C	PPM1E	tandem	41770	229311	21362	222866	21527	63296	FALSE	FALSE
GDPD1	YPEL2	tandem	55503	70043	52448	64811	55723	111225	TRUE	TRUE
YPEL2	DHX40	tandem	70043	42828	64811	39276	163791	233833	TRUE	TRUE
HEATR6	RNFT1	tandem	35741	12395	31806	10379	78435	114175	TRUE	TRUE
METTL2A	TLK2	tandem	26209	136456	23690	130418	28932	55140	TRUE	TRUE
ACE	KCNH6	tandem	21320	25644	12358	20372	24954	46273	FALSE	FALSE
ERN1	ICAM2	tandem	87113	18040	83108	14067	22396	109508	TRUE	TRUE
PECAM1	TEX2	tandem	10307	115891	5854	99930	56094	66400	FALSE	FALSE
LRRC37A3	SMURF2	tandem	65169	117652	60940	113786	192044	257212	FALSE	FALSE
GNA13	LRRC37A3	tandem	47514	65169	40844	60940	89809	137322	FALSE	FALSE
CEP112	AXIN2	tandem	556592	33058	371411	28826	73918	630509	FALSE	FALSE
PRKCA	CACNG5	tandem	507937	8005	499167	7079	66529	574465	FALSE	FALSE
CACNG5	CACNG4	tandem	8005	68539	7079	65109	79585	87589	FALSE	FALSE
PSMD12	HELZ	tandem	28712	174766	24231	160936	92713	121424	TRUE	TRUE
PITPNC1	NOL11	tandem	319983	26376	313676	23781	20570	340552	FALSE	TRUE
NOL11	BPTF	tandem	26376	158715	23781	147826	81456	107831	TRUE	TRUE
KPNA2	AMZ2	tandem	11258	9161	8785	7619	201170	212427	FALSE	TRUE
ABCA8	FAM20A	tandem	88106	65839	82254	47504	266333	354438	FALSE	FALSE
MAP2K6	KCNJ16	tandem	127633	60381	125764	41501	532896	660528	FALSE	FALSE
KCNJ16	KCNJ2	tandem	60381	10508	41501	5122	33930	94310	FALSE	FALSE
KCNJ2	SOX9	tandem	10508	5400	5122	1466	1940978	1951485	FALSE	FALSE
SSTR2	COG1	tandem	6903	15473	3939	12439	21111	28013	FALSE	FALSE
CDC42EP4	CPSF4L	tandem	28381	13432	25280	12785	21744	50124	FALSE	FALSE
SDK2	CDC42EP4	tandem	309705	28381	298983	25280	22380	332084	FALSE	FALSE
LOC100134391	RPL38	tandem	18704	6225	17564	5850	447099	465802	FALSE	FALSE
GPR142	GPRC5C	tandem	5095	15902	3706	12721	58928	64022	FALSE	FALSE
USH1G	FADS6	tandem	7183	16468	3642	14181	22267	29449	FALSE	FALSE
GRB2	SLC25A19	tandem	87634	16470	84392	14847	28627	116260	TRUE	TRUE
ST6GALNAC1	ST6GALNAC2	tandem	19083	20685	16495	18580	38693	57775	FALSE	FALSE
MXRA7	ST6GALNAC1	tandem	37356	19083	22573	16495	29812	67167	TRUE	FALSE
MGAT5B	SEC14L1	tandem	81674	128457	76183	79876	138254	219927	FALSE	FALSE
SEC14L1	2009-09-01	tandem	128457	219187	79876	119134	64311	192767	TRUE	FALSE
2009-09-01	TNRC6C	tandem	219187	104599	119134	94882	503640	722826	FALSE	FALSE
CYTH1	DNAH17	tandem	108296	153699	73871	139976	96653	204948	FALSE	FALSE
LGALS3BP	TIMP2	tandem	8727	72414	6467	68759	45863	54589	FALSE	FALSE
C1QTNF1	ENGASE	tandem	26855	13667	20753	9173	25149	52003	FALSE	FALSE
ENPP7	CBX2	tandem	11157	9473	9298	4243	35956	47112	FALSE	FALSE
TBC1D16	CBX4	tandem	103516	6259	28953	3610	92929	196444	FALSE	TRUE
RPTOR	CHMP6	tandem	421549	8293	414930	6629	25468	447016	TRUE	TRUE
CHMP6	BAIAP2	tandem	8293	82286	6629	77371	35014	43306	TRUE	TRUE
CEP131	AATK	tandem	33397	48777	29790	26515	23521	56917	FALSE	TRUE
LOC100130370	TMEM105	tandem	9462	19403	8695	16084	45225	54686	FALSE	FALSE
SLC25A10	GCGR	tandem	8781	9882	6806	7829	73962	82742	FALSE	FALSE
NARF	FOXK2	tandem	30084	84890	28065	79628	31451	61534	FALSE	FALSE
COLEC12	THOC1	tandem	181375	53540	178241	51420	51296	232670	FALSE	FALSE
NDC80	SMCHD1	tandem	45125	149130	42953	140458	39252	84376	TRUE	TRUE
SMCHD1	EMILIN2	tandem	149130	67063	140458	63054	42013	191142	FALSE	TRUE
MYOM1	LPIN2	tandem	153302	94954	147599	88725	54860	208161	FALSE	FALSE
MYL12B	TGIF1	tandem	16172	46482	14811	13319	133643	149814	FALSE	FALSE
ZBTB14	AKAIN1	tandem	8035	53584	3761	51282	91763	99797	FALSE	FALSE
EPB41L3	ZBTB14	tandem	236611	8035	167969	3761	95328	331938	FALSE	FALSE
RAB12	MTCL1	tandem	29938	115407	27800	109315	77989	107926	TRUE	FALSE
MTCL1	NDUFV2	tandem	115407	31716	109315	30786	269853	385259	FALSE	FALSE
ANKRD12	TWSG1	tandem	149233	67654	137664	63898	48782	198014	TRUE	TRUE
TWSG1	RALBP1	tandem	67654	62577	63898	58223	73112	140765	TRUE	TRUE
VAPA	APCDD1	tandem	46064	34074	39138	31512	494607	540670	FALSE	FALSE
APCDD1	NAPG	tandem	34074	26894	31512	23179	37175	71248	FALSE	TRUE
IMPA2	ANKRD62	tandem	49459	35901	47922	31168	62963	112421	FALSE	FALSE
ANKRD62	CIDEA	tandem	35901	23277	31168	21781	124570	160470	FALSE	FALSE
CIDEA	TUBB6	tandem	23277	22157	21781	16991	30074	53350	FALSE	FALSE
CEP192	LDLRAD4	tandem	133691	434025	125715	148502	93678	227368	FALSE	TRUE
ZNF519	MC2R	tandem	56501	33664	39979	29912	160283	216783	FALSE	FALSE
POTEC	ZNF519	tandem	36251	56501	29656	39979	374860	411110	FALSE	FALSE
MIB1	GATA6	tandem	129629	33094	120062	29318	298480	428108	FALSE	FALSE
RBBP8	CABLES1	tandem	93155	125907	89547	115930	108079	201233	FALSE	TRUE
RIOK3	C18orf8	tandem	30313	28338	26280	26282	20335	50647	TRUE	TRUE
LAMA3	TTC39C	tandem	265623	142838	141748	69216	37708	303330	FALSE	FALSE
SS18	ZNF521	tandem	74965	290327	71188	285376	664003	738967	FALSE	FALSE
PSMA8	TAF4B	tandem	59509	164803	57701	160445	33528	93036	FALSE	FALSE
AQP4	KCTD1	tandem	13807	202492	7762	132054	194637	208443	FALSE	FALSE
CHST9	AQP4	tandem	269708	13807	267468	7762	49787	319494	FALSE	FALSE
CDH2	CHST9	tandem	226484	269708	151958	267468	765625	992108	FALSE	FALSE
DSC3	CDH2	tandem	53451	226484	45774	151958	2811921	2865371	FALSE	FALSE
DSC2	DSC3	tandem	36456	53451	31225	45774	23159	59614	FALSE	FALSE
DSC1	DSC2	tandem	33606	36456	29373	31225	26819	60424	FALSE	FALSE
DSG4	DSG3	tandem	38132	30934	33532	25383	32861	70992	FALSE	FALSE
DSG2	TTR	tandem	51004	7257	45135	6329	42760	93763	FALSE	FALSE
RNF138	MEP1B	tandem	39707	30380	35922	28070	58463	98169	FALSE	FALSE
KLHL14	GAREM1	tandem	100339	206964	96080	199928	202189	302527	FALSE	TRUE
CCDC178	KLHL14	tandem	503320	100339	499529	96080	164392	667711	FALSE	FALSE
DTNA	MAPRE2	tandem	398555	166541	202727	123366	85084	483638	FALSE	TRUE
MAPRE2	ZNF397	tandem	166541	17404	123366	9718	97562	264102	TRUE	TRUE
ZNF24	ZSCAN30	tandem	12260	39188	5292	35212	41963	54222	TRUE	TRUE
ZNF396	ZNF24	tandem	10641	12260	6192	5292	22230	32870	TRUE	FALSE
INO80C	ZNF396	tandem	29665	10641	28578	6192	90990	120654	TRUE	FALSE
GALNT1	C18orf21	tandem	57266	6663	53428	5640	260790	318055	TRUE	TRUE
SLC39A6	RPRD1A	tandem	20864	77771	16986	65818	40937	61800	FALSE	TRUE
MOCOS	FHOD3	tandem	81206	482525	78479	477209	28974	110179	FALSE	FALSE
SYT4	RIT2	tandem	9759	372475	5663	371341	152200	161958	FALSE	FALSE
SETBP1	SLC14A2	tandem	388338	470114	286586	265290	144472	532809	FALSE	FALSE
SLC14A2	SLC14A1	tandem	470114	28398	265290	23958	41028	511141	FALSE	FALSE
SLC14A1	SIGLEC15	tandem	28398	16977	23958	15472	73060	101457	FALSE	FALSE
HAUS1	C18orf25	tandem	24002	92968	22857	87594	45689	69690	TRUE	TRUE
C18orf25	RNF165	tandem	92968	126597	87594	81539	67232	160199	FALSE	FALSE
ST8SIA5	LOXHD1	tandem	78052	180062	75331	81519	22085	100136	FALSE	FALSE
PIAS2	ST8SIA5	tandem	116943	78052	96112	75331	46056	162998	FALSE	FALSE
SKOR2	IER3IP1	tandem	37095	21356	25608	19852	35715	72809	FALSE	FALSE
SMAD2	SKOR2	tandem	98052	37095	87400	25608	583912	681963	FALSE	FALSE
ZBTB7C	SMAD2	tandem	382155	98052	241837	87400	96122	478276	FALSE	FALSE
DYM	SMAD7	tandem	416908	30859	414280	25826	93091	509998	FALSE	TRUE
CFAP53	MYO5B	tandem	39329	372296	37479	362776	32113	71441	FALSE	FALSE
SKA1	MAPK4	tandem	19147	171713	16252	167574	165946	185092	FALSE	FALSE
ELAC1	SMAD4	tandem	20104	54829	17871	46058	42093	62196	TRUE	FALSE
C18orf54	DYNAP	tandem	24119	11735	18317	8064	346585	370703	FALSE	FALSE
DYNAP	RAB27B	tandem	11735	67040	8064	60037	228984	240718	FALSE	FALSE
TCF4	CCDC68	tandem	413663	58000	259467	53190	262823	676485	TRUE	FALSE
TXNL1	TCF4	tandem	35868	413663	34492	259467	966829	1002696	TRUE	FALSE
ST8SIA3	ONECUT2	tandem	16441	55614	6288	39492	66756	83196	FALSE	FALSE
ZNF532	SEC11C	tandem	123881	18981	116829	18187	153377	277257	FALSE	FALSE
SEC11C	GRP	tandem	18981	10607	18187	9769	61331	80311	FALSE	FALSE
CPLX4	RAX	tandem	23246	6359	21282	3162	22011	45256	FALSE	FALSE
CCBE1	LMAN1	tandem	266474	31453	260214	26619	71663	338136	FALSE	FALSE
PIGN	RNF152	tandem	142832	78001	137996	76196	151154	293985	FALSE	FALSE
TNFRSF11A	ZCCHC2	tandem	62424	63319	58354	53514	135715	198138	FALSE	TRUE
ZCCHC2	PHLPP1	tandem	63319	265005	53514	258594	128696	192014	TRUE	TRUE
VPS4B	KDSR	tandem	33328	39536	29950	34338	21919	55246	TRUE	TRUE
SERPINB5	SERPINB12	tandem	28175	13168	25542	9604	51075	79249	FALSE	FALSE
SERPINB11	SERPINB7	tandem	21590	52330	19483	32892	29154	50743	FALSE	FALSE
SERPINB7	SERPINB2	tandem	52330	16186	32892	14149	82329	134658	FALSE	FALSE
SERPINB8	CDH7	tandem	19346	131715	15859	121619	1760880	1780225	FALSE	FALSE
DSEL	CDH19	tandem	10149	102952	868	96844	902444	912592	FALSE	FALSE
TMX3	DSEL	tandem	41429	10149	36684	868	1156958	1198386	FALSE	FALSE
CCDC102B	DOK6	tandem	339936	448039	295759	439143	345858	685793	FALSE	FALSE
RTTN	CD226	tandem	201920	94220	194918	88432	46631	248550	FALSE	FALSE
CBLN2	GTSCR1	tandem	7809	20339	4915	19741	1885822	1893630	FALSE	FALSE
NETO1	CBLN2	tandem	125262	7809	90076	4915	197826	323087	FALSE	FALSE
FBXO15	NETO1	tandem	74513	125262	72728	90076	1205778	1280290	FALSE	FALSE
CNDP1	ZNF407	tandem	50570	434710	48372	293005	90658	141227	FALSE	FALSE
ZNF516	SMIM21	tandem	137510	18228	128884	12752	929979	1067488	FALSE	FALSE
GALR1	SALL3	tandem	20089	18695	17304	13145	1758179	1778267	FALSE	FALSE
SALL3	ATP9B	tandem	18695	309008	13145	304546	70306	89000	FALSE	FALSE
NFATC1	CTDP1	tandem	133552	74710	115056	70726	150478	284029	FALSE	FALSE
CTDP1	KCNG2	tandem	74710	36149	70726	34748	109158	183867	FALSE	FALSE
RBFA	ADNP2	tandem	16307	31314	10670	25927	56263	72569	TRUE	TRUE
GZMM	BSG	tandem	5887	12217	4948	9711	21357	27243	FALSE	FALSE
MISP	PTBP1	tandem	13207	14936	11240	11688	33073	46279	FALSE	FALSE
EFNA2	MUM1	tandem	15277	23455	13135	18646	53547	68823	FALSE	TRUE
MKNK2	BTBD2	tandem	13774	30256	11002	27638	21768	35541	TRUE	FALSE
SPPL2B	TMPRSS9	tandem	26472	36303	22690	33123	34684	61155	FALSE	TRUE
ZNF556	ZNF57	tandem	11171	17579	9538	12520	22393	33563	FALSE	TRUE
CELF5	NFIC	tandem	72373	109655	69275	97508	62488	134860	FALSE	FALSE
MAP2K2	ZBTB7A	tandem	33807	23642	32074	16534	23377	57183	TRUE	FALSE
ARRDC5	PLIN3	tandem	12431	29435	10793	27108	22669	35099	FALSE	FALSE
ACER1	MLLT1	tandem	27131	69568	26043	65063	26551	53681	FALSE	FALSE
TNFSF14	CD70	tandem	9336	5314	4544	4401	70101	79436	FALSE	FALSE
VAV1	ADGRE1	tandem	84699	52905	81816	50001	30183	114881	FALSE	FALSE
PNPLA6	CAMSAP3	tandem	27616	22409	22577	18264	34135	61750	FALSE	TRUE
CLEC4M	EVI5L	tandem	6457	34702	4570	22816	60670	67126	FALSE	FALSE
ZNF560	ZNF266	tandem	32249	23153	29447	19388	30777	63025	FALSE	FALSE
ZNF426	ZNF560	tandem	15422	32249	8337	29447	24621	40042	FALSE	FALSE
ZNF121	ZNF426	tandem	18806	15422	17160	8337	27083	45888	TRUE	TRUE
ZNF561	ZNF121	tandem	13915	18806	9375	17160	22793	36707	TRUE	TRUE
ZNF562	ZNF561	tandem	26439	13915	20723	9375	27422	53860	TRUE	TRUE
ZNF846	ZNF562	tandem	11260	26439	9127	20723	82375	93634	TRUE	TRUE
FBXL12	ZNF846	tandem	8837	11260	6958	9127	41533	50369	TRUE	TRUE
COL5A3	OLFM2	tandem	50911	82835	44737	47190	23009	73919	FALSE	FALSE
RDH8	C19orf66	tandem	9030	7134	7316	5053	63841	72870	FALSE	FALSE
S1PR2	DNMT1	tandem	9840	61792	6256	56366	26298	36137	FALSE	FALSE
SMARCA4	LDLR	tandem	101361	44468	82585	39418	27080	128440	TRUE	FALSE
ZNF563	ZNF44	tandem	16231	23090	13458	20368	22590	38820	FALSE	TRUE
ZNF799	ZNF442	tandem	11261	16291	8386	13466	24353	35613	TRUE	FALSE
ZNF443	ZNF799	tandem	11407	11261	8743	8386	28432	39838	TRUE	TRUE
ZNF709	ZNF443	tandem	23635	11407	18736	8743	20072	43706	FALSE	FALSE
ZNF564	ZNF709	tandem	26173	23635	23225	18736	40552	66724	FALSE	FALSE
ZNF490	ZNF564	tandem	34704	26173	28606	23225	24564	59267	TRUE	FALSE
DAND5	NFIX	tandem	5136	103027	3404	78405	21017	26152	FALSE	FALSE
CCDC105	CASP14	tandem	12545	8813	10794	5669	26208	38752	FALSE	FALSE
NOTCH3	ILVBL	tandem	41349	10826	33278	8495	33834	75182	FALSE	FALSE
EPHX3	NOTCH3	tandem	6129	41349	4024	33278	25938	32066	FALSE	FALSE
AKAP8	BRD4	tandem	26281	42962	22738	33272	73070	99350	TRUE	TRUE
CYP4F22	CYP4F8	tandem	43793	14419	41184	12514	62901	106693	FALSE	FALSE
TMEM38A	NWD1	tandem	27879	97988	26254	89964	30971	58849	FALSE	FALSE
HAUS8	CPAMD8	tandem	25773	133864	24318	127876	22946	48718	FALSE	FALSE
SLC5A5	CCDC124	tandem	23202	10971	19626	8912	37841	61042	FALSE	FALSE
MAU2	GATAD2A	tandem	37934	123100	33081	77826	27079	65012	TRUE	TRUE
ZNF506	ZNF14	tandem	29041	22641	25765	19678	59599	88639	TRUE	FALSE
ZNF90	ZNF486	tandem	43175	33277	39422	29380	46046	89220	FALSE	FALSE
ZNF626	ZNF737	tandem	41658	27829	25671	19438	54119	95776	FALSE	FALSE
ZNF85	ZNF430	tandem	27445	39427	22742	35510	69923	97367	FALSE	FALSE
ZNF430	ZNF714	tandem	39427	42931	35510	39211	22101	61527	TRUE	TRUE
ZNF493	ZNF429	tandem	30376	32643	20349	30282	78141	108516	TRUE	TRUE
ZNF43	ZNF100	tandem	47120	43588	37206	39118	37321	84440	TRUE	FALSE
ZNF208	ZNF43	tandem	44849	47120	35761	37206	114027	158875	FALSE	FALSE
ZNF728	ZNF99	tandem	28326	31989	25694	24108	190712	219037	FALSE	FALSE
ZNF675	ZNF91	tandem	34310	37865	32101	32424	257346	291655	TRUE	TRUE
ZNF681	ZNF675	tandem	19697	34310	13200	32101	51980	71676	TRUE	FALSE
ZNF726	ZNF254	tandem	19086	96563	17122	56469	99438	118523	TRUE	FALSE
VSTM2B	POP4	tandem	37736	10993	36493	8511	41944	79679	FALSE	FALSE
POP4	PLEKHF1	tandem	10993	10057	8511	8318	48165	59157	TRUE	TRUE
CCNE1	URI1	tandem	12324	92969	10450	77445	99327	111650	TRUE	TRUE
URI1	ZNF536	tandem	92969	185667	77445	180703	355781	448749	FALSE	FALSE
THEG5	ZNF507	tandem	5362	42060	3207	34389	752058	757419	FALSE	FALSE
DPY19L3	PDCD5	tandem	80145	6265	73946	5661	95295	175439	TRUE	TRUE
CHST8	KCTD15	tandem	151554	18916	128412	14651	23337	174890	FALSE	FALSE
KCTD15	LSM14A	tandem	18916	57069	14651	53326	356686	375601	FALSE	TRUE
LSM14A	KIAA0355	tandem	57069	101016	53326	94333	25036	82104	FALSE	TRUE
ZNF302	ZNF181	tandem	8759	8295	5991	5346	48178	56936	FALSE	FALSE
HPN	FXYD3	tandem	26068	8497	23993	6470	49255	75322	FALSE	FALSE
UPK1A	ZBTB32	tandem	11970	12552	10651	11095	26002	37971	FALSE	FALSE
ZNF566	ZFP82	tandem	44784	35573	39198	28906	26445	71228	TRUE	FALSE
ZNF260	ZNF566	tandem	17660	44784	12249	39198	20785	38444	TRUE	TRUE
ZNF568	ZNF420	tandem	81604	51270	47960	48297	80548	162151	FALSE	FALSE
ZNF383	HKR1	tandem	17209	29778	15515	26849	91006	108214	FALSE	TRUE
WDR87	ZNF573	tandem	21884	41028	12840	38709	105233	127116	FALSE	FALSE
PPP1R14A	DPF1	tandem	5355	18709	4618	12296	21523	26877	TRUE	FALSE
FBXO27	FBXO17	tandem	8574	34413	6214	24440	48210	56783	TRUE	TRUE
CYP2A7	CYP2A6	tandem	7314	6910	5110	5146	24992	32305	FALSE	FALSE
CYP2B6	CYP2A13	tandem	27098	7745	24046	5985	70055	97152	FALSE	FALSE
CYP2F1	CYP2S1	tandem	13952	14333	12132	11709	64824	78775	FALSE	FALSE
CEACAM7	CEACAM4	tandem	14972	8099	12583	6894	43793	58764	FALSE	FALSE
CEACAM5	CEACAM6	tandem	21838	16686	17707	14085	25087	46924	FALSE	FALSE
CEACAM6	CEACAM3	tandem	16686	15070	14085	13774	24409	41094	FALSE	FALSE
DEDD2	POU2F2	tandem	21560	46364	17916	39359	66120	87679	FALSE	FALSE
CEACAM1	CXCL17	tandem	21204	14511	17841	13580	64258	85461	FALSE	FALSE
CEACAM8	CEACAM1	tandem	14688	21204	12385	17841	51734	66421	FALSE	FALSE
PSG3	CEACAM8	tandem	18875	14688	16967	12385	126712	145586	FALSE	FALSE
PSG1	PSG8	tandem	13259	12993	10823	10765	100782	114040	FALSE	FALSE
PSG6	PSG1	tandem	15843	13259	13468	10823	22363	38205	FALSE	FALSE
PSG11	PSG7	tandem	18823	13047	17503	11131	70479	89301	FALSE	FALSE
PSG2	PSG11	tandem	18532	18823	16920	17503	37731	56262	FALSE	FALSE
PSG5	PSG2	tandem	18794	18532	17188	16920	85002	103795	FALSE	FALSE
PSG9	PSG4	tandem	16282	13073	14821	11136	47508	63789	FALSE	FALSE
CD177	TEX101	tandem	9514	30005	7292	15496	25439	34952	FALSE	FALSE
ZNF45	ZNF404	tandem	22636	7774	18733	5932	32488	55123	FALSE	FALSE
ZNF226	ZNF227	tandem	12624	24741	9760	21754	34843	47466	TRUE	TRUE
ZNF227	ZNF233	tandem	24741	15438	21754	12643	22612	47352	FALSE	FALSE
ZNF112	ZNF235	tandem	30151	18678	26440	15488	21528	51678	FALSE	FALSE
ZNF285	ZNF112	tandem	15970	30151	13256	26440	28952	44921	FALSE	FALSE
ZNF229	ZNF285	tandem	22344	15970	17201	13256	24646	46989	FALSE	FALSE
ZNF180	ZNF229	tandem	25931	22344	21641	17201	25879	51809	FALSE	FALSE
CEACAM16	BCL3	tandem	11566	11324	9874	9460	37992	49557	FALSE	FALSE
BCAM	NECTIN2	tandem	12363	43093	9421	35446	24715	37077	FALSE	FALSE
AP2S1	SLC1A5	tandem	12838	13703	11758	9856	49573	62410	TRUE	FALSE
GLTSCR2	SEPW1	tandem	11531	6102	10009	5222	21519	33049	FALSE	FALSE
BSPH1	SULT2A1	tandem	24125	15932	23471	13945	81649	105773	FALSE	FALSE
NAPSA	KCNC3	tandem	7359	21574	5806	14460	24957	32315	FALSE	FALSE
SYT3	LRRC4B	tandem	17859	51153	14516	48196	53932	71790	FALSE	FALSE
KLK13	KLK12	tandem	8905	5801	7647	4857	21315	30219	FALSE	FALSE
SIGLEC7	CD33	tandem	11226	14940	9912	12369	71552	82777	FALSE	FALSE
SIGLECL1	IGLON5	tandem	18251	19001	10222	15901	42520	60770	FALSE	FALSE
SIGLEC8	SIGLEC10	tandem	7458	7783	4509	4765	33194	40651	FALSE	FALSE
FPR1	HAS1	tandem	6128	10881	4782	8772	21778	27905	FALSE	FALSE
FPR2	FPR3	tandem	9327	31045	6270	28407	24620	33946	FALSE	FALSE
PPP2R1A	ZNF766	tandem	36624	23153	34166	20178	43146	79769	FALSE	FALSE
ZNF600	ZNF611	tandem	21979	32242	18448	26478	29759	51737	TRUE	TRUE
ZNF677	ZNF665	tandem	19523	30068	15864	26777	42015	61537	FALSE	FALSE
ZNF845	ZNF765	tandem	22401	16866	16722	12289	39025	61425	TRUE	FALSE
ZNF813	ZNF331	tandem	26558	59347	22370	32718	26631	53188	FALSE	FALSE
LILRA4	LILRA5	tandem	5985	6057	4022	2811	20047	26031	FALSE	FALSE
LAIR2	LILRA2	tandem	7888	14565	7212	12163	62564	70451	FALSE	FALSE
LILRB1	LILRB4	tandem	20598	7540	5817	3195	25290	45887	FALSE	FALSE
LILRB4	KIR3DL3	tandem	7540	12052	3195	10329	54142	61681	FALSE	FALSE
SHISA7	UBE2S	tandem	14126	6676	8091	5485	20780	34905	FALSE	FALSE
ZNF460	ZNF543	tandem	13584	10280	9735	6609	26429	40012	TRUE	TRUE
ZNF543	ZNF304	tandem	10280	8624	6609	4131	20498	30777	TRUE	TRUE
ZNF211	ZSCAN4	tandem	10880	10218	7030	7972	24889	35768	FALSE	FALSE
ZNF8	ZSCAN22	tandem	16937	15328	14727	10692	31131	48067	TRUE	TRUE
SH3YL1	FAM110C	tandem	46731	7775	40099	3812	171548	218278	FALSE	TRUE
TMEM18	FAM150B	tandem	9467	8748	7343	7350	379665	389131	FALSE	FALSE
SNTG2	TPO	tandem	424831	129267	422944	126002	45849	470679	FALSE	FALSE
MYT1L	PXDN	tandem	542201	112661	535022	105812	44566	586766	FALSE	FALSE
TSSC1	MYT1L	tandem	188913	542201	187192	535022	857656	1046568	FALSE	FALSE
RNASEH1	ADI1	tandem	13480	21661	11536	17705	69132	82611	TRUE	TRUE
DCDC2C	SOX11	tandem	143819	8719	142337	0	1937799	2081617	FALSE	FALSE
YWHAQ	ADAM17	tandem	47089	67335	44835	62954	28147	75235	FALSE	FALSE
GRHL1	KLF11	tandem	50621	11282	47016	6978	41270	91890	TRUE	TRUE
C2orf48	HPCAL1	tandem	70348	124714	68446	91038	91174	161521	FALSE	FALSE
NOL10	ODC1	tandem	119222	8184	115792	5624	122212	241433	FALSE	FALSE
E2F6	ROCK2	tandem	21803	165649	18556	157172	98968	120770	TRUE	TRUE
LPIN1	TRIB2	tandem	149829	25861	93744	22238	889465	1039293	TRUE	FALSE
TRIB2	FAM84A	tandem	25861	7359	22238	1006	1889952	1915812	FALSE	FALSE
DDX1	MYCN	tandem	39491	6570	36750	3991	309325	348815	FALSE	FALSE
RAD51AP2	FAM49A	tandem	19831	116405	9940	111706	844717	864547	FALSE	FALSE
OSR1	NT5C1B-RDH14	tandem	7127	34858	5233	32100	780400	787526	FALSE	FALSE
TTC32	OSR1	tandem	5356	7127	4412	5233	538020	543375	FALSE	FALSE
SDC1	LAPTM4A	tandem	24637	19379	21256	17614	148769	173405	FALSE	FALSE
PUM2	SDC1	tandem	102159	24637	84304	21256	23259	125417	FALSE	TRUE
APOB	LDAH	tandem	42645	139117	28524	135368	201411	244055	FALSE	FALSE
TDRD15	KLHL29	tandem	20381	323186	13221	318102	2241060	2261440	FALSE	FALSE
DNAJC27	ADCY3	tandem	28459	100848	23548	96118	23619	52077	TRUE	FALSE
DNMT3A	POMC	tandem	109630	7999	66329	6553	64110	173739	FALSE	FALSE
DTNB	DNMT3A	tandem	296405	109630	277350	66329	34653	331057	FALSE	TRUE
ASXL2	DTNB	tandem	139060	296405	131886	277350	65737	204796	FALSE	TRUE
KIF3C	ASXL2	tandem	55989	139060	50558	131886	48143	104131	TRUE	TRUE
RAB10	GAREM2	tandem	103595	16573	99810	8102	35637	139231	FALSE	FALSE
KCNK3	SLC35F6	tandem	38486	16958	34508	13046	33076	71561	FALSE	FALSE
CENPA	DPYSL5	tandem	8574	102251	7184	96926	53514	62087	FALSE	FALSE
DPYSL5	MAPRE3	tandem	102251	56849	96926	32602	20020	122270	FALSE	FALSE
GCKR	C2orf16	tandem	26845	6201	24657	0	52839	79683	FALSE	FALSE
BRE	FOSL2	tandem	448286	21738	446425	17747	54012	502297	FALSE	TRUE
FOSL2	PLB1	tandem	21738	147716	17747	142586	81422	103159	FALSE	FALSE
PLB1	PPP1CB	tandem	147716	51193	142586	46304	107961	255676	FALSE	FALSE
WDR43	FAM179A	tandem	53578	70933	50047	67631	33078	86655	FALSE	FALSE
YPEL5	LBH	tandem	13650	28503	11212	25565	70998	84647	TRUE	FALSE
LBH	LCLAT1	tandem	28503	197000	25565	191950	187193	215695	TRUE	FALSE
GALNT14	CAPN13	tandem	228262	84674	223274	81993	103020	331281	FALSE	FALSE
CAPN14	GALNT14	tandem	60902	228262	48842	223274	34330	95231	FALSE	FALSE
SRD5A2	XDH	tandem	56385	80424	53940	74707	112045	168429	FALSE	FALSE
MEMO1	SRD5A2	tandem	143243	56385	141466	53940	286839	430081	FALSE	FALSE
YIPF4	BIRC6	tandem	28701	261870	26736	246168	50438	79138	TRUE	TRUE
TTC27	LTBP1	tandem	193032	452207	190238	297021	126251	319282	TRUE	FALSE
LTBP1	RASGRP3	tandem	452207	128383	297021	84636	36841	489047	FALSE	FALSE
ATL2	CYP1B1	tandem	83334	8578	79200	3425	217776	301109	FALSE	FALSE
HNRNPLL	ATL2	tandem	39851	83334	36944	79200	185896	225746	TRUE	TRUE
MORN2	ARHGEF33	tandem	6748	56087	6007	51783	36654	43401	FALSE	FALSE
CDKL4	SOS1	tandem	50986	138915	49419	130597	58084	109069	FALSE	FALSE
SLC8A1	THUMPD2	tandem	400290	43217	328552	40887	332870	733159	FALSE	FALSE
C2orf91	SLC8A1	tandem	18436	400290	14715	328552	1422933	1441368	FALSE	FALSE
PKDCC	EML4	tandem	10508	163211	8007	157737	110810	121317	TRUE	FALSE
KCNG3	COX7A2L	tandem	52081	33397	48274	13638	73060	125140	FALSE	FALSE
PPM1B	SLC3A1	tandem	65801	45366	60576	43046	40855	106655	FALSE	FALSE
PRKCE	EPAS1	tandem	536087	89302	530567	84136	109412	645498	FALSE	FALSE
CRIPT	SOCS5	tandem	13005	63829	6639	59238	68784	81788	TRUE	TRUE
FOXN2	PPP1R21	tandem	64640	74624	59177	71478	61474	126113	TRUE	TRUE
C2orf73	SPTBN1	tandem	30644	215130	28723	149874	94740	125383	FALSE	FALSE
SPTBN1	EML6	tandem	215130	247008	149874	239156	53566	268695	FALSE	FALSE
EFEMP1	PNPT1	tandem	58202	59848	55128	55235	172052	230253	TRUE	FALSE
CCDC85A	VRK2	tandem	202052	252270	198069	142103	1521477	1723528	FALSE	FALSE
BCL11A	FANCL	tandem	102332	82138	96236	80414	2209787	2312118	FALSE	FALSE
PAPOLG	REL	tandem	45857	46662	38471	38883	79409	125265	TRUE	TRUE
FAM161A	XPO1	tandem	29296	60350	25567	55520	286565	315860	FALSE	FALSE
COMMD1	B3GNT2	tandem	247348	28605	241036	16226	60057	307404	TRUE	TRUE
PELI1	VPS54	tandem	51820	126548	48053	122572	73572	125391	TRUE	TRUE
LGALSL	AFTPH	tandem	7191	68700	3364	64635	62922	70112	FALSE	TRUE
SLC1A4	CEP68	tandem	35422	30648	30796	24914	32495	67916	TRUE	TRUE
MEIS1	ETAA1	tandem	137360	13092	134179	9809	824551	961910	TRUE	TRUE
WDR92	C1D	tandem	27412	20828	22999	19589	67122	94533	TRUE	TRUE
CNRIP1	PPP3R1	tandem	35881	73663	29815	70652	31652	67532	FALSE	FALSE
APLF	PROKR1	tandem	112604	9755	108755	8573	65660	178263	FALSE	FALSE
PROKR1	ARHGAP25	tandem	9755	92045	8573	69105	79205	88959	FALSE	FALSE
GKN2	BMP10	tandem	7739	6037	6939	4453	73715	81453	FALSE	FALSE
GKN1	ANTXR1	tandem	6408	236184	5588	172981	32164	38571	FALSE	FALSE
TGFA	FAM136A	tandem	106736	6113	102156	4306	145192	251927	FALSE	FALSE
ADD2	TGFA	tandem	106160	106736	96964	102156	108069	214228	FALSE	FALSE
EXOC6B	CYP26B1	tandem	650059	18625	644231	14182	28122	678180	FALSE	FALSE
DUSP11	TPRKB	tandem	17960	7561	16321	6809	24808	42767	TRUE	TRUE
STAMBP	ACTG2	tandem	38253	26688	31745	25422	25798	64050	FALSE	FALSE
DGUOK	TET3	tandem	32136	121772	31213	110385	27443	59578	FALSE	FALSE
C2orf81	DCTN1	tandem	7455	30934	4382	16586	22089	29543	FALSE	FALSE
SEMA4F	HK2	tandem	29627	60700	23721	53607	148801	178427	FALSE	FALSE
HK2	POLE4	tandem	60700	11085	53607	10389	65294	125993	TRUE	TRUE
EVA1A	TACR1	tandem	77405	153056	71192	147514	292799	370203	FALSE	FALSE
LRRTM4	GCFC2	tandem	774653	48280	386849	31860	1036739	1811391	TRUE	TRUE
KCMF1	TCF7L1	tandem	88365	176929	80812	174011	73988	162352	FALSE	FALSE
SH2D6	MAT2A	tandem	18099	6303	16122	3297	101949	120047	FALSE	FALSE
POLR1A	ST3GAL5	tandem	81710	49887	73191	36896	135412	217121	TRUE	FALSE
KRCC1	RGPD1	tandem	28599	229831	26802	223136	41413	70011	TRUE	FALSE
RPIA	TEKT4	tandem	59277	5397	57443	3530	6486726	6546002	FALSE	FALSE
TEKT4	MAL	tandem	5397	28338	3530	27348	148826	154222	FALSE	FALSE
ZNF514	MRPS5	tandem	14586	36637	8470	33115	22973	37558	FALSE	FALSE
ZNF2	PROM2	tandem	18903	16860	14996	13032	90132	109034	FALSE	FALSE
GPAT2	ANKRD36C	tandem	14029	142773	10411	134701	29626	43654	FALSE	FALSE
TMEM127	STARD7	tandem	15806	23971	11224	20592	41373	57178	FALSE	TRUE
FAHD2B	FAM178B	tandem	11297	110683	7996	49214	97022	108318	FALSE	FALSE
VWA3B	CNGA3	tandem	225816	52447	221069	48626	33208	259023	FALSE	FALSE
CNGA3	INPP4A	tandem	52447	146176	48626	138011	46257	98703	FALSE	FALSE
KIAA1211L	MGAT4A	tandem	142376	112021	138507	72148	62720	205095	FALSE	FALSE
LYG1	LYG2	tandem	16939	12860	15949	11992	29131	46069	FALSE	FALSE
AFF3	REV1	tandem	595322	89581	568698	84668	57198	652519	FALSE	FALSE
LONRF2	AFF3	tandem	49443	595322	35531	568698	130716	180158	FALSE	FALSE
CHST10	LONRF2	tandem	25809	49443	22955	35531	69127	94935	TRUE	FALSE
NMS	PDCL3	tandem	12799	13784	12314	12709	79676	92474	FALSE	FALSE
PDCL3	NPAS2	tandem	13784	176675	12709	172671	243412	257195	FALSE	TRUE
CREG2	RNF149	tandem	39150	33116	35662	30148	39638	78787	FALSE	FALSE
MAP4K4	IL1R2	tandem	196988	36579	189492	31617	97154	294141	FALSE	FALSE
IL1R2	IL1R1	tandem	36579	109499	31617	49992	41952	78530	FALSE	FALSE
IL1RL2	IL1RL1	tandem	52379	40536	50415	19813	72151	124529	FALSE	FALSE
IL18R1	IL18RAP	tandem	42493	33775	38927	31104	20015	62507	FALSE	FALSE
IL18RAP	SLC9A4	tandem	33775	60670	31104	56532	20738	54512	FALSE	FALSE
SLC9A4	SLC9A2	tandem	60670	91662	56532	86202	85717	146386	FALSE	FALSE
NCK2	C2orf40	tandem	149211	12497	111410	11715	171383	320593	FALSE	FALSE
RGPD3	UXS1	tandem	63666	101037	57793	85059	210341	274006	FALSE	FALSE
ST6GAL2	RGPD3	tandem	85508	63666	77149	57793	333255	418762	FALSE	FALSE
RGPD4	SLC5A7	tandem	65613	27474	58441	22371	93970	159582	FALSE	FALSE
SLC5A7	SULT1C3	tandem	27474	25360	22371	22010	226005	253478	FALSE	FALSE
SULT1C3	SULT1C2	tandem	25360	21277	22010	18466	23288	48647	FALSE	FALSE
SULT1C2	SULT1C4	tandem	21277	11060	18466	8398	67996	89272	FALSE	TRUE
SULT1C4	GCC2	tandem	11060	60278	8398	53344	60151	71210	FALSE	TRUE
GCC2	LIMS1	tandem	60278	152892	53344	83747	24957	85234	FALSE	TRUE
LIMS1	RANBP2	tandem	152892	66331	83747	54620	32235	185126	FALSE	TRUE
IL1B	IL1A	tandem	7020	11484	5522	8552	44362	51381	FALSE	FALSE
IL37	IL36G	tandem	5911	7654	4793	6494	59138	65048	FALSE	FALSE
IL1F10	IL1RN	tandem	7881	16124	4514	12347	42043	49923	FALSE	FALSE
IL1RN	PSD4	tandem	16124	29118	12347	24079	39967	56090	FALSE	FALSE
DBI	TMEM37	tandem	5628	6651	4779	4964	59319	64946	FALSE	FALSE
PTPN4	EPB41L5	tandem	225268	166094	213888	117409	28130	253397	TRUE	TRUE
RALB	INHBB	tandem	41873	5665	39612	2462	51433	93305	FALSE	FALSE
INHBB	GLI2	tandem	5665	195363	2462	188594	445484	451148	FALSE	FALSE
CLASP1	TFCP2L1	tandem	311701	68615	303749	59329	52574	364274	FALSE	FALSE
NIFK	CLASP1	tandem	9983	311701	8245	303749	77469	87451	TRUE	TRUE
CYP27C1	BIN1	tandem	21932	59305	17247	53916	76509	98440	FALSE	FALSE
ERCC3	CYP27C1	tandem	36887	21932	33985	17247	51523	88409	FALSE	FALSE
POLR2D	WDR33	tandem	11890	106954	9565	72800	35079	46968	TRUE	TRUE
SAP130	AMMECR1L	tandem	86079	24308	81958	19109	55277	141355	TRUE	TRUE
AMER3	ARHGEF4	tandem	12631	130603	5994	126484	148517	161147	FALSE	FALSE
PLEKHB2	POTEE	tandem	45006	46493	40728	43053	68499	113504	TRUE	FALSE
CCDC74A	C2orf27A	tandem	5833	44914	4391	43695	188825	194657	FALSE	FALSE
ZNF806	GPR39	tandem	11604	230023	9737	227202	97827	109430	FALSE	FALSE
DARS	MCM6	tandem	79804	36852	76676	33065	29404	109207	FALSE	FALSE
HNMT	SPOPL	tandem	52127	71456	22587	65722	485416	537542	TRUE	FALSE
KYNU	ARHGAP15	tandem	164691	639023	145525	637264	87014	251704	FALSE	FALSE
ZEB2	GTDC1	tandem	136017	386521	86540	339106	51841	187857	TRUE	FALSE
EPC2	KIF5C	tandem	142577	250482	138936	158134	87656	230232	FALSE	FALSE
LYPD6B	LYPD6	tandem	176792	144161	155538	139801	114727	291518	FALSE	FALSE
RND3	MMADHC	tandem	19503	18184	16742	16747	880377	899879	FALSE	FALSE
RBM43	RND3	tandem	13662	19503	9748	16742	760519	774180	FALSE	FALSE
TNFAIP6	RIF1	tandem	22457	67464	21033	57596	29835	52291	FALSE	FALSE
ARL5A	NEB	tandem	27530	249149	24532	224322	66479	94008	FALSE	FALSE
GPD2	GALNT5	tandem	150951	53574	144568	50443	671425	822375	TRUE	FALSE
CYTIP	ERMN	tandem	29474	9101	27264	4505	86906	116379	FALSE	FALSE
ACVR1C	CYTIP	tandem	102121	29474	85620	27264	82675	184795	FALSE	FALSE
ACVR1	ACVR1C	tandem	139417	102121	136087	85620	107559	246975	FALSE	FALSE
PKP4	DAPL1	tandem	224549	20668	217265	20125	113889	338437	FALSE	FALSE
DAPL1	TANC1	tandem	20668	264025	20125	256528	152650	173317	FALSE	FALSE
BAZ2B	WDSUB1	tandem	393457	51007	198558	49070	32180	425636	TRUE	TRUE
PLA2R1	LY75-CD302	tandem	121867	136129	114703	127294	35993	157859	FALSE	FALSE
ITGB6	PLA2R1	tandem	100648	121867	96135	114703	37051	137698	FALSE	FALSE
RBMS1	ITGB6	tandem	221657	100648	217376	96135	71838	293494	FALSE	FALSE
TANK	PSMD14	tandem	99218	103443	79396	101726	72103	171320	FALSE	TRUE
TBR1	SLC4A10	tandem	9774	360942	5768	355292	198467	208240	FALSE	FALSE
GCG	DPP4	tandem	9536	82298	8242	78398	68327	77862	FALSE	FALSE
IFIH1	FAP	tandem	51630	72852	48030	70104	23544	75173	FALSE	FALSE
FIGN	KCNH7	tandem	131056	467341	123946	438074	766205	897260	FALSE	FALSE
GRB14	FIGN	tandem	129445	131056	100316	123946	756399	885843	FALSE	TRUE
COBLL1	GRB14	tandem	161984	129445	152146	100316	58335	220318	FALSE	TRUE
SLC38A11	COBLL1	tandem	57327	161984	55570	152146	56031	113357	FALSE	TRUE
SCN3A	SLC38A11	tandem	116548	57327	107521	55570	131995	248542	FALSE	FALSE
SCN2A	CSRNP3	tandem	152909	219761	107239	156679	77337	230245	FALSE	FALSE
TTC21B	GALNT3	tandem	80477	46491	75000	43224	79069	159545	FALSE	FALSE
SCN1A	TTC21B	tandem	159973	80477	95197	75000	35322	195294	FALSE	TRUE
SCN9A	SCN1A	tandem	180801	159973	171041	95197	46055	226855	FALSE	TRUE
SCN7A	SCN9A	tandem	83399	180801	76166	171041	27586	110984	FALSE	FALSE
XIRP2	B3GALT1	tandem	371265	52185	244842	50017	558921	930185	FALSE	FALSE
UBR3	MYO3B	tandem	256622	477020	248669	470804	94016	350637	FALSE	FALSE
GAD1	GORASP2	tandem	44460	38696	32900	35852	67289	111748	FALSE	FALSE
CYBRD1	DYNC1I2	tandem	35887	62750	31640	58253	129276	165162	FALSE	FALSE
ITGA6	PDK1	tandem	79102	70251	73273	46257	48918	128019	FALSE	TRUE
PDK1	RAPGEF4	tandem	70251	317096	46257	207746	110174	180424	FALSE	FALSE
RAPGEF4	ZAK	tandem	317096	192173	207746	166218	22945	340040	FALSE	FALSE
ZAK	CDCA7	tandem	192173	14158	166218	11466	86824	278996	FALSE	FALSE
OLA1	SP3	tandem	176191	59244	171886	52511	106745	282935	FALSE	FALSE
WIPF1	GPR155	tandem	123326	55517	94549	48085	72486	195811	FALSE	FALSE
CHRNA1	WIPF1	tandem	16878	123326	14860	94549	64696	81573	FALSE	FALSE
CHN1	CHRNA1	tandem	206066	16878	164266	14860	34842	240907	FALSE	FALSE
ATF2	CHN1	tandem	95957	206066	88744	164266	66871	162827	FALSE	FALSE
KIAA1715	ATP5G3	tandem	78948	5505	70919	2585	742130	821077	FALSE	FALSE
MTX2	HNRNPA3	tandem	68631	11264	67228	5456	874669	943299	TRUE	TRUE
RBM45	OSBPL6	tandem	17232	204953	15417	172685	64826	82057	TRUE	FALSE
CCDC141	TTN	tandem	220303	281434	190628	167332	22334	242636	FALSE	FALSE
SESTD1	CCDC141	tandem	162932	220303	152484	190628	51633	214564	FALSE	FALSE
ZNF385B	SESTD1	tandem	419522	162932	223751	152484	177361	596882	FALSE	FALSE
CWC22	ZNF385B	tandem	62177	419522	58898	223751	83372	145548	FALSE	TRUE
UBE2E3	ITGA4	tandem	83043	82037	81346	46192	393465	476507	FALSE	FALSE
SSFA2	PPP1R1C	tandem	39022	177142	28094	144135	23504	62525	FALSE	TRUE
NCKAP1	FRZB	tandem	114008	33494	109002	30727	58081	172088	FALSE	FALSE
NUP35	ZNF804A	tandem	44195	341122	37388	336437	1436681	1480875	FALSE	FALSE
ZNF804A	FSIP2	tandem	341122	94395	336437	73608	799408	1140529	FALSE	FALSE
FSIP2	ZC3H15	tandem	94395	23203	73608	21070	652869	747263	FALSE	TRUE
ZC3H15	ITGAV	tandem	23203	90840	21070	80557	80703	103905	FALSE	TRUE
CALCRL	ZSWIM2	tandem	106332	21691	100260	19245	492793	599124	FALSE	FALSE
INPP1	MFSD6	tandem	28196	93961	26105	89164	36690	64885	TRUE	FALSE
NAB1	GLS	tandem	43872	84724	35605	64936	188055	231926	TRUE	TRUE
MYO1B	NABP1	tandem	180009	10451	174977	6719	252683	432691	FALSE	TRUE
TMEFF2	SDPR	tandem	245888	12975	166846	9725	101766	347653	FALSE	FALSE
STK17B	DNAH7	tandem	38030	331110	32723	318716	64771	102800	FALSE	FALSE
HECW2	STK17B	tandem	393361	38030	271356	32723	27639	420999	FALSE	FALSE
PGAP1	C2orf66	tandem	93728	5862	82605	3606	22728	116455	FALSE	FALSE
ANKRD44	PGAP1	tandem	324136	93728	263860	82605	59931	384066	FALSE	FALSE
SF3B1	ANKRD44	tandem	43120	324136	22857	263860	81177	124296	FALSE	FALSE
AOX1	BZW1	tandem	85487	12306	80554	8924	140052	225538	FALSE	FALSE
NDUFB3	CFLAR	tandem	14012	56585	13246	35391	30354	44365	TRUE	TRUE
NOP58	BMPR2	tandem	37946	191425	35905	179355	72666	110611	FALSE	TRUE
BMPR2	FAM117B	tandem	191425	134580	179355	128807	67427	258851	FALSE	TRUE
NBEAL1	CYP20A1	tandem	203116	67400	194058	56457	20447	223562	TRUE	TRUE
CYP20A1	ABI2	tandem	67400	103935	56457	89699	22399	89798	TRUE	TRUE
CD28	CTLA4	tandem	32439	6173	27769	4253	128875	161313	FALSE	FALSE
CTLA4	ICOS	tandem	6173	24828	4253	22185	62788	68960	FALSE	FALSE
NDUFS1	INO80D	tandem	36441	92462	33014	78326	36897	73337	FALSE	FALSE
ZDBF2	ADAM23	tandem	39786	177487	29340	171262	129218	169003	FALSE	FALSE
ADAM23	LOC200726	tandem	177487	7032	171262	5656	21288	198774	FALSE	FALSE
PLEKHM3	FZD5	tandem	204273	6834	194466	270	51869	256141	FALSE	TRUE
IDH1	C2orf80	tandem	18917	24703	16024	23489	46178	65094	FALSE	FALSE
PTH2R	MAP2	tandem	134663	310064	108404	186806	929540	1064202	FALSE	FALSE
MAP2	UNC80	tandem	310064	227308	186806	213782	37883	347946	FALSE	FALSE
MYL1	ACADL	tandem	25028	37500	18293	35010	64653	89680	FALSE	FALSE
LANCL1	MYL1	tandem	45527	25028	40960	18293	116078	161604	FALSE	FALSE
LOC100130451	IKZF2	tandem	7653	151923	5927	141828	124944	132596	FALSE	FALSE
ABCA12	BARD1	tandem	206886	84066	162651	79268	121831	328716	FALSE	FALSE
MREG	FN1	tandem	71033	75631	67820	62467	506521	577553	FALSE	FALSE
PECR	MREG	tandem	43429	71033	41555	67820	24765	68193	FALSE	FALSE
RUFY4	CXCR2	tandem	55648	11964	35416	8836	34709	90356	FALSE	FALSE
TTLL4	CYP27A1	tandem	44571	33545	39575	31252	26334	70904	FALSE	FALSE
DNPEP	RESP18	tandem	27994	5769	14827	4974	38852	66845	FALSE	FALSE
MOGAT1	ACSL3	tandem	38193	82388	37097	78080	151083	189275	FALSE	FALSE
AP1S3	SCG2	tandem	82273	5560	78294	2988	152830	235102	FALSE	FALSE
WDFY1	AP1S3	tandem	70045	82273	65381	78294	37741	107785	FALSE	FALSE
FAM124B	SERPINE2	tandem	23297	64272	20766	59798	339379	362675	FALSE	FALSE
CUL3	FAM124B	tandem	115248	23297	103439	20766	68156	183403	TRUE	FALSE
DOCK10	CUL3	tandem	277524	115248	222390	103439	179693	457216	FALSE	FALSE
SLC19A3	C2orf83	tandem	32820	23231	29053	21192	51890	84709	FALSE	FALSE
PID1	SPHKAP	tandem	247369	201692	244652	194822	842328	1089696	FALSE	FALSE
DNER	PID1	tandem	356942	247369	353670	244652	86288	443229	FALSE	FALSE
TRIP12	DNER	tandem	158173	356942	138002	353670	49267	207439	FALSE	FALSE
SP110	SLC16A14	tandem	56800	34026	46495	29628	99930	156729	FALSE	FALSE
SP100	CAB39	tandem	129447	108234	77824	103938	167240	296686	TRUE	TRUE
CAB39	ITM2C	tandem	108234	14657	103938	12426	43523	151756	TRUE	FALSE
SPATA3	C2orf72	tandem	11161	12147	10291	8568	30282	41442	FALSE	FALSE
NMUR1	NCL	tandem	7312	9747	4038	7030	58666	65977	FALSE	FALSE
INPP5D	ATG16L1	tandem	191873	44104	186682	40809	43668	235540	TRUE	TRUE
TRPM8	SPP2	tandem	102124	26431	96503	25412	31180	133303	FALSE	FALSE
SH3BP4	AGAP1	tandem	103731	637712	98548	536944	438375	542105	FALSE	FALSE
IQCA1	ASB18	tandem	183389	69474	179218	68073	59802	243190	FALSE	FALSE
ACKR3	COPS8	tandem	12615	13406	10515	11116	503090	515704	FALSE	FALSE
RAMP1	UBE2F	tandem	52573	75837	51630	73453	54828	107400	FALSE	FALSE
TRAF3IP1	ASB1	tandem	80357	25266	76280	18433	26085	106441	FALSE	FALSE
ASB1	TWIST2	tandem	25266	75572	18433	56324	395782	421047	FALSE	FALSE
NDUFA10	HDAC4	tandem	132952	352780	69380	343804	509225	642176	FALSE	FALSE
NRSN2	TRIB3	tandem	8143	16931	5651	14183	25761	33903	TRUE	FALSE
CSNK2A1	TBC1D20	tandem	61145	27077	58457	23818	20141	81285	FALSE	FALSE
TCF15	CSNK2A1	tandem	6274	61145	5047	58457	60155	66428	FALSE	FALSE
SRXN1	TCF15	tandem	6747	6274	4058	5047	36358	43104	FALSE	FALSE
SLC52A3	SCRT2	tandem	8505	14584	5810	11007	83901	92405	FALSE	FALSE
RSPO4	ANGPT4	tandem	43812	46436	41196	41808	42119	85930	FALSE	FALSE
FKBP1A	SDCBP2	tandem	24196	19325	21933	11547	39742	63937	FALSE	FALSE
NSFL1C	FKBP1A	tandem	25531	24196	22033	21933	48991	74521	FALSE	FALSE
SIRPD	SIRPB2	tandem	23447	16998	22635	14312	42664	66110	FALSE	FALSE
STK35	LOC388780	tandem	46671	6224	40260	5389	58376	105046	FALSE	FALSE
LOC388780	TGM3	tandem	6224	45113	5389	42436	82816	89039	FALSE	FALSE
TGM3	TGM6	tandem	45113	51846	42436	49621	39829	84941	FALSE	FALSE
PRNP	PRND	tandem	15438	6609	12664	2571	20266	35703	FALSE	FALSE
SLC23A2	RASSF2	tandem	157938	43623	146588	34006	28711	186648	FALSE	FALSE
TMEM230	SLC23A2	tandem	13250	157938	11627	146588	89545	102794	FALSE	FALSE
GPCPD1	PROKR2	tandem	66593	15533	61134	13291	227702	294294	FALSE	FALSE
C20orf196	CHGB	tandem	114021	14032	89849	11382	46921	160941	FALSE	FALSE
FERMT1	LRRN4	tandem	48700	13535	43549	10580	20766	69465	FALSE	FALSE
TMX4	HAO1	tandem	42477	57463	36313	55717	36907	79383	FALSE	FALSE
PLCB1	PLCB4	tandem	752636	411762	745488	277248	184154	936789	FALSE	FALSE
PLCB4	LAMP5	tandem	411762	16167	277248	14191	33543	445304	FALSE	FALSE
ANKEF1	SNAP25	tandem	21764	88623	17915	86427	162036	183799	FALSE	FALSE
BTBD3	SPTLC3	tandem	35873	157785	17384	153940	1082384	1118256	FALSE	TRUE
SPTLC3	ISM1	tandem	157785	78880	153940	76288	55007	212791	FALSE	FALSE
ESF1	TASP1	tandem	70611	249548	67377	247215	75386	145996	TRUE	TRUE
SEC23B	DTD1	tandem	53872	176024	50449	108234	26478	80349	TRUE	TRUE
SLC24A3	RIN2	tandem	510252	115939	506363	110040	163624	673875	FALSE	FALSE
KIZ	XRN2	tandem	120635	86542	118598	82900	56664	177298	TRUE	TRUE
SYNDIG1	CST7	tandem	197419	10699	194542	9769	282613	480031	FALSE	FALSE
NANP	NINL	tandem	11076	132835	7277	128368	27406	38481	FALSE	TRUE
ZNF337	NANP	tandem	23710	11076	14276	7277	49183	72892	TRUE	TRUE
REM1	HM13	tandem	9618	55158	7948	45899	29505	39122	FALSE	FALSE
CCM2L	HCK	tandem	21740	49667	19208	47493	20007	41746	FALSE	FALSE
POFUT1	KIF3B	tandem	30772	57358	17038	51245	38987	69758	TRUE	TRUE
KIF3B	ASXL1	tandem	57358	80976	51245	43536	23336	80693	TRUE	TRUE
C20orf203	NOL4L	tandem	20357	142014	15564	84836	46552	66908	FALSE	FALSE
COMMD7	C20orf203	tandem	41322	20357	39412	15564	50710	92031	FALSE	FALSE
BPIFB4	BPIFA2	tandem	30240	19570	28066	15368	50097	80336	FALSE	FALSE
BPIFA2	BPIFA3	tandem	19570	10497	15368	9370	35893	55462	FALSE	FALSE
BPIFA1	BPIFB1	tandem	7314	26744	6260	25017	39826	47139	FALSE	FALSE
CHMP4B	RALY	tandem	43064	89534	41417	84785	139285	182348	FALSE	FALSE
EDEM2	TRPC4AP	tandem	32002	90412	30054	87254	22542	54543	FALSE	FALSE
PROCR	MMP24	tandem	5426	50266	3942	45933	49374	54799	FALSE	FALSE
GDF5	UQCC1	tandem	21424	109577	10674	107223	21200	42623	FALSE	FALSE
ERGIC3	SPAG4	tandem	15628	5211	14270	3714	58401	74028	FALSE	FALSE
CNBD2	EPB41L1	tandem	62120	141296	46232	121868	60804	122923	FALSE	FALSE
AAR2	DLGAP4	tandem	20525	262796	17900	128339	49382	69906	TRUE	TRUE
MYL9	TGIF2	tandem	8340	20480	7224	16794	23650	31989	FALSE	FALSE
RBL1	SAMHD1	tandem	99864	60020	92717	56831	44509	144372	TRUE	TRUE
MANBAL	SRC	tandem	27613	60748	26356	55951	27425	55037	TRUE	FALSE
CTNNBL1	VSTM2L	tandem	178175	42249	176148	40288	30968	209142	FALSE	FALSE
KIAA1755	TGM2	tandem	50268	39192	43856	31745	43927	94194	FALSE	FALSE
LBP	RALGAPB	tandem	30840	106056	28946	97433	95796	126635	FALSE	FALSE
ACTR5	PPP1R16B	tandem	23993	117332	21514	111132	33247	57239	TRUE	FALSE
CHD6	EMILIN3	tandem	216391	6893	205575	3066	35245	251635	FALSE	FALSE
SRSF6	L3MBTL1	tandem	5741	34216	1861	27558	44076	49816	FALSE	FALSE
HNF4A	TTPAL	tandem	77045	18719	52647	12533	43041	120085	FALSE	FALSE
PIGT	WFDC2	tandem	10179	11779	8099	11213	43509	53687	FALSE	FALSE
SLC35C2	CDH22	tandem	14931	134766	12604	130863	41030	55960	FALSE	FALSE
ZNF334	ELMO2	tandem	13930	41007	10024	36912	92579	106508	FALSE	TRUE
OCSTAMP	ZNF334	tandem	9544	13930	7586	10024	27472	37015	FALSE	FALSE
SLC2A10	EYA2	tandem	26707	294230	22472	291646	158278	184984	FALSE	FALSE
PREX1	SULF2	tandem	203628	129211	196995	124905	825433	1029060	FALSE	FALSE
KCNB1	ZNFX1	tandem	118768	32318	106921	24949	85658	204425	FALSE	FALSE
PTGIS	KCNB1	tandem	64297	118768	58694	106921	21230	85526	FALSE	FALSE
B4GALT5	PTGIS	tandem	80939	64297	76212	58694	64776	145714	FALSE	FALSE
RNF114	SNAI1	tandem	17509	5908	15042	4202	29091	46599	FALSE	FALSE
LINC01272	PTPN1	tandem	12310	74443	10300	70926	230526	242835	FALSE	FALSE
PARD6B	BCAS4	tandem	22198	82284	17583	81016	41153	63350	FALSE	TRUE
NFATC2	KCNG1	tandem	175877	19483	158636	17263	363819	539695	FALSE	FALSE
ATP9A	NFATC2	tandem	171637	175877	164015	158636	33944	205580	FALSE	FALSE
ZFP64	SALL4	tandem	107975	19807	47409	15638	281488	389462	FALSE	FALSE
BCAS1	ZNF217	tandem	127228	16027	120088	10392	360441	487668	FALSE	FALSE
CYP24A1	BCAS1	tandem	20529	127228	17362	120088	82684	103212	FALSE	FALSE
PFDN4	DOK5	tandem	11991	175700	10645	122040	255519	267509	FALSE	FALSE
PMEPA1	ZBP1	tandem	63145	16731	53616	11808	27816	90960	FALSE	FALSE
RAB22A	VAPB	tandem	57793	61982	49142	54226	21612	79404	TRUE	TRUE
NPEPL1	GNAS	tandem	26714	71479	23359	31448	123873	150586	FALSE	FALSE
GNAS	NELFCD	tandem	71479	13926	31448	11621	70012	141490	FALSE	FALSE
ZNF831	EDN3	tandem	68093	25566	58690	22940	41315	109407	FALSE	FALSE
EDN3	PHACTR3	tandem	25566	270203	22940	190402	251517	277082	FALSE	FALSE
CDH26	C20orf197	tandem	54698	17029	33584	11171	42812	97509	FALSE	FALSE
C20orf197	CDH4	tandem	17029	688192	11171	483642	1179474	1196502	FALSE	FALSE
GATA5	RBBP8NL	tandem	12474	17337	9879	14504	35924	48397	FALSE	FALSE
MIR1-1HG	SLCO4A1	tandem	20312	29851	19282	27075	105826	126137	FALSE	FALSE
SLCO4A1	NTSR1	tandem	29851	53935	27075	49803	36542	66392	FALSE	FALSE
NTSR1	MRGBP	tandem	53935	5334	49803	2444	33634	87568	FALSE	FALSE
KCNQ2	CHRNA4	tandem	72464	18087	58114	12559	38819	111282	FALSE	FALSE
SAMSN1	HSPA13	tandem	98175	12073	71441	8087	102040	200214	FALSE	FALSE
NRIP1	LOC388813	tandem	103571	51716	96015	50053	318128	421698	FALSE	FALSE
USP25	CXADR	tandem	150047	80674	144812	57234	1632834	1782880	FALSE	FALSE
C21orf91	BTG3	tandem	30420	19301	25009	17773	176016	206435	TRUE	TRUE
CYYR1	APP	tandem	107196	290586	103917	283803	295082	402277	FALSE	FALSE
ADAMTS1	CYYR1	tandem	9123	107196	4472	103917	262883	272005	FALSE	FALSE
ADAMTS5	ADAMTS1	tandem	49209	9123	39546	4472	72503	121711	FALSE	FALSE
N6AMT1	ADAMTS5	tandem	13183	49209	9535	39546	1905074	1918256	FALSE	FALSE
LTN1	N6AMT1	tandem	64815	13183	57077	9535	42771	107585	TRUE	TRUE
MAP3K7CL	BACH1	tandem	98419	63102	73993	45496	122906	221324	FALSE	FALSE
IL10RB	IFNAR1	tandem	30875	34915	28914	28821	27675	58549	TRUE	TRUE
IFNAR1	IFNGR2	tandem	34915	34627	28821	32406	43074	77988	TRUE	FALSE
SETD4	RUNX1	tandem	26278	261498	19948	137946	985244	1011521	TRUE	TRUE
DOPEY2	MORC3	tandem	137493	56458	125880	52208	25915	163407	FALSE	TRUE
DSCR4	KCNJ6	tandem	67142	292217	66044	289427	137572	204713	FALSE	FALSE
HMGN1	BRWD1	tandem	6807	128309	5503	81546	28529	35335	FALSE	FALSE
B3GALT5	IGSF5	tandem	49950	56690	11721	54624	82518	132467	FALSE	FALSE
IGSF5	PCP4	tandem	56690	61976	54624	61420	65324	122013	FALSE	FALSE
RIPK4	TMPRSS2	tandem	27721	43608	23849	40338	279444	307164	FALSE	FALSE
PRDM15	RIPK4	tandem	81207	27721	72555	23849	31136	112342	FALSE	TRUE
ZBTB21	C2CD2	tandem	23557	68781	16314	49084	32941	56497	TRUE	TRUE
UMODL1	ABCG1	tandem	80038	97556	70699	81948	56694	136731	FALSE	FALSE
SLC37A1	PDE9A	tandem	81809	121757	71289	119949	72312	154120	FALSE	FALSE
HSF2BP	LOC102724428	tandem	130303	12646	128404	7902	102064	232366	FALSE	FALSE
RRP1B	PDXK	tandem	36529	43211	31442	35830	23018	59546	FALSE	FALSE
RRP1	AGPAT3	tandem	14566	122360	12759	85784	61133	75698	TRUE	TRUE
AGPAT3	TRAPPC10	tandem	122360	94227	85784	87258	24731	147090	TRUE	TRUE
UBE2G2	TSPEAR	tandem	33257	213721	29863	209723	57000	90256	FALSE	FALSE
PTTG1IP	SUMO3	tandem	24319	12513	21639	10649	31456	55774	TRUE	FALSE
FAM207A	ADARB1	tandem	37293	151986	36145	146980	97589	134881	TRUE	TRUE
PCBP3	COL6A1	tandem	92494	23301	90544	19076	39295	131788	FALSE	FALSE
COL6A1	COL6A2	tandem	23301	34731	19076	29356	93070	116370	FALSE	FALSE
GAB4	XKR3	tandem	46286	38284	43657	36596	140238	186523	FALSE	FALSE
USP18	DGCR6	tandem	27405	5866	25370	4652	233574	260978	FALSE	FALSE
DGCR2	PRODH	tandem	86173	23780	81765	21528	99729	185901	FALSE	FALSE
HIRA	CLTCL1	tandem	100996	112253	96983	106824	38985	139980	TRUE	TRUE
DGCR6L	RTN4R	tandem	5868	26879	4651	24960	45945	51812	FALSE	FALSE
SNAP29	CRKL	tandem	32210	36324	27949	30999	26213	58422	TRUE	TRUE
LRRC74B	RIMBP3C	tandem	18209	5793	13662	0	319206	337414	FALSE	FALSE
MAPK1	YPEL1	tandem	108024	38298	99632	33770	23824	131847	FALSE	FALSE
PPM1F	MAPK1	tandem	33459	108024	28274	99632	51822	85280	FALSE	FALSE
DRICH1	IGLL1	tandem	23870	7183	22570	6341	28144	52013	FALSE	FALSE
ADORA2A	UPB1	tandem	18764	31303	11661	29236	52923	71686	FALSE	FALSE
MYO18B	SEZ6L	tandem	288897	214124	280322	207639	138433	427329	FALSE	FALSE
SEZ6L	ASPHD2	tandem	214124	15699	207639	12386	45717	259840	FALSE	FALSE
PITPNB	MN1	tandem	67638	53222	64679	45666	50171	117808	FALSE	FALSE
TTC28	PITPNB	tandem	701852	67638	690057	64679	58708	760559	FALSE	TRUE
KREMEN1	EMID1	tandem	95256	53686	80051	51577	37580	132835	TRUE	FALSE
NF2	CABP7	tandem	95045	11477	86679	8497	21755	116799	FALSE	FALSE
MTMR3	HORMAD2	tandem	147700	96610	138773	94715	49596	197295	FALSE	FALSE
PATZ1	PIK3IP1	tandem	20460	10942	13183	8508	33270	53729	FALSE	TRUE
RFPL2	C22orf42	tandem	14297	9725	8916	8920	31179	45475	FALSE	FALSE
LARGE1	SYN3	tandem	647355	545838	643186	508480	214685	862039	FALSE	TRUE
ISX	HMGXB4	tandem	21252	38356	18157	34162	170065	191316	FALSE	FALSE
TOM1	HMOX1	tandem	48720	13148	45927	11558	33073	81792	FALSE	TRUE
MCM5	RASD2	tandem	24380	12694	21834	9722	116857	141236	FALSE	FALSE
APOL6	APOL5	tandem	20033	11611	9894	10174	49463	69495	FALSE	FALSE
APOL3	RBFOX2	tandem	25855	289803	19634	157553	111786	137640	FALSE	TRUE
APOL4	APOL3	tandem	15704	25855	12384	19634	22951	38654	FALSE	TRUE
APOL2	APOL4	tandem	13746	15704	10975	12384	21376	35121	TRUE	FALSE
TXN2	MYH9	tandem	14595	106790	13259	99236	78981	93575	FALSE	FALSE
CACNG2	EIF3D	tandem	141775	18381	137252	16432	31639	173413	FALSE	FALSE
IFT27	CACNG2	tandem	17932	141775	12209	137252	55556	73487	FALSE	FALSE
PVALB	IFT27	tandem	18773	17932	16992	12209	24568	43340	FALSE	FALSE
NCF4	CSF2RB	tandem	17030	26805	15510	21959	35616	52645	FALSE	FALSE
C1QTNF6	IL2RB	tandem	8125	24083	5831	20040	30244	38368	FALSE	FALSE
MFNG	ELFN2	tandem	17378	86821	15279	68682	41596	58973	FALSE	FALSE
KCNJ4	LOC400927-CSNK1E	tandem	28873	107831	21304	104834	27806	56678	FALSE	FALSE
DNAL4	SUN2	tandem	15649	21306	14162	17099	22489	38137	TRUE	FALSE
NPTXR	DNAL4	tandem	25562	15649	19747	14162	24295	49856	TRUE	TRUE
APOBEC3F	APOBEC3G	tandem	15303	10739	6782	8905	21035	36337	FALSE	TRUE
PDGFB	CBX7	tandem	21697	21760	16373	17798	70826	92522	TRUE	TRUE
RPL3	PDGFB	tandem	6784	21697	5520	16373	67827	74610	FALSE	FALSE
TAB1	MGAT3	tandem	37374	34875	32142	14894	20193	57566	TRUE	FALSE
GRAP2	FAM83F	tandem	72261	35091	44370	33020	21607	93867	FALSE	FALSE
RBX1	EP300	tandem	21669	87468	20763	78707	119595	141263	FALSE	FALSE
EP300	L3MBTL2	tandem	87468	25963	78707	22771	25232	112699	TRUE	TRUE
NFAM1	TCF20	tandem	51988	123915	46440	82326	96481	148468	FALSE	FALSE
RRP7A	NFAM1	tandem	11489	51988	6034	46440	75940	87428	FALSE	FALSE
A4GALT	CYB5R3	tandem	29187	31560	26842	26149	42716	71902	FALSE	FALSE
ARFGAP3	A4GALT	tandem	60877	29187	58110	26842	75225	136101	FALSE	FALSE
TTLL1	PACSIN2	tandem	49912	145413	48088	101052	24339	74250	FALSE	FALSE
LDOC1L	KIAA1644	tandem	5556	69175	232	62434	179719	185274	FALSE	FALSE
RIBC2	FBLN1	tandem	18731	98296	17327	66792	70417	89147	FALSE	FALSE
FBLN1	ATXN10	tandem	98296	173510	66792	170276	70664	168959	FALSE	FALSE
TBC1D22A	FAM19A5	tandem	412829	262476	406460	216422	1313930	1726758	FALSE	TRUE
BRD1	C22orf34	tandem	54271	243017	48993	172468	115736	170006	TRUE	FALSE
MLC1	IL17REL	tandem	26539	18114	22471	14479	46765	73303	FALSE	FALSE
CHL1	CNTN6	tandem	212819	310951	135115	307172	683245	896063	FALSE	FALSE
LRRN1	SETMAR	tandem	50404	13962	44282	11824	453470	503873	FALSE	FALSE
ITPR1	BHLHE40	tandem	354493	5769	344377	2735	131573	486065	TRUE	TRUE
BHLHE40	ARL8B	tandem	5769	58672	2735	55687	137065	142833	TRUE	TRUE
RAD18	OXTR	tandem	86280	19206	80541	14846	107580	193859	FALSE	FALSE
CIDEC	RPUSD3	tandem	13545	6170	11966	4966	22692	36236	FALSE	TRUE
SLC6A11	SLC6A1	tandem	124535	46516	63372	42022	52001	176535	FALSE	FALSE
SLC6A1	HRH1	tandem	46516	126161	42022	66286	97844	144359	FALSE	FALSE
TAMM41	VGLL4	tandem	56478	164702	54715	80557	69674	126151	TRUE	TRUE
PPARG	TSEN2	tandem	146507	55193	128460	48337	50076	196582	FALSE	TRUE
TMEM40	RAF1	tandem	35928	80601	26302	77326	69329	105256	FALSE	FALSE
IQSEC1	RPL32	tandem	176076	6638	116930	4537	55461	231536	FALSE	FALSE
NUP210	IQSEC1	tandem	104090	176076	96882	116930	243113	347202	TRUE	TRUE
HDAC11	FBLN2	tandem	26210	89298	23278	78397	42701	68910	FALSE	FALSE
CHCHD4	WNT7A	tandem	12795	61537	11276	59823	231959	244753	FALSE	FALSE
LSM3	SLC6A6	tandem	19642	86782	18947	71296	204207	223848	TRUE	TRUE
C3orf20	FGD5	tandem	97938	115604	94910	109772	45926	143863	FALSE	FALSE
[truncated: 9,781 more rows]

## Sheet: legend
Dataset_EV1: Orientation of gene pairs. Each gene in the table is mentioned with its adjacent neighbors. Columns include the gene symbol of both genes, their relative orientation, length of the genes, total intronal length per gene, the shortest distance between an end of one gene to an end of the other, distance between their promoters and whether the pair are co-expressed in either K562 or HepG…
