# Supplementary material for: Unique features of transcription termination and initiation at closely spaced tandem human genes
Source: Mol Syst Biol. 2022 Apr 1;18(4):e10682. doi: 10.15252/msb.202110682 (PMC8972054; doi:10.15252/msb.202110682)
Supplement: Supplementary file 4 — Dataset EV2 [file MSB-18-e10682-s012.xlsx]

## Sheet: Dataset_EV2
SLC35E2	CDK11A	ENSG00000215790.6	ENSG00000008128.22	ENSG00000143126.7_2	ENSG00000197933.12_3	ENSG00000181744.8_2	ENSG00000154839.9_3	ENSG00000117010.15_2	ENSG00000113734.17_3	ENSG00000180694.13_3	ENSG00000130803.14_2	ENSG00000148719.14_2	ENSG00000183696.13_2
NOL9	PLEKHG5	ENSG00000162408.10	ENSG00000171680.21	ENSG00000164237.8_2	ENSG00000006757.11_2	ENSG00000121578.12_3	ENSG00000181666.17_3	ENSG00000112697.15_2	ENSG00000198590.11_2	ENSG00000154642.10_3	ENSG00000143067.4_2	ENSG00000151929.9_2	ENSG00000146757.13_2
PHF13	THAP3	ENSG00000116273.5	ENSG00000041988.15	ENSG00000198168.8_2	ENSG00000105696.8_2	ENSG00000167528.12_3	ENSG00000165169.10_2	ENSG00000185347.17_3	ENSG00000162676.11_2	ENSG00000161888.11_3	ENSG00000151131.10_3	ENSG00000138764.14_3	ENSG00000121417.13_2
HMGCL	GALE	ENSG00000117305.14	ENSG00000117308.14	ENSG00000100297.15_2	ENSG00000100526.19_2	ENSG00000169062.14_2	ENSG00000122378.13_2	ENSG00000130762.14_3	ENSG00000136997.16_2	ENSG00000102317.17_2	ENSG00000135047.14_2	ENSG00000068001.13_3	ENSG00000099622.13_3
GPATCH3	GPN2	ENSG00000198746.12	ENSG00000142751.14	ENSG00000127334.10_3	ENSG00000130818.11_3	ENSG00000169446.5_2	ENSG00000133111.3_2	ENSG00000143382.14_3	ENSG00000135111.15_3	ENSG00000242612.6_3	ENSG00000118508.4_2	ENSG00000065268.10_3	ENSG00000117411.16_2
THRAP3	SH3D21	ENSG00000054118.13	ENSG00000214193.10	ENSG00000121067.17_3	ENSG00000183044.11_3	ENSG00000108669.16_3	ENSG00000175581.13_3	ENSG00000148584.14_3	ENSG00000102760.12_2	ENSG00000123728.9_2	ENSG00000156253.6_2	ENSG00000108448.20_3	ENSG00000169220.17_2
CSF3R	MRPS15	ENSG00000119535.17	ENSG00000116898.11	ENSG00000172955.17_3	ENSG00000183793.13_3	ENSG00000023330.14_2	ENSG00000104835.14_3	ENSG00000106348.16_2	ENSG00000162878.12_2	ENSG00000107372.12_2	ENSG00000156711.16_2	ENSG00000168899.4_2	ENSG00000021355.12_2
INPP5B	MTF1	ENSG00000204084.12	ENSG00000188786.9	ENSG00000155324.9_3	ENSG00000185404.16_2	ENSG00000169926.10_3	ENSG00000094975.13_2	ENSG00000113569.15_2	ENSG00000067646.11_2	ENSG00000102034.16_2	ENSG00000111145.7_3	ENSG00000117155.16_3	ENSG00000102543.14_2
PSMA5	SORT1	ENSG00000143106.12	ENSG00000134243.11	ENSG00000106351.12_3	ENSG00000142208.15_3	ENSG00000140391.14_3	ENSG00000049656.13_2	ENSG00000067365.14_3	ENSG00000150527.16_3	ENSG00000176407.17_3	ENSG00000143179.14_3	ENSG00000114054.13_3	ENSG00000162433.14_3
ATXN7L2	CYB561D1	ENSG00000162650.16	ENSG00000174151.14	ENSG00000128394.16_2	ENSG00000161243.8_3	ENSG00000121068.13_2	ENSG00000178229.7_2	ENSG00000176273.14_2	ENSG00000169871.12_3	ENSG00000179456.10_2	ENSG00000165572.7_2	ENSG00000239887.4_3	ENSG00000197128.11_3
RSBN1	PHTF1	ENSG00000081019.13	ENSG00000116793.15	ENSG00000139263.11_3	ENSG00000180071.19_3	ENSG00000173193.13_3	ENSG00000122863.5_2	ENSG00000113761.11_3	ENSG00000139209.15_2	ENSG00000151553.14_2	ENSG00000160199.14_2	ENSG00000213390.10_3	ENSG00000077684.15_3
ARNT	CTSK	ENSG00000143437.20	ENSG00000143387.12	ENSG00000147364.16_2	ENSG00000139218.17_3	ENSG00000113742.12_2	ENSG00000135972.8_3	ENSG00000103126.14_2	ENSG00000185220.11_2	ENSG00000117525.13_2	ENSG00000147889.17_3	ENSG00000113552.15_3	ENSG00000138231.12_2
CRTC2	DENND4B	ENSG00000160741.16	ENSG00000198837.9	ENSG00000057757.9_3	ENSG00000071889.16_3	ENSG00000068438.14_2	ENSG00000118579.12_3	ENSG00000005486.16_2	ENSG00000164889.13_3	ENSG00000196660.10_2	ENSG00000120942.13_3	ENSG00000132406.11_2	ENSG00000025770.18_2
PBXIP1	PMVK	ENSG00000163346.16	ENSG00000163344.5	ENSG00000117632.22_3	ENSG00000242612.6_3	ENSG00000167772.11_3	ENSG00000139112.10_3	ENSG00000135900.3_2	ENSG00000121858.10_2	ENSG00000168010.10_3	ENSG00000184545.10_2	ENSG00000111339.10_3	ENSG00000197119.12_3
ADAM15	EFNA4	ENSG00000143537.13	ENSG00000243364.7	ENSG00000121716.20_3	ENSG00000144026.11_3	ENSG00000155115.6_2	ENSG00000027847.13_3	ENSG00000188785.11_3	ENSG00000130772.13_2	ENSG00000006194.9_3	ENSG00000198146.4_3	ENSG00000169683.7_3	ENSG00000130589.16_2
SCAMP3	FAM189B	ENSG00000116521.10	ENSG00000160767.20	ENSG00000197448.13_2	ENSG00000105058.11_2	ENSG00000067082.14_2	ENSG00000188186.10_2	ENSG00000167747.13_2	ENSG00000100162.14_2	ENSG00000178935.5_2	ENSG00000185298.12_2	ENSG00000264364.2_2	ENSG00000095932.6_2
CLK2	SCAMP3	ENSG00000176444.18	ENSG00000116521.10	ENSG00000214026.10_2	ENSG00000108861.8_2	ENSG00000197343.10_3	ENSG00000172482.4_2	ENSG00000168899.4_2	ENSG00000197448.13_2	ENSG00000105058.11_2	ENSG00000067082.14_2	ENSG00000188186.10_2	ENSG00000167747.13_2
KIAA0907	RIT1	ENSG00000132680.10	ENSG00000143622.10	ENSG00000223501.8_2	ENSG00000070669.16_3	ENSG00000243716.6	ENSG00000204713.10_2	ENSG00000136527.17_2	ENSG00000142330.19_3	ENSG00000114744.8_2	ENSG00000197747.8_2	ENSG00000127884.4_2	ENSG00000168275.14_2
SLC25A44	PMF1	ENSG00000160785.13	ENSG00000160783.19	ENSG00000114115.9_2	ENSG00000197782.14_3	ENSG00000181104.6_2	ENSG00000100311.16_2	ENSG00000121690.10_3	ENSG00000140743.7_3	ENSG00000160058.18_2	ENSG00000101363.12_2	ENSG00000111906.17_2	ENSG00000184203.7_3
UFC1	USP21	ENSG00000143222.11	ENSG00000143258.15	ENSG00000168237.17_2	ENSG00000167792.11_2	ENSG00000184983.9_3	ENSG00000132591.11_2	ENSG00000185432.11_2	ENSG00000237765.6_3	ENSG00000178999.12_3	ENSG00000104472.9_3	ENSG00000064961.18_3	ENSG00000116649.9_3
KLHL12	RABIF	ENSG00000117153.15	ENSG00000183155.4	ENSG00000161800.12_2	ENSG00000100324.13_2	ENSG00000134987.11_2	ENSG00000183747.11_2	ENSG00000021852.12_2	ENSG00000133111.3_2	ENSG00000127334.10_3	ENSG00000090924.14_3	ENSG00000169446.5_2	ENSG00000143382.14_3
MTARC2	MTARC1	ENSG00000117791.15	ENSG00000186205.12	ENSG00000109618.11_2	ENSG00000056972.18_3	ENSG00000169826.7_2	ENSG00000147601.13_2	ENSG00000130844.16_3	ENSG00000088256.8_2	ENSG00000135334.8_2	ENSG00000101665.8_2	ENSG00000156502.13_3	ENSG00000155959.10_2
USP54	PPP3CB	ENSG00000166348.18	ENSG00000107758.15	ENSG00000091409.14_3	ENSG00000136738.14_2	ENSG00000198909.7_3	ENSG00000018189.12_3	ENSG00000108599.14_3	ENSG00000211456.10_2	ENSG00000109220.10_2	ENSG00000157212.18_2	ENSG00000165102.14_3	ENSG00000159256.12_3
CAMK2G	NDST2	ENSG00000148660.20	ENSG00000166507.17	ENSG00000104731.13_3	ENSG00000122741.15_3	ENSG00000057252.12_2	ENSG00000130816.14_3	ENSG00000136574.17_2	ENSG00000136463.7_2	ENSG00000081721.11_2	ENSG00000164109.13_2	ENSG00000052723.11_2	ENSG00000172113.8_3
HPS1	PYROXD2	ENSG00000107521.18	ENSG00000119943.12	ENSG00000125166.12_2	ENSG00000129521.13_3	ENSG00000171604.11_2	ENSG00000149231.11_3	ENSG00000133226.16_3	ENSG00000111269.2_2	ENSG00000014123.9_2	ENSG00000112299.7_2	ENSG00000125249.6_2	ENSG00000165669.13_2
PPRC1	NOLC1	ENSG00000148840.10	ENSG00000166197.16	ENSG00000119630.13_2	ENSG00000002919.14_2	ENSG00000204516.9_3	ENSG00000171865.9_3	ENSG00000197119.12_3	ENSG00000156711.16_2	ENSG00000107372.12_2	ENSG00000090263.15_3	ENSG00000109917.10_3	ENSG00000167862.9_3
HSPA12A	C10orf82	ENSG00000165868.13	ENSG00000165863.16	ENSG00000118762.7_2	ENSG00000110660.14_3	ENSG00000128791.11_2	ENSG00000166004.14_3	ENSG00000071282.11_2	ENSG00000164002.11_3	ENSG00000136943.10_2	ENSG00000197841.14_3	ENSG00000095932.6_2	ENSG00000264364.2_2
STIM1	RRM1	ENSG00000167323.11	ENSG00000167325.14	ENSG00000160293.16_3	ENSG00000196730.12_3	ENSG00000120725.12_3	ENSG00000085224.21_3	ENSG00000105810.9_2	ENSG00000156675.15_2	ENSG00000168917.8_2	ENSG00000072401.14_2	ENSG00000101216.10_2	ENSG00000102796.10_2
PACSIN3	ARFGAP2	ENSG00000165912.15	ENSG00000149182.14	ENSG00000172831.11_3	ENSG00000021355.12_2	ENSG00000114125.13_2	ENSG00000106638.15_2	ENSG00000146223.14_2	ENSG00000120686.11_2	ENSG00000168497.4_2	ENSG00000128951.13_2	ENSG00000242612.6_3	ENSG00000118508.4_2
SSRP1	TNKS1BP1	ENSG00000149136.8	ENSG00000149115.13	ENSG00000115053.15_3	ENSG00000213465.7_3	ENSG00000198668.10_3	ENSG00000109205.16_2	ENSG00000153187.18_3	ENSG00000167074.14_2	ENSG00000180694.13_3	ENSG00000142677.3_2	ENSG00000214491.8_2	ENSG00000113734.17_3
TMEM109	TMEM132A	ENSG00000110108.9	ENSG00000006118.14	ENSG00000143382.14_3	ENSG00000130755.12_3	ENSG00000183386.9_2	ENSG00000170191.4_2	ENSG00000133111.3_2	ENSG00000162377.5_2	ENSG00000215193.12_3	ENSG00000183864.4_3	ENSG00000198315.10_2	ENSG00000146858.7_2
MTA2	TUT1	ENSG00000149480.6	ENSG00000149016.15	ENSG00000116157.5_2	ENSG00000172466.15_3	ENSG00000189306.10_2	ENSG00000153487.12_2	ENSG00000198324.13_3	ENSG00000090447.11_2	ENSG00000121858.10_2	ENSG00000184545.10_2	ENSG00000139291.13_3	ENSG00000153885.14_2
STX5	NXF1	ENSG00000162236.11	ENSG00000162231.13	ENSG00000141179.13_2	ENSG00000130935.9_3	ENSG00000171604.11_2	ENSG00000186204.14_3	ENSG00000162882.14_2	ENSG00000142330.19_3	ENSG00000128951.13_2	ENSG00000114744.8_2	ENSG00000181904.8_3	ENSG00000197747.8_2
WDR74	STX5	ENSG00000133316.15	ENSG00000162236.11	ENSG00000166619.12_3	ENSG00000205581.10_2	ENSG00000120963.11_3	ENSG00000144045.13_3	ENSG00000111652.9_2	ENSG00000141179.13_2	ENSG00000130935.9_3	ENSG00000171604.11_2	ENSG00000186204.14_3	ENSG00000162882.14_2
MEN1	MAP4K2	ENSG00000133895.14	ENSG00000168067.11	ENSG00000177666.16_3	ENSG00000116649.9_3	ENSG00000173894.10_2	ENSG00000141873.10_3	ENSG00000178999.12_3	ENSG00000015532.9_2	ENSG00000204580.13_3	ENSG00000109445.10_3	ENSG00000131943.17_2	ENSG00000100335.13_3
PCNX3	SIPA1	ENSG00000197136.4	ENSG00000213445.9	ENSG00000110583.12_2	ENSG00000153140.8_2	ENSG00000166896.7_3	ENSG00000175189.3_2	ENSG00000144134.18_2	ENSG00000198075.9_2	ENSG00000196466.10_3	ENSG00000122678.16_3	ENSG00000178809.7	ENSG00000110169.10_2
SF3B2	PACS1	ENSG00000087365.15	ENSG00000175115.11	ENSG00000088205.12_2	ENSG00000167680.15_2	ENSG00000132677.12_2	ENSG00000094631.18_3	ENSG00000012822.15_3	ENSG00000113645.14_3	ENSG00000112419.14_3	ENSG00000073792.15_2	ENSG00000150867.13_3	ENSG00000064652.10_2
DPP3	BBS1	ENSG00000254986.7	ENSG00000174483.19	ENSG00000196510.12_3	ENSG00000165996.13_3	ENSG00000168994.13_2	ENSG00000204160.11_2	ENSG00000119927.13_2	ENSG00000173085.13_3	ENSG00000153044.9_2	ENSG00000175895.3_2	ENSG00000012963.14_3	ENSG00000022976.15_3
ANKRD13D	SSH3	ENSG00000172932.14	ENSG00000172830.12	ENSG00000143162.7_2	ENSG00000080819.6_3	ENSG00000170312.15_2	ENSG00000075618.17_2	ENSG00000114744.8_2	ENSG00000158373.8_3	ENSG00000176108.9_3	ENSG00000189306.10_2	ENSG00000130772.13_2	ENSG00000136883.13_2
C11orf52	DIXDC1	ENSG00000149300.9	ENSG00000150764.13	ENSG00000128394.16_2	ENSG00000134253.9_2	ENSG00000145908.12_2	ENSG00000143257.11_2	ENSG00000167618.9_3	ENSG00000039319.16_3	ENSG00000077616.10_3	ENSG00000176438.12_2	ENSG00000134709.10_2	ENSG00000158545.15_3
PAFAH1B2	SIDT2	ENSG00000168092.13	ENSG00000149577.15	ENSG00000166889.13_2	ENSG00000185591.9_3	ENSG00000013573.16_3	ENSG00000139370.11_3	ENSG00000124920.13_3	ENSG00000130684.13_2	ENSG00000145494.11_2	ENSG00000130764.9_2	ENSG00000213782.7_3	ENSG00000143515.16_3
SIDT2	TAGLN	ENSG00000149577.15	ENSG00000149591.16	ENSG00000130684.13_2	ENSG00000145494.11_2	ENSG00000130764.9_2	ENSG00000213782.7_3	ENSG00000143515.16_3	ENSG00000172613.7_3	ENSG00000130589.16_2	ENSG00000184481.16_2	ENSG00000162775.14_2	ENSG00000169740.13_2
MPZL2	MPZL3	ENSG00000149573.8	ENSG00000160588.9	ENSG00000145191.12_3	ENSG00000156711.16_2	ENSG00000106638.15_2	ENSG00000107372.12_2	ENSG00000136026.13_3	ENSG00000123575.8_2	ENSG00000241839.9_3	ENSG00000196757.7_3	ENSG00000104983.8_2	ENSG00000119965.12_2
NOP2	IFFO1	ENSG00000111641.11	ENSG00000010295.19	ENSG00000171067.10_3	ENSG00000013275.7_2	ENSG00000168899.4_2	ENSG00000198728.10_2	ENSG00000141480.17_2	ENSG00000276045.2_3	ENSG00000121931.15_2	ENSG00000164610.8_3	ENSG00000117505.12_2	ENSG00000114019.14_3
CHD4	NOP2	ENSG00000111642.14	ENSG00000111641.11	ENSG00000078902.15_2	ENSG00000198492.15_3	ENSG00000126698.10_2	ENSG00000101384.11_2	ENSG00000176142.12_3	ENSG00000171067.10_3	ENSG00000013275.7_2	ENSG00000168899.4_2	ENSG00000198728.10_2	ENSG00000141480.17_2
P3H3	GNB3	ENSG00000110811.19	ENSG00000111664.10	ENSG00000108064.10_3	ENSG00000136159.3_2	ENSG00000167962.13_3	ENSG00000165271.16_3	ENSG00000155438.11_3	ENSG00000183741.11_2	ENSG00000189227.5_2	ENSG00000148795.6_2	ENSG00000162396.5_2	ENSG00000164951.15_3
KMT2D	PRKAG1	ENSG00000167548.14	ENSG00000181929.11	ENSG00000163428.3_2	ENSG00000197961.11_2	ENSG00000006756.15_2	ENSG00000102554.13_2	ENSG00000058729.10_3	ENSG00000171234.13_3	ENSG00000119403.13_3	ENSG00000136279.20_3	ENSG00000132819.16_2	ENSG00000167920.8_3
GPD1	COX14	ENSG00000167588.12	ENSG00000178449.8	ENSG00000168556.6_3	ENSG00000161677.11_3	ENSG00000241186.9_3	ENSG00000164007.10_2	ENSG00000159556.9_2	ENSG00000156711.16_2	ENSG00000107372.12_2	ENSG00000021355.12_2	ENSG00000145191.12_3	ENSG00000167862.9_3
CDK2	RAB5B	ENSG00000123374.10	ENSG00000111540.15	ENSG00000116649.9_3	ENSG00000177666.16_3	ENSG00000164056.10_2	ENSG00000104472.9_3	ENSG00000173894.10_2	ENSG00000132463.13_3	ENSG00000203880.11_3	ENSG00000166562.8_2	ENSG00000196924.14_2	ENSG00000178623.11_3
RAB5B	SUOX	ENSG00000111540.15	ENSG00000139531.12	ENSG00000132463.13_3	ENSG00000203880.11_3	ENSG00000166562.8_2	ENSG00000196924.14_2	ENSG00000178623.11_3	ENSG00000162817.6_2	ENSG00000162642.13_2	ENSG00000108784.9_3	ENSG00000172977.12_3	ENSG00000103496.14_3
NABP2	SLC39A5	ENSG00000139579.12	ENSG00000139540.11	ENSG00000173894.10_2	ENSG00000141873.10_3	ENSG00000116649.9_3	ENSG00000271303.1_3	ENSG00000177666.16_3	ENSG00000144045.13_3	ENSG00000205581.10_2	ENSG00000111652.9_2	ENSG00000204099.11_2	ENSG00000106367.13_3
PIP4K2C	DTX3	ENSG00000166908.17	ENSG00000178498.15	ENSG00000103245.13_3	ENSG00000011478.11_2	ENSG00000182272.11_3	ENSG00000007080.10_2	ENSG00000141560.14_2	ENSG00000143390.17_2	ENSG00000119862.12_3	ENSG00000135451.12_3	ENSG00000160972.9_3	ENSG00000163866.8_3
DTX3	ARHGEF25	ENSG00000178498.15	ENSG00000240771.6	ENSG00000143390.17_2	ENSG00000119862.12_3	ENSG00000135451.12_3	ENSG00000160972.9_3	ENSG00000163866.8_3	ENSG00000169740.13_2	ENSG00000095739.10_2	ENSG00000172613.7_3	ENSG00000162775.14_2	ENSG00000213347.10_3
METTL21B	TSFM	ENSG00000123427.16	ENSG00000123297.17	ENSG00000169992.9_2	ENSG00000121417.13_2	ENSG00000010319.6_3	ENSG00000151131.10_3	ENSG00000205436.7_3	ENSG00000171234.13_3	ENSG00000049089.13_3	ENSG00000119403.13_3	ENSG00000070423.17_2	ENSG00000132819.16_2
VSIG10	WSB2	ENSG00000176834.13	ENSG00000176871.8	ENSG00000109381.19_3	ENSG00000105556.11_3	ENSG00000166046.10_3	ENSG00000119537.15_2	ENSG00000241258.6_3	ENSG00000167881.14_1	ENSG00000140743.7_3	ENSG00000160058.18_2	ENSG00000165389.6_3	ENSG00000184203.7_3
CHD8	SUPT16H	ENSG00000100888.12	ENSG00000092201.9	ENSG00000157538.13_2	ENSG00000143653.9_2	ENSG00000170759.10_2	ENSG00000122299.11_2	ENSG00000120256.9_2	ENSG00000136295.14_2	ENSG00000110330.8_3	ENSG00000009950.15_3	ENSG00000101367.8_2	ENSG00000168646.12_3
DHRS4	DHRS4L2	ENSG00000157326.18	ENSG00000187630.15	ENSG00000119403.13_3	ENSG00000070423.17_2	ENSG00000104081.13_3	ENSG00000136279.20_3	ENSG00000167920.8_3	ENSG00000115902.10_2	ENSG00000124920.13_3	ENSG00000159086.14_2	ENSG00000096070.19_3	ENSG00000162714.12_3
RNF31	IRF9	ENSG00000092098.16	ENSG00000213928.8	ENSG00000168497.4_2	ENSG00000142330.19_3	ENSG00000128951.13_2	ENSG00000123933.16_3	ENSG00000120686.11_2	ENSG00000164056.10_2	ENSG00000173894.10_2	ENSG00000141873.10_3	ENSG00000164403.14_3	ENSG00000116649.9_3
TM9SF1	IPO4	ENSG00000100926.14	ENSG00000196497.16	ENSG00000132591.11_2	ENSG00000184983.9_3	ENSG00000185432.11_2	ENSG00000168237.17_2	ENSG00000167792.11_2	ENSG00000101940.17_2	ENSG00000171130.17_2	ENSG00000112996.10_3	ENSG00000052723.11_2	ENSG00000183891.5_2
SOS2	VCPKMT	ENSG00000100485.11	ENSG00000100483.13	ENSG00000102580.14_3	ENSG00000070882.12_3	ENSG00000153721.18_3	ENSG00000070371.15_3	ENSG00000115808.11_2	ENSG00000173480.10_3	ENSG00000173214.5_3	ENSG00000121068.13_2	ENSG00000175592.8_3	ENSG00000178229.7_2
PTGR2	ZNF410	ENSG00000140043.11	ENSG00000119725.18	ENSG00000185880.12_3	ENSG00000078237.6_2	ENSG00000205356.9_3	ENSG00000127324.8_2	ENSG00000172331.11_3	ENSG00000107625.12_2	ENSG00000066427.21_3	ENSG00000106799.12_2	ENSG00000134046.11_2	ENSG00000100916.13_3
ACYP1	MLH3	ENSG00000119640.8	ENSG00000119684.15	ENSG00000131943.17_2	ENSG00000109445.10_3	ENSG00000015532.9_2	ENSG00000177192.13_3	ENSG00000130988.12_2	ENSG00000125746.16_3	ENSG00000108468.14_3	ENSG00000165355.7_3	ENSG00000177646.18_3	ENSG00000118960.12_3
MAPKBP1	JMJD7	ENSG00000137802.13	ENSG00000243789.10	ENSG00000159261.10_3	ENSG00000197472.14_3	ENSG00000005981.12_2	ENSG00000162419.12_2	ENSG00000065328.16_2	ENSG00000129932.7_3	ENSG00000165821.11_3	ENSG00000136940.13_2	ENSG00000100625.8_3	ENSG00000196466.10_3
TMEM62	CCNDBP1	ENSG00000137842.6	ENSG00000166946.13	ENSG00000197329.11_2	ENSG00000100372.14_3	ENSG00000089159.16_3	ENSG00000184708.17_3	ENSG00000137166.14_2	ENSG00000139112.10_3	ENSG00000135900.3_2	ENSG00000117632.22_3	ENSG00000167772.11_3	ENSG00000157259.6_3
MYO5C	GNB5	ENSG00000128833.12	ENSG00000069966.18	ENSG00000162627.16_3	ENSG00000173715.15_3	ENSG00000197705.9_2	ENSG00000119912.15_2	ENSG00000213079.9_3	ENSG00000107854.5_2	ENSG00000069248.11_2	ENSG00000102804.14_3	ENSG00000152782.16_2	ENSG00000114346.13_2
BNIP2	GTF2A2	ENSG00000140299.11	ENSG00000140307.10	ENSG00000166788.9_3	ENSG00000181472.4_2	ENSG00000184939.15_2	ENSG00000105875.13_3	ENSG00000171467.15_3	ENSG00000182551.13_2	ENSG00000160087.20_3	ENSG00000088888.17_2	ENSG00000145740.18_3	ENSG00000066583.11_2
CLN6	CALML4	ENSG00000128973.12	ENSG00000129007.14	ENSG00000163875.15_2	ENSG00000154719.13_3	ENSG00000120137.6_3	ENSG00000128602.9_3	ENSG00000111832.12_3	ENSG00000090512.11_3	ENSG00000143434.15_2	ENSG00000141574.7_3	ENSG00000167104.11_2	ENSG00000085465.12_2
SIN3A	MAN2C1	ENSG00000169375.15	ENSG00000140400.16	ENSG00000148358.19_2	ENSG00000103404.14_3	ENSG00000117528.11_2	ENSG00000160007.18_3	ENSG00000062650.17_2	ENSG00000181610.12_2	ENSG00000092036.18_3	ENSG00000077152.9_2	ENSG00000006210.6_2	ENSG00000131482.9_2
FURIN	FES	ENSG00000140564.11	ENSG00000182511.11	ENSG00000155304.5_2	ENSG00000188785.11_3	ENSG00000124787.13_2	ENSG00000155438.11_3	ENSG00000165271.16_3	ENSG00000170100.13_3	ENSG00000166589.12_3	ENSG00000239713.8_2	ENSG00000164690.7_2	ENSG00000180855.15_3
TARSL2	TM2D3	ENSG00000185418.15	ENSG00000184277.12	ENSG00000110660.14_3	ENSG00000118762.7_2	ENSG00000154114.12_3	ENSG00000119596.17_3	ENSG00000091592.15_3	ENSG00000138629.15_2	ENSG00000149823.8_3	ENSG00000161904.11_3	ENSG00000132823.10_2	ENSG00000021300.13_3
MCRIP2	WDR90	ENSG00000172366.19	ENSG00000161996.18	ENSG00000168159.11_2	ENSG00000179820.15_3	ENSG00000105364.13_3	ENSG00000198805.11_3	ENSG00000101856.9_2	ENSG00000129354.11_3	ENSG00000099617.3_2	ENSG00000102760.12_2	ENSG00000005302.17_3	ENSG00000198933.9_3
WDR90	RHOT2	ENSG00000161996.18	ENSG00000140983.13	ENSG00000129354.11_3	ENSG00000099617.3_2	ENSG00000102760.12_2	ENSG00000005302.17_3	ENSG00000198933.9_3	ENSG00000135047.14_2	ENSG00000168237.17_2	ENSG00000167792.11_2	ENSG00000136997.16_2	ENSG00000184983.9_3
CRAMP1	HN1L	ENSG00000007545.15	ENSG00000206053.12	ENSG00000157212.18_2	ENSG00000165102.14_3	ENSG00000080345.17_3	ENSG00000113368.11_2	ENSG00000151726.13_3	ENSG00000027697.13_3	ENSG00000112972.14_3	ENSG00000169246.16_3	ENSG00000100387.8_2	ENSG00000065154.11_2
RAB26	TRAF7	ENSG00000167964.12	ENSG00000131653.12	ENSG00000164007.10_2	ENSG00000168556.6_3	ENSG00000159556.9_2	ENSG00000161677.11_3	ENSG00000221909.2_3	ENSG00000102287.18_3	ENSG00000196954.13_3	ENSG00000138668.18_3	ENSG00000143771.11_2	ENSG00000165637.13_2
RNPS1	ECI1	ENSG00000205937.11	ENSG00000167969.12	ENSG00000100348.9_2	ENSG00000183426.16_3	ENSG00000078668.13_3	ENSG00000174574.15_3	ENSG00000078808.16_2	ENSG00000099875.14_3	ENSG00000141543.9_3	ENSG00000188529.14_2	ENSG00000142484.6_2	ENSG00000105701.15_3
ATP6V0C	AMDHD2	ENSG00000185883.11	ENSG00000162066.14	ENSG00000141428.16_3	ENSG00000240230.5_3	ENSG00000030110.12_2	ENSG00000175643.8_2	ENSG00000165282.13_3	ENSG00000135900.3_2	ENSG00000139112.10_3	ENSG00000167772.11_3	ENSG00000128534.7_3	ENSG00000117632.22_3
GLYR1	ROGDI	ENSG00000140632.16	ENSG00000067836.12	ENSG00000169599.12_2	ENSG00000143653.9_2	ENSG00000111530.12_3	ENSG00000157538.13_2	ENSG00000144118.13_3	ENSG00000143420.18_2	ENSG00000101162.3_2	ENSG00000173334.3_2	ENSG00000141582.14_2	ENSG00000158850.14_2
SPNS1	LAT	ENSG00000169682.17	ENSG00000213658.11	ENSG00000100116.16_3	ENSG00000060642.10_3	ENSG00000057757.9_3	ENSG00000203667.9_2	ENSG00000147164.11_2	ENSG00000167550.10_3	ENSG00000101000.5_2	ENSG00000135045.6_2	ENSG00000185730.7_3	ENSG00000186446.11_2
FBXL19	ORAI3	ENSG00000099364.16	ENSG00000175938.6	ENSG00000153029.14_2	ENSG00000156697.12_3	ENSG00000082196.20_3	ENSG00000163644.14_3	ENSG00000105248.15_2	ENSG00000164056.10_2	ENSG00000173894.10_2	ENSG00000141873.10_3	ENSG00000164403.14_3	ENSG00000116649.9_3
NAE1	TERB1	ENSG00000159593.14	ENSG00000249961.9	ENSG00000167881.14_1	ENSG00000165389.6_3	ENSG00000160058.18_2	ENSG00000101363.12_2	ENSG00000140743.7_3	ENSG00000251192.7_3	ENSG00000156017.12_3	ENSG00000107130.9_2	ENSG00000140006.11_2	ENSG00000165733.7_2
INPP5K	MYO1C	ENSG00000132376.19	ENSG00000197879.14	ENSG00000069509.5_2	ENSG00000012963.14_3	ENSG00000130803.14_2	ENSG00000142634.12_2	ENSG00000173085.13_3	ENSG00000122378.13_2	ENSG00000133313.14_3	ENSG00000125912.10_3	ENSG00000147416.10_3	ENSG00000100526.19_2
PITPNA	INPP5K	ENSG00000174238.14	ENSG00000132376.19	ENSG00000157538.13_2	ENSG00000170759.10_2	ENSG00000090857.13_2	ENSG00000136048.13_3	ENSG00000122299.11_2	ENSG00000069509.5_2	ENSG00000012963.14_3	ENSG00000130803.14_2	ENSG00000142634.12_2	ENSG00000173085.13_3
CAMTA2	SPAG7	ENSG00000108509.20	ENSG00000091640.7	ENSG00000175311.6_2	ENSG00000198894.7_3	ENSG00000186907.7_3	ENSG00000162139.9_2	ENSG00000159899.14_2	ENSG00000156711.16_2	ENSG00000107372.12_2	ENSG00000145191.12_3	ENSG00000167862.9_3	ENSG00000021355.12_2
INCA1	CAMTA2	ENSG00000196388.8	ENSG00000108509.20	ENSG00000142867.12_2	ENSG00000166289.5_2	ENSG00000186272.12_3	ENSG00000166801.15_2	ENSG00000186973.10_2	ENSG00000175311.6_2	ENSG00000198894.7_3	ENSG00000186907.7_3	ENSG00000162139.9_2	ENSG00000159899.14_2
FGF11	CHRNB1	ENSG00000161958.10	ENSG00000170175.10	ENSG00000139133.6_2	ENSG00000196812.4_2	ENSG00000139266.5_2	ENSG00000183876.8_3	ENSG00000132436.11_3	ENSG00000168497.4_2	ENSG00000120686.11_2	ENSG00000128951.13_2	ENSG00000142330.19_3	ENSG00000123933.16_3
PIGS	UNC119	ENSG00000087111.20	ENSG00000109103.11	ENSG00000132819.16_2	ENSG00000170340.10_2	ENSG00000072135.12_3	ENSG00000171234.13_3	ENSG00000170899.10_2	ENSG00000185432.11_2	ENSG00000132591.11_2	ENSG00000143420.18_2	ENSG00000184983.9_3	ENSG00000067082.14_2
KIAA0100	SGK494	ENSG00000007202.14	ENSG00000167524.14	ENSG00000176986.15_2	ENSG00000124222.22_3	ENSG00000106263.17_2	ENSG00000114353.16_3	ENSG00000113140.10_3	ENSG00000124253.10_2	ENSG00000128342.4_2	ENSG00000204642.13_3	ENSG00000137135.17_2	ENSG00000140465.13_2
DHRS13	FLOT2	ENSG00000167536.13	ENSG00000132589.15	ENSG00000172613.7_3	ENSG00000180917.17_3	ENSG00000158615.8_2	ENSG00000165471.6_2	ENSG00000169740.13_2	ENSG00000185359.12_3	ENSG00000119888.10_2	ENSG00000165233.17_2	ENSG00000177556.11_3	ENSG00000204843.12_3
MLLT6	CISD3	ENSG00000275023.4	ENSG00000277972.1	ENSG00000221968.8_3	ENSG00000166822.12_3	ENSG00000149658.17_2	ENSG00000188986.6_2	ENSG00000132640.14_3	ENSG00000143390.17_2	ENSG00000119862.12_3	ENSG00000275152.4_2	ENSG00000125398.5_2	ENSG00000107821.14_2
CWC25	PIP4K2B	ENSG00000273559.4	ENSG00000276293.4	ENSG00000198833.6_2	ENSG00000188234.13_3	ENSG00000100344.10_3	ENSG00000135698.9_2	ENSG00000142945.12_2	ENSG00000041802.10_2	ENSG00000162714.12_3	ENSG00000179051.13_3	ENSG00000185513.14_3	ENSG00000096070.19_3
PSME3	AOC2	ENSG00000131467.10	ENSG00000131480.8	ENSG00000116337.15_3	ENSG00000021355.12_2	ENSG00000105341.18_2	ENSG00000146223.14_2	ENSG00000114125.13_2	ENSG00000123080.10_2	ENSG00000184731.5_2	ENSG00000221909.2_3	ENSG00000179456.10_2	ENSG00000159556.9_2
AOC2	AOC3	ENSG00000131480.8	ENSG00000131471.6	ENSG00000123080.10_2	ENSG00000184731.5_2	ENSG00000221909.2_3	ENSG00000179456.10_2	ENSG00000159556.9_2	ENSG00000179403.11_3	ENSG00000134107.4_2	ENSG00000197324.8_3	ENSG00000141232.4_3	ENSG00000141582.14_2
INTS2	BRIP1	ENSG00000108506.11	ENSG00000136492.8	ENSG00000057252.12_2	ENSG00000137767.13_3	ENSG00000157350.12_2	ENSG00000134108.12_2	ENSG00000104731.13_3	ENSG00000172159.15_2	ENSG00000112379.8_2	ENSG00000154447.14_3	ENSG00000128656.13_3	ENSG00000005020.12_3
SLC25A19	MIF4GD	ENSG00000125454.11	ENSG00000125457.13	ENSG00000136279.20_3	ENSG00000167920.8_3	ENSG00000119403.13_3	ENSG00000070423.17_2	ENSG00000104081.13_3	ENSG00000104472.9_3	ENSG00000151729.10_2	ENSG00000164056.10_2	ENSG00000178401.14_2	ENSG00000116649.9_3
TSEN54	LLGL2	ENSG00000182173.12	ENSG00000073350.13	ENSG00000172113.8_3	ENSG00000123415.15_3	ENSG00000182952.4_3	ENSG00000164109.13_2	ENSG00000081721.11_2	ENSG00000069956.11_3	ENSG00000100600.14_3	ENSG00000135018.13_2	ENSG00000149196.15_3	ENSG00000015479.18_3
WBP2	UNC13D	ENSG00000132471.11	ENSG00000092929.11	ENSG00000128534.7_3	ENSG00000168517.10_3	ENSG00000086589.11_2	ENSG00000143753.12_2	ENSG00000147164.11_2	ENSG00000119812.18_3	ENSG00000104835.14_3	ENSG00000112337.10_2	ENSG00000172955.17_3	ENSG00000183793.13_3
MRPL38	TRIM65	ENSG00000204316.12	ENSG00000141569.10	ENSG00000197448.13_2	ENSG00000105058.11_2	ENSG00000067082.14_2	ENSG00000188186.10_2	ENSG00000167747.13_2	ENSG00000130772.13_2	ENSG00000198146.4_3	ENSG00000006194.9_3	ENSG00000130589.16_2	ENSG00000156853.12_3
CCDC40	GAA	ENSG00000141519.14	ENSG00000171298.12	ENSG00000131711.14_2	ENSG00000104537.16_2	ENSG00000139438.5_3	ENSG00000180251.4_2	ENSG00000136379.11_3	ENSG00000204580.13_3	ENSG00000015532.9_2	ENSG00000131943.17_2	ENSG00000109445.10_3	ENSG00000100335.13_3
MAFG	SIRT7	ENSG00000197063.10	ENSG00000187531.13	ENSG00000135451.12_3	ENSG00000175376.8_2	ENSG00000163866.8_3	ENSG00000160972.9_3	ENSG00000073067.13_3	ENSG00000196422.10_2	ENSG00000125735.10_2	ENSG00000117280.12_2	ENSG00000264364.2_2	ENSG00000095932.6_2
FN3K	TBCD	ENSG00000167363.13	ENSG00000141556.20	ENSG00000163577.7_2	ENSG00000155592.15_2	ENSG00000129173.12_2	ENSG00000182518.13_2	ENSG00000115085.13_2	ENSG00000173473.10_3	ENSG00000164741.14_3	ENSG00000011566.14_3	ENSG00000132792.18_2	ENSG00000178764.7_3
CXXC1	MBD1	ENSG00000154832.14	ENSG00000141644.17	ENSG00000108523.15_3	ENSG00000236287.7_3	ENSG00000152804.10_2	ENSG00000165175.15_2	ENSG00000163584.17_2	ENSG00000128951.13_2	ENSG00000142330.19_3	ENSG00000168497.4_2	ENSG00000181904.8_3	ENSG00000127884.4_2
CNN2	ABCA7	ENSG00000064666.14	ENSG00000064687.12	ENSG00000213676.10_3	ENSG00000125870.10_2	ENSG00000112312.9_3	ENSG00000168488.18_3	ENSG00000101132.9_2	ENSG00000160953.15_3	ENSG00000198099.8_3	ENSG00000182551.13_2	ENSG00000132963.7_2	ENSG00000198056.13_3
ABCA7	ARHGAP45	ENSG00000064687.12	ENSG00000180448.10	ENSG00000160953.15_3	ENSG00000198099.8_3	ENSG00000182551.13_2	ENSG00000132963.7_2	ENSG00000198056.13_3	ENSG00000100105.17_2	ENSG00000129219.13_2	ENSG00000130511.15_2	ENSG00000049449.8_3	ENSG00000126231.13_2
MCOLN1	PNPLA6	ENSG00000090674.15	ENSG00000032444.15	ENSG00000215193.12_3	ENSG00000198315.10_2	ENSG00000162377.5_2	ENSG00000146858.7_2	ENSG00000134597.15_3	ENSG00000128039.10_2	ENSG00000143801.16_3	ENSG00000115526.10_3	ENSG00000082196.20_3	ENSG00000156096.13_3
LRRC8E	MAP2K7	ENSG00000171017.10	ENSG00000076984.17	ENSG00000198315.10_2	ENSG00000134597.15_3	ENSG00000162377.5_2	ENSG00000103642.11_3	ENSG00000105173.13_3	ENSG00000121417.13_2	ENSG00000158480.10_2	ENSG00000112167.9_2	ENSG00000169992.9_2	ENSG00000170191.4_2
NDUFA7	CD320	ENSG00000267855.5	ENSG00000167775.10	ENSG00000198612.10_2	ENSG00000128335.13_3	ENSG00000067048.16_3	ENSG00000112759.16_2	ENSG00000034713.7_2	ENSG00000105058.11_2	ENSG00000197448.13_2	ENSG00000205581.10_2	ENSG00000204099.11_2	ENSG00000167747.13_2
ICAM3	RAVER1	ENSG00000076662.9	ENSG00000161847.13	ENSG00000141994.15_3	ENSG00000172613.7_3	ENSG00000107821.14_2	ENSG00000180917.17_3	ENSG00000130589.16_2	ENSG00000115085.13_2	ENSG00000105997.22_3	ENSG00000205903.6_3	ENSG00000155592.15_2	ENSG00000177335.10_2
CCDC159	PLPPR2	ENSG00000183401.11	ENSG00000105520.10	ENSG00000136940.13_2	ENSG00000129932.7_3	ENSG00000185347.17_3	ENSG00000167528.12_3	ENSG00000100625.8_3	ENSG00000134253.9_2	ENSG00000171574.17_3	ENSG00000145908.12_2	ENSG00000186973.10_2	ENSG00000142867.12_2
CCDC130	MRI1	ENSG00000104957.13	ENSG00000037757.13	ENSG00000137996.12_2	ENSG00000180758.11_3	ENSG00000107968.9_2	ENSG00000179604.9_2	ENSG00000101442.9_2	ENSG00000004478.7_2	ENSG00000150787.7_3	ENSG00000162642.13_2	ENSG00000232119.7_2	ENSG00000127452.8_2
ASF1B	PRKACA	ENSG00000105011.8	ENSG00000072062.13	ENSG00000163633.10_3	ENSG00000198692.9_2	ENSG00000162076.12_3	ENSG00000123358.19_3	ENSG00000149131.15_3	ENSG00000183963.18_3	ENSG00000140876.11_2	ENSG00000143093.14_3	ENSG00000130766.4_2	ENSG00000196476.11_2
AKAP8L	AKAP8	ENSG00000011243.17	ENSG00000105127.8	ENSG00000138279.15_3	ENSG00000188706.12_2	ENSG00000107798.17_3	ENSG00000070770.8_3	ENSG00000143889.15_3	ENSG00000164749.11_3	ENSG00000164902.13_2	ENSG00000103248.18_3	ENSG00000134265.12_2	ENSG00000158457.5_2
RAB8A	HSH2D	ENSG00000167461.11	ENSG00000196684.12	ENSG00000197223.11_2	ENSG00000122257.18_3	ENSG00000176624.10_2	ENSG00000107537.13_3	ENSG00000147224.10_2	ENSG00000181220.15_2	ENSG00000157214.13_3	ENSG00000142273.10_2	ENSG00000131115.15_2	ENSG00000117597.17_3
LSR	USF2	ENSG00000105699.16	ENSG00000105698.15	ENSG00000184232.8_2	ENSG00000134153.9_3	ENSG00000204713.10_2	ENSG00000168288.12_2	ENSG00000196924.14_2	ENSG00000006210.6_2	ENSG00000092036.18_3	ENSG00000113739.10_2	ENSG00000197343.10_3	ENSG00000131482.9_2
ALKBH6	SYNE4	ENSG00000239382.10	ENSG00000181392.14	ENSG00000073067.13_3	ENSG00000183751.14_3	ENSG00000122133.16_3	ENSG00000186193.8_2	ENSG00000066654.13_3	ENSG00000122133.16_3	ENSG00000183751.14_3	ENSG00000119862.12_3	ENSG00000141994.15_3	ENSG00000153443.12_2
AXL	HNRNPUL1	ENSG00000167601.11	ENSG00000105323.16	ENSG00000163945.15_3	ENSG00000112742.9_2	ENSG00000147576.15_3	ENSG00000275835.4_3	ENSG00000197056.9_2	ENSG00000090857.13_2	ENSG00000122642.10_2	ENSG00000144118.13_3	ENSG00000114554.11_2	ENSG00000157538.13_2
TMEM145	MEGF8	ENSG00000167619.11	ENSG00000105429.12	ENSG00000178917.15_3	ENSG00000113552.15_3	ENSG00000165716.10_3	ENSG00000221963.5_2	ENSG00000089163.4_2	ENSG00000140006.11_2	ENSG00000165630.13_3	ENSG00000136824.18_3	ENSG00000156017.12_3	ENSG00000102218.5_2
ETHE1	PHLDB3	ENSG00000105755.7	ENSG00000176531.10	ENSG00000165637.13_2	ENSG00000135220.10_2	ENSG00000008130.15_2	ENSG00000142657.20_3	ENSG00000130741.10_2	ENSG00000100532.11_2	ENSG00000025156.12_2	ENSG00000113249.12_2	ENSG00000164880.15_2	ENSG00000127870.16_3
NECTIN2	TOMM40	ENSG00000130202.9	ENSG00000130204.12	ENSG00000005893.15_2	ENSG00000106105.13_2	ENSG00000160209.18_2	ENSG00000138363.14_3	ENSG00000144895.11_3	ENSG00000128335.13_3	ENSG00000067048.16_3	ENSG00000034713.7_2	ENSG00000198612.10_2	ENSG00000112759.16_2
RELB	CLASRP	ENSG00000104856.13	ENSG00000104859.14	ENSG00000009780.15_3	ENSG00000139505.11_2	ENSG00000182141.10_3	ENSG00000177181.14_3	ENSG00000205269.5_2	ENSG00000088298.12_2	ENSG00000145907.14_2	ENSG00000170027.6_3	ENSG00000156709.13_2	ENSG00000183431.11_2
GEMIN7	PPP1R37	ENSG00000142252.10	ENSG00000104866.10	ENSG00000171940.13_3	ENSG00000131732.11_2	ENSG00000182704.7_3	ENSG00000116691.10_2	ENSG00000100335.13_3	ENSG00000120915.13_3	ENSG00000120159.11_3	ENSG00000166510.13_2	ENSG00000159256.12_3	ENSG00000211456.10_2
DMWD	DMPK	ENSG00000185800.11	ENSG00000104936.17	ENSG00000158373.8_3	ENSG00000176108.9_3	ENSG00000148943.11_2	ENSG00000189306.10_2	ENSG00000149716.12_2	ENSG00000162377.5_2	ENSG00000198315.10_2	ENSG00000215193.12_3	ENSG00000146858.7_2	ENSG00000134597.15_3
NR1H2	POLD1	ENSG00000131408.13	ENSG00000062822.12	ENSG00000130772.13_2	ENSG00000006194.9_3	ENSG00000198146.4_3	ENSG00000130589.16_2	ENSG00000169683.7_3	ENSG00000119820.10_3	ENSG00000155959.10_2	ENSG00000101665.8_2	ENSG00000121578.12_3	ENSG00000156502.13_3
ZNF649	ZNF577	ENSG00000198093.10	ENSG00000161551.14	ENSG00000072818.11_2	ENSG00000160223.16_2	ENSG00000184675.9_2	ENSG00000157429.15_3	ENSG00000254004.6_2	ENSG00000145439.11_2	ENSG00000142156.14_2	ENSG00000121058.4_3	ENSG00000175183.9_2	ENSG00000197857.13_2
CCDC106	U2AF2	ENSG00000173581.7	ENSG00000063244.12	ENSG00000164007.10_2	ENSG00000159556.9_2	ENSG00000221909.2_3	ENSG00000168556.6_3	ENSG00000183876.8_3	ENSG00000196924.14_2	ENSG00000070669.16_3	ENSG00000168288.12_2	ENSG00000166562.8_2	ENSG00000132463.13_3
U2AF2	EPN1	ENSG00000063244.12	ENSG00000063245.14	ENSG00000196924.14_2	ENSG00000070669.16_3	ENSG00000168288.12_2	ENSG00000166562.8_2	ENSG00000132463.13_3	ENSG00000136146.14_3	ENSG00000167118.10_2	ENSG00000064545.14_3	ENSG00000107742.12_2	ENSG00000132640.14_3
ZNF544	ZNF8	ENSG00000198131.13	ENSG00000278129.1	ENSG00000125746.16_3	ENSG00000145736.14_2	ENSG00000149091.15_3	ENSG00000198169.8_2	ENSG00000165355.7_3	ENSG00000163577.7_2	ENSG00000182518.13_2	ENSG00000154328.15_2	ENSG00000144214.9_2	ENSG00000188283.11_2
ZBTB45	SLC27A5	ENSG00000119574.12	ENSG00000083807.9	ENSG00000141574.7_3	ENSG00000090512.11_3	ENSG00000105668.7_2	ENSG00000143434.15_2	ENSG00000167104.11_2	ENSG00000133678.13_3	ENSG00000176953.12_3	ENSG00000100124.14_3	ENSG00000156968.8_3	ENSG00000161091.12_3
DPY30	MEMO1	ENSG00000162961.13	ENSG00000162959.13	ENSG00000196924.14_2	ENSG00000184232.8_2	ENSG00000204713.10_2	ENSG00000070669.16_3	ENSG00000223501.8_2	ENSG00000101040.19_3	ENSG00000139292.12_3	ENSG00000077549.17_2	ENSG00000103381.11_2	ENSG00000153774.8_3
RAB11FIP5	SFXN5	ENSG00000135631.16	ENSG00000144040.12	ENSG00000121152.9_3	ENSG00000127511.9_3	ENSG00000112130.16_2	ENSG00000108576.9_2	ENSG00000123091.4_2	ENSG00000136848.16_2	ENSG00000129493.14_3	ENSG00000136813.14_3	ENSG00000115109.13_2	ENSG00000186591.11_3
SEMA4C	ANKRD39	ENSG00000168758.10	ENSG00000213337.8	ENSG00000116337.15_3	ENSG00000146223.14_2	ENSG00000114125.13_2	ENSG00000172831.11_3	ENSG00000105341.18_2	ENSG00000103245.13_3	ENSG00000124357.12_2	ENSG00000182272.11_3	ENSG00000048544.5_2	ENSG00000118579.12_3
RANBP2	CCDC138	ENSG00000153201.15	ENSG00000163006.11	ENSG00000109220.10_2	ENSG00000119004.15_3	ENSG00000096401.7_2	ENSG00000134709.10_2	ENSG00000165102.14_3	ENSG00000178184.15_2	ENSG00000164181.13_3	ENSG00000114107.8_3	ENSG00000177675.8_3	ENSG00000197121.14_2
SGO2	AOX1	ENSG00000163535.17	ENSG00000138356.13	ENSG00000137992.14_2	ENSG00000106948.16_2	ENSG00000152154.10_3	ENSG00000104537.16_2	ENSG00000134569.9_2	ENSG00000147642.16_3	ENSG00000133119.12_3	ENSG00000132854.18_2	ENSG00000080815.18_3	ENSG00000107290.13_3
ATG9A	ABCB6	ENSG00000198925.10	ENSG00000115657.12	ENSG00000112245.10_2	ENSG00000178381.11_3	ENSG00000108679.12_3	ENSG00000112081.16_2	ENSG00000100897.17_3	ENSG00000204070.9_3	ENSG00000141738.13_3	ENSG00000120963.11_3	ENSG00000136271.10_3	ENSG00000166619.12_3
E2F1	NECAB3	ENSG00000101412.12	ENSG00000125967.16	ENSG00000068394.10_2	ENSG00000071889.16_3	ENSG00000057757.9_3	ENSG00000060642.10_3	ENSG00000134086.7_2	ENSG00000130520.10_3	ENSG00000103275.19_3	ENSG00000158435.7_2	ENSG00000110696.9_2	ENSG00000155508.13_3
ELMO2	SLC35C2	ENSG00000062598.17	ENSG00000080189.14	ENSG00000147383.10_3	ENSG00000139832.4_2	ENSG00000137947.11_3	ENSG00000123130.16_3	ENSG00000010278.12_3	ENSG00000090621.13_3	ENSG00000132823.10_2	ENSG00000136689.18_2	ENSG00000149547.14_3	ENSG00000177426.20_3
SS18L1	MTG2	ENSG00000184402.14	ENSG00000101181.17	ENSG00000119537.15_2	ENSG00000105852.10_2	ENSG00000109381.19_3	ENSG00000102081.13_3	ENSG00000107551.20_3	ENSG00000133884.9_2	ENSG00000179833.4_2	ENSG00000138449.10_3	ENSG00000142279.12_2	ENSG00000162458.12_3
IFNAR2	IL10RB	ENSG00000159110.19	ENSG00000243646.9	ENSG00000159086.14_2	ENSG00000109787.12_2	ENSG00000266338.6_2	ENSG00000115902.10_2	ENSG00000131966.13_3	ENSG00000153391.15_3	ENSG00000166181.12_3	ENSG00000179051.13_3	ENSG00000154359.12_2	ENSG00000141456.14_3
CRYZL1	DONSON	ENSG00000205758.11	ENSG00000159147.17	ENSG00000079950.13_2	ENSG00000163714.17_3	ENSG00000159217.9_3	ENSG00000141664.9_3	ENSG00000100697.14_2	ENSG00000157259.6_3	ENSG00000076944.15_3	ENSG00000143753.12_2	ENSG00000124357.12_2	ENSG00000048544.5_2
BRWD1	PSMG1	ENSG00000185658.13	ENSG00000183527.11	ENSG00000080815.18_3	ENSG00000107290.13_3	ENSG00000133119.12_3	ENSG00000126970.15_2	ENSG00000095209.11_3	ENSG00000021355.12_2	ENSG00000114125.13_2	ENSG00000146223.14_2	ENSG00000172831.11_3	ENSG00000116337.15_3
UFD1L	C22orf39	ENSG00000070010.18	ENSG00000242259.8	ENSG00000155329.11_2	ENSG00000126012.11_3	ENSG00000119977.20_3	ENSG00000086475.14_2	ENSG00000119927.13_2	ENSG00000178999.12_3	ENSG00000177666.16_3	ENSG00000116649.9_3	ENSG00000237765.6_3	ENSG00000064961.18_3
AIFM3	LZTR1	ENSG00000183773.15	ENSG00000099949.18	ENSG00000129354.11_3	ENSG00000005302.17_3	ENSG00000123728.9_2	ENSG00000099617.3_2	ENSG00000102760.12_2	ENSG00000168884.14_2	ENSG00000129484.13_2	ENSG00000144659.10_2	ENSG00000117691.9_2	ENSG00000173674.10_2
PLA2G6	BAIAP2L2	ENSG00000184381.18	ENSG00000128298.16	ENSG00000126653.17_3	ENSG00000151893.14_3	ENSG00000172071.11_2	ENSG00000146918.19_2	ENSG00000130382.8_3	ENSG00000115457.9_3	ENSG00000162065.12_3	ENSG00000013583.8_3	ENSG00000164241.13_3	ENSG00000113889.11_2
HDAC10	TUBGCP6	ENSG00000100429.17	ENSG00000128159.11	ENSG00000119862.12_3	ENSG00000143390.17_2	ENSG00000275152.4_2	ENSG00000183751.14_3	ENSG00000163866.8_3	ENSG00000101442.9_2	ENSG00000155256.17_3	ENSG00000135698.9_2	ENSG00000100344.10_3	ENSG00000198833.6_2
MAPK12	HDAC10	ENSG00000188130.13	ENSG00000100429.17	ENSG00000160688.18_2	ENSG00000205560.12_3	ENSG00000101166.15_2	ENSG00000130193.7_2	ENSG00000150787.7_3	ENSG00000119862.12_3	ENSG00000143390.17_2	ENSG00000275152.4_2	ENSG00000183751.14_3	ENSG00000163866.8_3
BRPF1	OGG1	ENSG00000156983.15	ENSG00000114026.21	ENSG00000128271.21_3	ENSG00000130479.10_3	ENSG00000039523.19_3	ENSG00000169019.10_2	ENSG00000138231.12_2	ENSG00000118503.14_3	ENSG00000132196.13_2	ENSG00000100221.10_3	ENSG00000106028.10_3	ENSG00000119801.12_2
IL17RE	IL17RC	ENSG00000163701.18	ENSG00000163702.18	ENSG00000075618.17_2	ENSG00000116691.10_2	ENSG00000132406.11_2	ENSG00000196660.10_2	ENSG00000173992.8_2	ENSG00000070423.17_2	ENSG00000119403.13_3	ENSG00000049089.13_3	ENSG00000110107.8_3	ENSG00000171234.13_3
IL17RC	CRELD1	ENSG00000163702.18	ENSG00000163703.17	ENSG00000070423.17_2	ENSG00000119403.13_3	ENSG00000049089.13_3	ENSG00000110107.8_3	ENSG00000171234.13_3	ENSG00000092036.18_3	ENSG00000077152.9_2	ENSG00000171067.10_3	ENSG00000181610.12_2	ENSG00000197343.10_3
USP4	C3orf62	ENSG00000114316.12	ENSG00000188315.7	ENSG00000115942.8_2	ENSG00000141401.11_2	ENSG00000170606.14_3	ENSG00000157617.16_3	ENSG00000107789.15_2	ENSG00000125945.14_2	ENSG00000175548.8_2	ENSG00000182768.8_3	ENSG00000125347.13_3	ENSG00000184584.12_3
ABHD14B	PCBP4	ENSG00000114779.19	ENSG00000090097.21	ENSG00000135047.14_2	ENSG00000188186.10_2	ENSG00000168237.17_2	ENSG00000167792.11_2	ENSG00000136997.16_2	ENSG00000172831.11_3	ENSG00000021355.12_2	ENSG00000114125.13_2	ENSG00000146223.14_2	ENSG00000116337.15_3
PODXL2	ABTB1	ENSG00000114631.10	ENSG00000114626.17	ENSG00000143624.13_3	ENSG00000110888.17_3	ENSG00000066044.14_3	ENSG00000170759.10_2	ENSG00000085978.21_2	ENSG00000158373.8_3	ENSG00000189306.10_2	ENSG00000176108.9_3	ENSG00000198324.13_3	ENSG00000136883.13_2
COPG1	HMCES	ENSG00000181789.14	ENSG00000183624.13	ENSG00000129187.14_3	ENSG00000104695.12_2	ENSG00000109814.11_3	ENSG00000173530.5_2	ENSG00000139684.13_3	ENSG00000148450.12_3	ENSG00000049239.12_2	ENSG00000134453.15_3	ENSG00000165055.15_3	ENSG00000136986.9_2
ATR	XRN1	ENSG00000175054.14	ENSG00000114127.10	ENSG00000155629.14_3	ENSG00000174705.12_3	ENSG00000137936.16_3	ENSG00000138756.17_3	ENSG00000108984.13_3	ENSG00000162627.16_3	ENSG00000064309.14_2	ENSG00000158636.16_3	ENSG00000057294.14_3	ENSG00000103942.12_3
TBCCD1	CRYGS	ENSG00000113838.12	ENSG00000213139.7	ENSG00000088451.10_2	ENSG00000183955.12_3	ENSG00000205060.10_2	ENSG00000171466.9_3	ENSG00000122696.13_3	ENSG00000177943.13_3	ENSG00000105136.20_3	ENSG00000029993.14_2	ENSG00000187266.13_3	ENSG00000104142.10_2
DNAJB14	LAMTOR3	ENSG00000164031.16	ENSG00000109270.12	ENSG00000043093.13_3	ENSG00000197562.9_3	ENSG00000106477.18_3	ENSG00000147601.13_2	ENSG00000116830.11_2	ENSG00000136451.8_3	ENSG00000139641.12_3	ENSG00000100221.10_3	ENSG00000141753.6_2	ENSG00000118503.14_3
BDH2	SLC9B2	ENSG00000164039.14	ENSG00000164038.14	ENSG00000197223.11_2	ENSG00000176624.10_2	ENSG00000124588.19_3	ENSG00000122257.18_3	ENSG00000104164.10_3	ENSG00000137491.14_3	ENSG00000012232.8_2	ENSG00000104325.6_3	ENSG00000100796.17_2	ENSG00000196693.14_2
BBS7	CCNA2	ENSG00000138686.9	ENSG00000145386.9	ENSG00000197312.11_3	ENSG00000064932.15_2	ENSG00000163867.16_3	ENSG00000161692.17_2	ENSG00000174928.15_3	ENSG00000165282.13_3	ENSG00000165828.14_3	ENSG00000064961.18_3	ENSG00000237765.6_3	ENSG00000178999.12_3
KDM3B	REEP2	ENSG00000120733.13	ENSG00000132563.15	ENSG00000009954.10_2	ENSG00000095002.13_3	ENSG00000117713.18_3	ENSG00000167202.11_3	ENSG00000133818.13_3	ENSG00000167173.18_3	ENSG00000104142.10_2	ENSG00000122386.10_2	ENSG00000140297.12_3	ENSG00000101888.11_2
HDAC3	DIAPH1	ENSG00000171720.9	ENSG00000131504.15	ENSG00000170581.13_3	ENSG00000140995.16_3	ENSG00000165478.6_2	ENSG00000105968.18_2	ENSG00000078808.16_2	ENSG00000177425.10_3	ENSG00000134014.16_3	ENSG00000126217.20_3	ENSG00000055130.15_2	ENSG00000100084.14_3
SLU7	ZBED8	ENSG00000164609.9	ENSG00000221886.3	ENSG00000164251.4_3	ENSG00000130764.9_2	ENSG00000139921.12_2	ENSG00000145494.11_2	ENSG00000164266.10_2	ENSG00000101000.5_2	ENSG00000185730.7_3	ENSG00000167550.10_3	ENSG00000197903.7_2	ENSG00000135045.6_2
SIRT5	NOL7	ENSG00000124523.15	ENSG00000225921.6	ENSG00000089916.17_3	ENSG00000105483.17_3	ENSG00000116918.13_3	ENSG00000155096.13_3	ENSG00000154553.13_2	ENSG00000182704.7_3	ENSG00000171940.13_3	ENSG00000116691.10_2	ENSG00000131732.11_2	ENSG00000132406.11_2
ATAT1	C6orf136	ENSG00000137343.17	ENSG00000204564.11	ENSG00000182372.9_3	ENSG00000198692.9_2	ENSG00000162076.12_3	ENSG00000136243.12	ENSG00000149131.15_3	ENSG00000165282.13_3	ENSG00000165828.14_3	ENSG00000102390.10_3	ENSG00000064961.18_3	ENSG00000186193.8_2
GTF2H4	VARS2	ENSG00000213780.10	ENSG00000137411.16	ENSG00000168495.12_3	ENSG00000158850.14_2	ENSG00000169021.5_2	ENSG00000152804.10_2	ENSG00000143420.18_2	ENSG00000013275.7_2	ENSG00000141480.17_2	ENSG00000198728.10_2	ENSG00000134057.14_3	ENSG00000211460.11_3
VARS	VWA7	ENSG00000204394.12	ENSG00000204396.10	ENSG00000143515.16_3	ENSG00000250317.8_2	ENSG00000276045.2_3	ENSG00000121931.15_2	ENSG00000145494.11_2	ENSG00000239713.8_2	ENSG00000180855.15_3	ENSG00000170100.13_3	ENSG00000004777.18_3	ENSG00000166589.12_3
LSM2	VARS	ENSG00000204392.10	ENSG00000204394.12	ENSG00000214026.10_2	ENSG00000108861.8_2	ENSG00000092036.18_3	ENSG00000197343.10_3	ENSG00000172482.4_2	ENSG00000143515.16_3	ENSG00000250317.8_2	ENSG00000276045.2_3	ENSG00000121931.15_2	ENSG00000145494.11_2
EHMT2	SLC44A4	ENSG00000204371.11	ENSG00000204385.10	ENSG00000012822.15_3	ENSG00000094631.18_3	ENSG00000165030.3_2	ENSG00000215301.9_3	ENSG00000137876.9_2	ENSG00000213759.9_3	ENSG00000158691.14_2	ENSG00000177335.10_2	ENSG00000157429.15_3	ENSG00000196378.11_2
TAPBP	RGL2	ENSG00000231925.11	ENSG00000237441.9	ENSG00000168497.4_2	ENSG00000128951.13_2	ENSG00000142330.19_3	ENSG00000114744.8_2	ENSG00000123933.16_3	ENSG00000143420.18_2	ENSG00000101162.3_2	ENSG00000179958.8_2	ENSG00000173334.3_2	ENSG00000158850.14_2
KIFC1	PHF1	ENSG00000237649.7	ENSG00000112511.17	ENSG00000123358.19_3	ENSG00000164040.16_2	ENSG00000163633.10_3	ENSG00000103042.8_3	ENSG00000198692.9_2	ENSG00000197324.8_3	ENSG00000179403.11_3	ENSG00000141232.4_3	ENSG00000141582.14_2	ENSG00000134107.4_2
ZNF76	DEF6	ENSG00000065029.14	ENSG00000023892.10	ENSG00000101400.5_2	ENSG00000117676.13_3	ENSG00000165416.14_2	ENSG00000123091.4_2	ENSG00000082258.12_2	ENSG00000203797.9_2	ENSG00000104983.8_2	ENSG00000179119.14_2	ENSG00000178338.10_2	ENSG00000131263.12_2
MRPL2	CUL7	ENSG00000112651.11	ENSG00000044090.8	ENSG00000184983.9_3	ENSG00000132591.11_2	ENSG00000185432.11_2	ENSG00000167792.11_2	ENSG00000067082.14_2	ENSG00000128335.13_3	ENSG00000067048.16_3	ENSG00000034713.7_2	ENSG00000198612.10_2	ENSG00000161249.20_3
KLC4	PTK7	ENSG00000137171.14	ENSG00000112655.15	ENSG00000144354.13_2	ENSG00000100292.16_2	ENSG00000042753.11_2	ENSG00000103510.19_3	ENSG00000158806.13_3	ENSG00000150527.16_3	ENSG00000176407.17_3	ENSG00000170035.15_3	ENSG00000095787.21_3	ENSG00000171530.13_2
SRF	CUL9	ENSG00000112658.7	ENSG00000112659.13	ENSG00000179820.15_3	ENSG00000168159.11_2	ENSG00000105364.13_3	ENSG00000198805.11_3	ENSG00000101856.9_2	ENSG00000123643.12_3	ENSG00000165861.13_2	ENSG00000197056.9_2	ENSG00000147576.15_3	ENSG00000125827.8_2
MRM2	MAD1L1	ENSG00000122687.17	ENSG00000002822.15	ENSG00000189306.10_2	ENSG00000173559.12_2	ENSG00000158373.8_3	ENSG00000176108.9_3	ENSG00000135002.11_3	ENSG00000153317.14_2	ENSG00000162599.15_3	ENSG00000148120.16_1	ENSG00000145349.16_3	ENSG00000166377.19_3
STYXL1	TMEM120A	ENSG00000127952.16	ENSG00000189077.10	ENSG00000213639.9_3	ENSG00000143398.19_3	ENSG00000162889.10_2	ENSG00000077238.13_3	ENSG00000106605.10_3	ENSG00000144591.18_2	ENSG00000147274.14_2	ENSG00000091947.9_2	ENSG00000132432.13_2	ENSG00000112245.10_2
FGF17	DMTN	ENSG00000158815.10	ENSG00000158856.17	ENSG00000182768.8_3	ENSG00000184584.12_3	ENSG00000168556.6_3	ENSG00000123405.13_2	ENSG00000161677.11_3	ENSG00000171604.11_2	ENSG00000186204.14_3	ENSG00000141179.13_2	ENSG00000110047.17_2	ENSG00000133606.10_3
PUF60	SCRIB	ENSG00000179950.13	ENSG00000180900.18	ENSG00000161249.20_3	ENSG00000137547.8_2	ENSG00000067048.16_3	ENSG00000128335.13_3	ENSG00000120805.13_3	ENSG00000180694.13_3	ENSG00000148719.14_2	ENSG00000087237.10_2	ENSG00000167074.14_2	ENSG00000113734.17_3
PARP10	PLEC	ENSG00000178685.13	ENSG00000178209.14	ENSG00000100162.14_2	ENSG00000178935.5_2	ENSG00000164105.3_2	ENSG00000185298.12_2	ENSG00000010319.6_3	ENSG00000115526.10_3	ENSG00000087995.15_2	ENSG00000118197.13_3	ENSG00000143801.16_3	ENSG00000156096.13_3
NDUFB6	TOPORS	ENSG00000165264.6	ENSG00000197579.7	ENSG00000160953.15_3	ENSG00000132963.7_2	ENSG00000198099.8_3	ENSG00000187688.14_3	ENSG00000198056.13_3	ENSG00000122678.16_3	ENSG00000198650.10_2	ENSG00000110169.10_2	ENSG00000198075.9_2	ENSG00000090924.14_3
CORO2A	TRIM14	ENSG00000106789.12	ENSG00000106785.14	ENSG00000153574.8_2	ENSG00000005889.15_2	ENSG00000171208.9_2	ENSG00000131979.18_3	ENSG00000135968.20_3	ENSG00000130304.16_3	ENSG00000110080.18_2	ENSG00000269556.7_3	ENSG00000102078.15_2	ENSG00000108055.9_2
TMEM245	CTNNAL1	ENSG00000106771.12	ENSG00000119326.14	ENSG00000128829.11_2	ENSG00000100345.20_2	ENSG00000084733.10_2	ENSG00000126777.17_3	ENSG00000117523.15_3	ENSG00000131016.16_2	ENSG00000135341.17_2	ENSG00000086102.18_2	ENSG00000138375.12_3	ENSG00000134152.10_3
SCAI	GOLGA1	ENSG00000173611.17	ENSG00000136935.13	ENSG00000152104.11_3	ENSG00000176225.13_2	ENSG00000052126.14_3	ENSG00000176533.12_3	ENSG00000144426.18_3	ENSG00000116406.18_2	ENSG00000163788.13_2	ENSG00000128607.13_3	ENSG00000151726.13_3	ENSG00000113368.11_2
SNAPC4	CARD9	ENSG00000165684.4	ENSG00000187796.13	ENSG00000171428.13_2	ENSG00000171813.13_2	ENSG00000132623.15_3	ENSG00000213965.3_2	ENSG00000183569.17_2	ENSG00000122678.16_3	ENSG00000136940.13_2	ENSG00000129932.7_3	ENSG00000185347.17_3	ENSG00000198650.10_2
CCDC183	RABL6	ENSG00000213213.13	ENSG00000196642.18	ENSG00000124380.10_3	ENSG00000117411.16_2	ENSG00000112312.9_3	ENSG00000125870.10_2	ENSG00000213676.10_3	ENSG00000009950.15_3	ENSG00000101367.8_2	ENSG00000110330.8_3	ENSG00000136295.14_2	ENSG00000168646.12_3
ENTPD2	NPDC1	ENSG00000054179.11	ENSG00000107281.9	ENSG00000184731.5_2	ENSG00000123080.10_2	ENSG00000197903.7_2	ENSG00000185730.7_3	ENSG00000101000.5_2	ENSG00000177943.13_3	ENSG00000104142.10_2	ENSG00000105136.20_3	ENSG00000122386.10_2	ENSG00000187266.13_3
PIM2	SLC35A2	ENSG00000102096.9	ENSG00000102100.15	ENSG00000275152.4_2	ENSG00000119862.12_3	ENSG00000143390.17_2	ENSG00000153443.12_2	ENSG00000141994.15_3	ENSG00000198805.11_3	ENSG00000101856.9_2	ENSG00000092094.10_2	ENSG00000105364.13_3	ENSG00000136026.13_3
SYP	PRICKLE3	ENSG00000102003.10	ENSG00000012211.12	ENSG00000010539.11_3	ENSG00000197405.7_3	ENSG00000152439.12_3	ENSG00000004777.18_3	ENSG00000187626.8_2	ENSG00000142867.12_2	ENSG00000166289.5_2	ENSG00000186973.10_2	ENSG00000178226.10_3	ENSG00000159753.13_3
MECP2	IRAK1	ENSG00000169057.21	ENSG00000184216.13	ENSG00000122591.11_2	ENSG00000197971.14_3	ENSG00000138152.8_2	ENSG00000163602.10_2	ENSG00000198478.7_2	ENSG00000157873.17_2	ENSG00000000003.14_2	ENSG00000123395.14_2	ENSG00000148334.14_3	ENSG00000106367.13_3
ATP6AP1	GDI1	ENSG00000071553.16	ENSG00000203879.11	ENSG00000119777.18_3	ENSG00000184990.12_2	ENSG00000115758.12_3	ENSG00000108179.13_2	ENSG00000196502.11_3	ENSG00000167792.11_2	ENSG00000168237.17_2	ENSG00000184983.9_3	ENSG00000135047.14_2	ENSG00000197448.13_2
GDI1	FAM50A	ENSG00000203879.11	ENSG00000071859.14	ENSG00000167792.11_2	ENSG00000168237.17_2	ENSG00000184983.9_3	ENSG00000135047.14_2	ENSG00000197448.13_2	ENSG00000101940.17_2	ENSG00000179820.15_3	ENSG00000171130.17_2	ENSG00000169021.5_2	ENSG00000112996.10_3

## Sheet: legend
Dataset_EV2: Listed are the co-expressed tandem genes, as defined in HepG2 cell line, and their respective controls. First two columns are the gene symbols of the tandem genes, followed by their respective Ensembl Gene IDs. In columns 5-9 are the control gene for the upstream tandem genes, and in columns 10-14 are the control genes for the downstream tandem genes.
