# Supplementary material for: Unique features of transcription termination and initiation at closely spaced tandem human genes
Source: Mol Syst Biol. 2022 Apr 1;18(4):e10682. doi: 10.15252/msb.202110682 (PMC8972054; doi:10.15252/msb.202110682)
Supplement: Supplementary file 5 — Dataset EV3 [file MSB-18-e10682-s016.xlsx]

## Sheet: Dataset_EV3
SLC35E2	CDK11A	ENSG00000215790.6	ENSG00000008128.22	ENSG00000121690.10_3	ENSG00000182372.9_3	ENSG00000153885.14_2	ENSG00000119688.20_3	ENSG00000171295.12_2	ENSG00000130803.14_2	ENSG00000103653.16_3	ENSG00000177125.5_2	ENSG00000139197.10_3	ENSG00000175352.10_2
PHF13	THAP3	ENSG00000116273.5	ENSG00000041988.15	ENSG00000121417.13_2	ENSG00000173548.8_2	ENSG00000143590.13_3	ENSG00000165506.14_3	ENSG00000146054.17_2	ENSG00000160867.14_3	ENSG00000183048.11_3	ENSG00000132109.9_2	ENSG00000136940.13_2	ENSG00000234616.8_3
HMGCL	GALE	ENSG00000117305.14	ENSG00000117308.14	ENSG00000175416.12_2	ENSG00000165494.11_3	ENSG00000120694.19_2	ENSG00000188234.13_3	ENSG00000146802.12_2	ENSG00000230989.6_2	ENSG00000120833.13_3	ENSG00000099622.13_3	ENSG00000170689.9_3	ENSG00000136997.16_2
GPATCH3	GPN2	ENSG00000198746.12	ENSG00000142751.14	ENSG00000129932.7_3	ENSG00000186272.12_3	ENSG00000188785.11_3	ENSG00000125898.12_2	ENSG00000170100.13_3	ENSG00000004961.14_2	ENSG00000105254.11_3	ENSG00000159079.18_3	ENSG00000168275.14_2	ENSG00000013275.7_2
INPP5B	MTF1	ENSG00000204084.12	ENSG00000188786.9	ENSG00000163960.11_2	ENSG00000168944.15_3	ENSG00000186314.11_3	ENSG00000102974.14_2	ENSG00000160219.11_2	ENSG00000164124.10_3	ENSG00000198246.7_2	ENSG00000120256.9_2	ENSG00000188219.14_3	ENSG00000102218.5_2
ATXN7L2	CYB561D1	ENSG00000162650.16	ENSG00000174151.14	ENSG00000103174.11_3	ENSG00000122386.10_2	ENSG00000131015.4_2	ENSG00000100968.13_2	ENSG00000165169.10_2	ENSG00000146676.8_3	ENSG00000168062.9_2	ENSG00000136158.11_3	ENSG00000179598.5_3	ENSG00000101000.5_2
RSBN1	PHTF1	ENSG00000081019.13	ENSG00000116793.15	ENSG00000100883.11_3	ENSG00000107130.9_2	ENSG00000184937.13_3	ENSG00000143624.13_3	ENSG00000131507.10_2	ENSG00000130052.13_3	ENSG00000148180.19_3	ENSG00000163605.14_3	ENSG00000105939.12_3	ENSG00000138160.5_2
TARS2	ECM1	ENSG00000143374.16	ENSG00000143369.14	ENSG00000013561.17_3	ENSG00000151632.17_3	ENSG00000145740.18_3	ENSG00000177469.12_2	ENSG00000146410.11_3	ENSG00000123080.10_2	ENSG00000130829.17_2	ENSG00000132881.11_2	ENSG00000102390.10_3	ENSG00000117280.12_2
ARNT	CTSK	ENSG00000143437.20	ENSG00000143387.12	ENSG00000135972.8_3	ENSG00000138032.20_3	ENSG00000110660.14_3	ENSG00000122741.15_3	ENSG00000108219.14_2	ENSG00000181588.16_3	ENSG00000104808.7_2	ENSG00000185272.13_2	ENSG00000223547.9_2	ENSG00000171433.11_2
CRTC2	DENND4B	ENSG00000160741.16	ENSG00000198837.9	ENSG00000005486.16_2	ENSG00000155304.5_2	ENSG00000099326.8_2	ENSG00000144026.11_3	ENSG00000147130.14_2	ENSG00000162367.11_2	ENSG00000132196.13_2	ENSG00000103510.19_3	ENSG00000161091.12_3	ENSG00000144659.10_2
PBXIP1	PMVK	ENSG00000163346.16	ENSG00000163344.5	ENSG00000196605.7_3	ENSG00000101210.10_2	ENSG00000026950.16_3	ENSG00000109321.10_2	ENSG00000141480.17_2	ENSG00000158122.11_2	ENSG00000170260.8_3	ENSG00000171970.12_3	ENSG00000254004.6_2	ENSG00000118496.4_2
ADAM15	EFNA4	ENSG00000143537.13	ENSG00000243364.7	ENSG00000071889.16_3	ENSG00000155287.10_2	ENSG00000157259.6_3	ENSG00000117614.9_2	ENSG00000237190.3_2	ENSG00000156853.12_3	ENSG00000168556.6_3	ENSG00000187266.13_3	ENSG00000152076.18_2	ENSG00000125945.14_2
CLK2	SCAMP3	ENSG00000176444.18	ENSG00000116521.10	ENSG00000149257.13_3	ENSG00000182512.4_2	ENSG00000197343.10_3	ENSG00000048544.5_2	ENSG00000076944.15_3	ENSG00000112996.10_3	ENSG00000065518.7_2	ENSG00000179958.8_2	ENSG00000169021.5_2	ENSG00000132591.11_2
SLC25A44	PMF1	ENSG00000160785.13	ENSG00000160783.19	ENSG00000164040.16_2	ENSG00000092445.11_2	ENSG00000197782.14_3	ENSG00000160336.14_3	ENSG00000165233.17_2	ENSG00000101782.14_3	ENSG00000133226.16_3	ENSG00000156502.13_3	ENSG00000104765.15_3	ENSG00000136156.12_3
KLHL12	RABIF	ENSG00000117153.15	ENSG00000183155.4	ENSG00000014138.8_3	ENSG00000166855.9_2	ENSG00000066926.10_2	ENSG00000153914.15_2	ENSG00000103876.11_3	ENSG00000160867.14_3	ENSG00000135900.3_2	ENSG00000149716.12_2	ENSG00000148943.11_2	ENSG00000169446.5_2
USP54	PPP3CB	ENSG00000166348.18	ENSG00000107758.15	ENSG00000145241.10_3	ENSG00000067955.13_3	ENSG00000123607.14_2	ENSG00000086102.18_2	ENSG00000178904.18_2	ENSG00000160199.14_2	ENSG00000135968.20_3	ENSG00000117174.10_2	ENSG00000162174.12_3	ENSG00000145332.13_2
CAMK2G	NDST2	ENSG00000148660.20	ENSG00000166507.17	ENSG00000213390.10_3	ENSG00000103512.14_3	ENSG00000091127.13_2	ENSG00000122741.15_3	ENSG00000165138.17_2	ENSG00000166619.12_3	ENSG00000178381.11_3	ENSG00000136463.7_2	ENSG00000127564.16_3	ENSG00000174744.13_3
ANO9	SIGIRR	ENSG00000185101.12	ENSG00000185187.12	ENSG00000138623.9_3	ENSG00000104327.7_3	ENSG00000011422.11_2	ENSG00000104983.8_2	ENSG00000164823.9_2	ENSG00000121864.9_2	ENSG00000103245.13_3	ENSG00000171067.10_3	ENSG00000165271.16_3	ENSG00000141560.14_2
STIM1	RRM1	ENSG00000167323.11	ENSG00000167325.14	ENSG00000164830.18_3	ENSG00000147050.14_3	ENSG00000148200.16_3	ENSG00000105810.9_2	ENSG00000125257.13_2	ENSG00000116001.15_3	ENSG00000146729.9_3	ENSG00000023228.13_3	ENSG00000196352.14_2	ENSG00000116133.11_2
PACSIN3	ARFGAP2	ENSG00000165912.15	ENSG00000149182.14	ENSG00000167470.12_3	ENSG00000163874.10_3	ENSG00000175592.8_3	ENSG00000170191.4_2	ENSG00000176273.14_2	ENSG00000166582.9_2	ENSG00000037241.7_3	ENSG00000128951.13_2	ENSG00000034713.7_2	ENSG00000013441.15_2
MTA2	TUT1	ENSG00000149480.6	ENSG00000149016.15	ENSG00000198930.12_2	ENSG00000102316.16_2	ENSG00000101940.17_2	ENSG00000111652.9_2	ENSG00000115073.7_2	ENSG00000183426.16_3	ENSG00000090470.14_2	ENSG00000130511.15_2	ENSG00000002919.14_2	ENSG00000160336.14_3
STX5	NXF1	ENSG00000162236.11	ENSG00000162231.13	ENSG00000128039.10_2	ENSG00000067365.14_3	ENSG00000164877.18_2	ENSG00000156697.12_3	ENSG00000164209.16_2	ENSG00000118508.4_2	ENSG00000204267.13_3	ENSG00000127884.4_2	ENSG00000165716.10_3	ENSG00000011478.11_2
WDR74	STX5	ENSG00000133316.15	ENSG00000162236.11	ENSG00000105971.14_2	ENSG00000106367.13_3	ENSG00000108179.13_2	ENSG00000080822.16_3	ENSG00000102145.13_2	ENSG00000128039.10_2	ENSG00000067365.14_3	ENSG00000164877.18_2	ENSG00000156697.12_3	ENSG00000164209.16_2
CCDC88B	RPS6KA4	ENSG00000168071.21	ENSG00000162302.12	ENSG00000153896.17_2	ENSG00000204524.6_2	ENSG00000131669.9_2	ENSG00000108448.20_3	ENSG00000015532.9_2	ENSG00000142330.19_3	ENSG00000143971.7_2	ENSG00000198298.12_3	ENSG00000178462.11_2	ENSG00000185278.15_3
MEN1	MAP4K2	ENSG00000133895.14	ENSG00000168067.11	ENSG00000165272.14_2	ENSG00000167641.10_2	ENSG00000162775.14_2	ENSG00000183751.14_3	ENSG00000141994.15_3	ENSG00000068323.16_2	ENSG00000197037.10_3	ENSG00000100439.10_2	ENSG00000167377.17_3	ENSG00000197045.12_3
PCNX3	SIPA1	ENSG00000197136.4	ENSG00000213445.9	ENSG00000124613.8_3	ENSG00000184371.13_3	ENSG00000096092.5_2	ENSG00000100246.12_3	ENSG00000166741.7_3	ENSG00000169446.5_2	ENSG00000139112.10_3	ENSG00000162878.12_2	ENSG00000148943.11_2	ENSG00000144026.11_3
SF3B2	PACS1	ENSG00000087365.15	ENSG00000175115.11	ENSG00000177674.15_3	ENSG00000177426.20_3	ENSG00000170581.13_3	ENSG00000145494.11_2	ENSG00000094631.18_3	ENSG00000119778.14_3	ENSG00000095637.21_3	ENSG00000112419.14_3	ENSG00000111879.18_3	ENSG00000141252.19_3
DPP3	BBS1	ENSG00000254986.7	ENSG00000174483.19	ENSG00000146409.10_3	ENSG00000169371.13_3	ENSG00000204160.11_2	ENSG00000196584.2_2	ENSG00000112837.16_3	ENSG00000095303.14_3	ENSG00000197461.13_3	ENSG00000183963.18_3	ENSG00000150977.10_2	ENSG00000165568.17_2
PAFAH1B2	SIDT2	ENSG00000168092.13	ENSG00000149577.15	ENSG00000138434.16_2	ENSG00000104442.9_2	ENSG00000174718.11_3	ENSG00000013573.16_3	ENSG00000135778.11_2	ENSG00000102967.11_3	ENSG00000079974.17_3	ENSG00000070423.17_2	ENSG00000141026.5_2	ENSG00000276045.2_3
SIDT2	TAGLN	ENSG00000149577.15	ENSG00000149591.16	ENSG00000102967.11_3	ENSG00000079974.17_3	ENSG00000070423.17_2	ENSG00000141026.5_2	ENSG00000276045.2_3	ENSG00000088882.7_2	ENSG00000125434.10_2	ENSG00000130589.16_2	ENSG00000186446.11_2	ENSG00000169884.13_3
CHD4	NOP2	ENSG00000111642.14	ENSG00000111641.11	ENSG00000198492.15_3	ENSG00000145907.14_2	ENSG00000135069.13_2	ENSG00000123179.13_2	ENSG00000115368.9_2	ENSG00000048544.5_2	ENSG00000076944.15_3	ENSG00000245694.9_3	ENSG00000092036.18_3	ENSG00000182512.4_2
ACRBP	LPAR5	ENSG00000111644.7	ENSG00000184574.9	ENSG00000155304.5_2	ENSG00000147130.14_2	ENSG00000151353.14_2	ENSG00000005486.16_2	ENSG00000124787.13_2	ENSG00000101417.11_2	ENSG00000102760.12_2	ENSG00000123411.14_3	ENSG00000148218.15_3	ENSG00000010310.8_3
P3H3	GNB3	ENSG00000110811.19	ENSG00000111664.10	ENSG00000130827.6_2	ENSG00000187678.8_3	ENSG00000183864.4_3	ENSG00000173281.4_2	ENSG00000100625.8_3	ENSG00000105136.20_3	ENSG00000184206.11_2	ENSG00000126709.14_2	ENSG00000198324.13_3	ENSG00000165949.12_3
LRRC23	ENO2	ENSG00000010626.14	ENSG00000111674.8	ENSG00000186272.12_3	ENSG00000188785.11_3	ENSG00000129932.7_3	ENSG00000170100.13_3	ENSG00000138764.14_3	ENSG00000105341.18_2	ENSG00000067334.13_2	ENSG00000160688.18_2	ENSG00000143382.14_3	ENSG00000111196.9_2
ENO2	ATN1	ENSG00000111674.8	ENSG00000111676.14	ENSG00000105341.18_2	ENSG00000067334.13_2	ENSG00000160688.18_2	ENSG00000143382.14_3	ENSG00000111196.9_2	ENSG00000131669.9_2	ENSG00000015532.9_2	ENSG00000100342.20_2	ENSG00000204524.6_2	ENSG00000153896.17_2
CDK2	RAB5B	ENSG00000123374.10	ENSG00000111540.15	ENSG00000135047.14_2	ENSG00000167792.11_2	ENSG00000184983.9_3	ENSG00000141873.10_3	ENSG00000100219.16_3	ENSG00000163923.9_3	ENSG00000128340.14_2	ENSG00000005801.16_3	ENSG00000111726.12_2	ENSG00000104231.10_2
RAB5B	SUOX	ENSG00000111540.15	ENSG00000139531.12	ENSG00000163923.9_3	ENSG00000128340.14_2	ENSG00000005801.16_3	ENSG00000111726.12_2	ENSG00000104231.10_2	ENSG00000136463.7_2	ENSG00000127564.16_3	ENSG00000150787.7_3	ENSG00000178381.11_3	ENSG00000127989.13_2
METTL21B	TSFM	ENSG00000123427.16	ENSG00000123297.17	ENSG00000149716.12_2	ENSG00000183386.9_2	ENSG00000160867.14_3	ENSG00000112167.9_2	ENSG00000146083.11_2	ENSG00000166896.7_3	ENSG00000143401.14_3	ENSG00000161904.11_3	ENSG00000110442.11_2	ENSG00000094631.18_3
VSIG10	WSB2	ENSG00000176834.13	ENSG00000176871.8	ENSG00000101216.10_2	ENSG00000065989.15_2	ENSG00000182141.10_3	ENSG00000112294.12_3	ENSG00000166436.15_2	ENSG00000133226.16_3	ENSG00000139620.12_3	ENSG00000156502.13_3	ENSG00000116584.17_3	ENSG00000101782.14_3
PSMD9	WDR66	ENSG00000110801.13	ENSG00000158023.9	ENSG00000137074.18_3	ENSG00000121039.9_2	ENSG00000139620.12_3	ENSG00000011198.7_2	ENSG00000041802.10_2	ENSG00000166949.15_3	ENSG00000125247.15_3	ENSG00000126653.17_3	ENSG00000102804.14_3	ENSG00000083223.17_2
CHD8	SUPT16H	ENSG00000100888.12	ENSG00000092201.9	ENSG00000064932.15_2	ENSG00000135108.14_3	ENSG00000142794.18_3	ENSG00000179532.12_3	ENSG00000100600.14_3	ENSG00000179051.13_3	ENSG00000170027.6_3	ENSG00000168522.12_3	ENSG00000155329.11_2	ENSG00000002549.12_2
DHRS4	DHRS4L2	ENSG00000157326.18	ENSG00000187630.15	ENSG00000119714.10_3	ENSG00000128268.11_2	ENSG00000196743.8_3	ENSG00000205903.6_3	ENSG00000122515.14_3	ENSG00000205212.3_2	ENSG00000136603.13_3	ENSG00000176148.15_3	ENSG00000174206.12_2	ENSG00000235750.9_2
RNF31	IRF9	ENSG00000092098.16	ENSG00000213928.8	ENSG00000142330.19_3	ENSG00000178462.11_2	ENSG00000103642.11_3	ENSG00000143971.7_2	ENSG00000185278.15_3	ENSG00000173334.3_2	ENSG00000135045.6_2	ENSG00000101000.5_2	ENSG00000176490.4_3	ENSG00000221909.2_3
TM9SF1	IPO4	ENSG00000100926.14	ENSG00000196497.16	ENSG00000173334.3_2	ENSG00000177666.16_3	ENSG00000196422.10_2	ENSG00000176490.4_3	ENSG00000167550.10_3	ENSG00000185298.12_2	ENSG00000103496.14_3	ENSG00000168116.13_2	ENSG00000264364.2_2	ENSG00000067082.14_2
SOS2	VCPKMT	ENSG00000100485.11	ENSG00000100483.13	ENSG00000172197.10_2	ENSG00000087903.12_3	ENSG00000124198.8_2	ENSG00000127527.13_3	ENSG00000198742.9_2	ENSG00000128581.15_2	ENSG00000173480.10_3	ENSG00000167333.12_3	ENSG00000185269.11_3	ENSG00000170469.10_3
PTGR2	ZNF410	ENSG00000140043.11	ENSG00000119725.18	ENSG00000177646.18_3	ENSG00000074356.16_2	ENSG00000068097.14_3	ENSG00000102078.15_2	ENSG00000172331.11_3	ENSG00000163166.14_3	ENSG00000155099.7_3	ENSG00000138796.16_2	ENSG00000116017.6	ENSG00000104412.7_3
ACYP1	MLH3	ENSG00000119640.8	ENSG00000119684.15	ENSG00000103510.19_3	ENSG00000135916.15_3	ENSG00000117650.12_2	ENSG00000144659.10_2	ENSG00000162367.11_2	ENSG00000154359.12_2	ENSG00000170185.9_2	ENSG00000115902.10_2	ENSG00000048392.11_2	ENSG00000188157.14_3
MAPKBP1	JMJD7	ENSG00000137802.13	ENSG00000243789.10	ENSG00000156313.12_3	ENSG00000164463.12_2	ENSG00000180773.14_3	ENSG00000196834.11_2	ENSG00000100425.18_2	ENSG00000117036.11_2	ENSG00000173221.13_2	ENSG00000186272.12_3	ENSG00000124762.13_2	ENSG00000133111.3_2
TMEM62	CCNDBP1	ENSG00000137842.6	ENSG00000166946.13	ENSG00000168421.12_3	ENSG00000149292.16_3	ENSG00000130529.15_3	ENSG00000110218.8_2	ENSG00000197208.5_2	ENSG00000149257.13_3	ENSG00000197343.10_3	ENSG00000082641.15_3	ENSG00000182512.4_2	ENSG00000128534.7_3
CLN6	CALML4	ENSG00000128973.12	ENSG00000129007.14	ENSG00000164091.11_2	ENSG00000125912.10_3	ENSG00000104691.14_3	ENSG00000106635.7_2	ENSG00000243716.6	ENSG00000198556.13_2	ENSG00000166261.10_3	ENSG00000163684.11_3	ENSG00000167562.12_3	ENSG00000123933.16_3
SCAMP2	ULK3	ENSG00000140497.16	ENSG00000140474.12	ENSG00000116584.17_3	ENSG00000137074.18_3	ENSG00000166471.10_3	ENSG00000139620.12_3	ENSG00000164111.14_2	ENSG00000183891.5_2	ENSG00000152804.10_2	ENSG00000064961.18_3	ENSG00000116649.9_3	ENSG00000116685.15_2
SIN3A	MAN2C1	ENSG00000169375.15	ENSG00000140400.16	ENSG00000135457.9_3	ENSG00000123607.14_2	ENSG00000138709.17_3	ENSG00000129657.14_3	ENSG00000156787.16_3	ENSG00000128944.13_3	ENSG00000147872.9_3	ENSG00000168275.14_2	ENSG00000159079.18_3	ENSG00000181610.12_2
TARSL2	TM2D3	ENSG00000185418.15	ENSG00000184277.12	ENSG00000163602.10_2	ENSG00000032219.18_2	ENSG00000163219.11_2	ENSG00000121895.7_2	ENSG00000070269.13_3	ENSG00000177674.15_3	ENSG00000177426.20_3	ENSG00000170581.13_3	ENSG00000138629.15_2	ENSG00000010165.19_3
MCRIP2	WDR90	ENSG00000172366.19	ENSG00000161996.18	ENSG00000102316.16_2	ENSG00000111652.9_2	ENSG00000198930.12_2	ENSG00000101940.17_2	ENSG00000115073.7_2	ENSG00000105321.12_2	ENSG00000232859.9_3	ENSG00000100105.17_2	ENSG00000198342.5	ENSG00000196172.9_2
RAB26	TRAF7	ENSG00000167964.12	ENSG00000131653.12	ENSG00000177666.16_3	ENSG00000196422.10_2	ENSG00000167550.10_3	ENSG00000187266.13_3	ENSG00000145248.6_2	ENSG00000187688.14_3	ENSG00000243716.6	ENSG00000013561.17_3	ENSG00000106635.7_2	ENSG00000185864.16_3
RNPS1	ECI1	ENSG00000205937.11	ENSG00000167969.12	ENSG00000100528.11_2	ENSG00000149547.14_3	ENSG00000100348.9_2	ENSG00000134375.10_2	ENSG00000171490.12_3	ENSG00000034713.7_2	ENSG00000141543.9_3	ENSG00000120805.13_3	ENSG00000141101.12_2	ENSG00000037241.7_3
ATP6V0C	AMDHD2	ENSG00000185883.11	ENSG00000162066.14	ENSG00000100441.9_2	ENSG00000171130.17_2	ENSG00000197841.14_3	ENSG00000095932.6_2	ENSG00000179820.15_3	ENSG00000242612.6_3	ENSG00000127334.10_3	ENSG00000136940.13_2	ENSG00000182272.11_3	ENSG00000135900.3_2
GLYR1	ROGDI	ENSG00000140632.16	ENSG00000067836.12	ENSG00000158669.11_3	ENSG00000162496.8_2	ENSG00000115762.16_3	ENSG00000149600.11_2	ENSG00000119514.6_3	ENSG00000185298.12_2	ENSG00000130829.17_2	ENSG00000117280.12_2	ENSG00000102390.10_3	ENSG00000029993.14_2
FBXL19	ORAI3	ENSG00000099364.16	ENSG00000175938.6	ENSG00000172650.13_3	ENSG00000123575.8_2	ENSG00000104983.8_2	ENSG00000164823.9_2	ENSG00000181220.15_2	ENSG00000172613.7_3	ENSG00000134202.10_2	ENSG00000180917.17_3	ENSG00000206262.8_2	ENSG00000197324.8_3
VAC14	MTSS1L	ENSG00000103043.14	ENSG00000132613.14	ENSG00000115839.17_2	ENSG00000065882.15_3	ENSG00000198729.4_2	ENSG00000146143.17_3	ENSG00000146373.16_3	ENSG00000186866.16_2	ENSG00000121058.4_3	ENSG00000185917.13_3	ENSG00000155256.17_3	ENSG00000188211.8_2
MVD	CYBA	ENSG00000167508.11	ENSG00000051523.10	ENSG00000136888.6_2	ENSG00000037241.7_3	ENSG00000211460.11_3	ENSG00000013441.15_2	ENSG00000166582.9_2	ENSG00000198668.10_3	ENSG00000115053.15_3	ENSG00000213465.7_3	ENSG00000172428.10_3	ENSG00000232119.7_2
INPP5K	MYO1C	ENSG00000132376.19	ENSG00000197879.14	ENSG00000130803.14_2	ENSG00000111554.14_2	ENSG00000177125.5_2	ENSG00000236279.6_3	ENSG00000103653.16_3	ENSG00000153029.14_2	ENSG00000130349.9_2	ENSG00000179163.11_2	ENSG00000124786.9_2	ENSG00000101442.9_2
PITPNA	INPP5K	ENSG00000174238.14	ENSG00000132376.19	ENSG00000203760.8_2	ENSG00000143653.9_2	ENSG00000117155.16_3	ENSG00000088305.18_2	ENSG00000035687.9_3	ENSG00000130803.14_2	ENSG00000111554.14_2	ENSG00000177125.5_2	ENSG00000236279.6_3	ENSG00000103653.16_3
CAMTA2	SPAG7	ENSG00000108509.20	ENSG00000091640.7	ENSG00000163633.10_3	ENSG00000162076.12_3	ENSG00000070423.17_2	ENSG00000136319.11_3	ENSG00000079974.17_3	ENSG00000162194.12_3	ENSG00000203667.9_2	ENSG00000147164.11_2	ENSG00000107372.12_2	ENSG00000157259.6_3
FGF11	CHRNB1	ENSG00000161958.10	ENSG00000170175.10	ENSG00000104524.13_3	ENSG00000223572.9_2	ENSG00000107821.14_2	ENSG00000136158.11_3	ENSG00000168237.17_2	ENSG00000132357.13_2	ENSG00000167604.13_3	ENSG00000105327.17_3	ENSG00000184898.6_2	ENSG00000179965.11_2
PIGS	UNC119	ENSG00000087111.20	ENSG00000109103.11	ENSG00000177556.11_3	ENSG00000104980.7_3	ENSG00000155508.13_3	ENSG00000160803.7_2	ENSG00000142731.10_2	ENSG00000064961.18_3	ENSG00000116649.9_3	ENSG00000116685.15_2	ENSG00000183891.5_2	ENSG00000152804.10_2
NEK8	TRAF4	ENSG00000160602.13	ENSG00000076604.14	ENSG00000167562.12_3	ENSG00000166261.10_3	ENSG00000198556.13_2	ENSG00000123933.16_3	ENSG00000169019.10_2	ENSG00000130208.9_3	ENSG00000132591.11_2	ENSG00000135047.14_2	ENSG00000100219.16_3	ENSG00000184983.9_3
DHRS13	FLOT2	ENSG00000167536.13	ENSG00000132589.15	ENSG00000104472.9_3	ENSG00000151729.10_2	ENSG00000137124.7_3	ENSG00000087152.15_2	ENSG00000183751.14_3	ENSG00000138413.13_2	ENSG00000124226.10_3	ENSG00000137054.15_2	ENSG00000185624.14_2	ENSG00000008394.12_3
MLLT6	CISD3	ENSG00000275023.4	ENSG00000277972.1	ENSG00000165118.14_2	ENSG00000081386.12_2	ENSG00000163428.3_2	ENSG00000171295.12_2	ENSG00000182372.9_3	ENSG00000168062.9_2	ENSG00000179598.5_3	ENSG00000135045.6_2	ENSG00000221909.2_3	ENSG00000173334.3_2
CWC25	PIP4K2B	ENSG00000273559.4	ENSG00000276293.4	ENSG00000157978.11_2	ENSG00000197375.12_2	ENSG00000198598.6_2	ENSG00000113240.12_2	ENSG00000101442.9_2	ENSG00000173801.16_3	ENSG00000128563.13_3	ENSG00000186687.15_2	ENSG00000148019.12_2	ENSG00000149054.15_3
MRPL10	OSBPL7	ENSG00000159111.12	ENSG00000006025.11	ENSG00000114125.13_2	ENSG00000101856.9_2	ENSG00000182952.4_3	ENSG00000144034.14_2	ENSG00000119777.18_3	ENSG00000197037.10_3	ENSG00000171940.13_3	ENSG00000197045.12_3	ENSG00000140839.11_2	ENSG00000196660.10_2
INTS2	BRIP1	ENSG00000108506.11	ENSG00000136492.8	ENSG00000129292.20_3	ENSG00000096401.7_2	ENSG00000136682.14_3	ENSG00000153574.8_2	ENSG00000157625.15_2	ENSG00000188511.12_3	ENSG00000127663.14_3	ENSG00000139793.18_3	ENSG00000158987.20_3	ENSG00000011566.14_3
SLC25A19	MIF4GD	ENSG00000125454.11	ENSG00000125457.13	ENSG00000158435.7_2	ENSG00000153140.8_2	ENSG00000145494.11_2	ENSG00000185359.12_3	ENSG00000166896.7_3	ENSG00000163866.8_3	ENSG00000146670.9_3	ENSG00000169740.13_2	ENSG00000175376.8_2	ENSG00000152291.13_2
TSEN54	LLGL2	ENSG00000182173.12	ENSG00000073350.13	ENSG00000136463.7_2	ENSG00000150787.7_3	ENSG00000178381.11_3	ENSG00000151287.16_2	ENSG00000127564.16_3	ENSG00000145014.17_3	ENSG00000140332.15_2	ENSG00000110888.17_3	ENSG00000171612.6_3	ENSG00000135823.13_3
WBP2	UNC13D	ENSG00000132471.11	ENSG00000092929.11	ENSG00000155438.11_3	ENSG00000106992.17_3	ENSG00000161888.11_3	ENSG00000068438.14_2	ENSG00000160131.13_2	ENSG00000187134.13_3	ENSG00000119812.18_3	ENSG00000090621.13_3	ENSG00000176171.11_2	ENSG00000173674.10_2
MRPL38	TRIM65	ENSG00000204316.12	ENSG00000141569.10	ENSG00000128185.9_3	ENSG00000152944.8_3	ENSG00000105058.11_2	ENSG00000078596.10_2	ENSG00000183891.5_2	ENSG00000029993.14_2	ENSG00000186193.8_2	ENSG00000163040.14_2	ENSG00000172613.7_3	ENSG00000103496.14_3
JMJD6	MXRA7	ENSG00000070495.14	ENSG00000182534.13	ENSG00000060642.10_3	ENSG00000151353.14_2	ENSG00000138381.9_3	ENSG00000105497.7_2	ENSG00000171574.17_3	ENSG00000175416.12_2	ENSG00000165494.11_3	ENSG00000120694.19_2	ENSG00000124222.22_3	ENSG00000197217.12_3
SIRT7	PCYT2	ENSG00000187531.13	ENSG00000185813.10	ENSG00000131931.8_2	ENSG00000147679.11_3	ENSG00000164086.9_3	ENSG00000185432.11_2	ENSG00000171130.17_2	ENSG00000105058.11_2	ENSG00000078596.10_2	ENSG00000165792.17_3	ENSG00000152944.8_3	ENSG00000105185.11_2
MAFG	SIRT7	ENSG00000197063.10	ENSG00000187531.13	ENSG00000215717.5_2	ENSG00000137124.7_3	ENSG00000158615.8_2	ENSG00000151729.10_2	ENSG00000142686.7_2	ENSG00000131931.8_2	ENSG00000147679.11_3	ENSG00000164086.9_3	ENSG00000185432.11_2	ENSG00000171130.17_2
CXXC1	MBD1	ENSG00000154832.14	ENSG00000141644.17	ENSG00000132436.11_3	ENSG00000165175.15_2	ENSG00000066654.13_3	ENSG00000143390.17_2	ENSG00000158850.14_2	ENSG00000168497.4_2	ENSG00000181904.8_3	ENSG00000134597.15_3	ENSG00000171469.10_3	ENSG00000168488.18_3
CNN2	ABCA7	ENSG00000064666.14	ENSG00000064687.12	ENSG00000125870.10_2	ENSG00000120686.11_2	ENSG00000185252.18_3	ENSG00000162377.5_2	ENSG00000113369.8_2	ENSG00000135476.11_3	ENSG00000159176.13_2	ENSG00000142634.12_2	ENSG00000091317.7_2	ENSG00000198040.10_3
ABCA7	ARHGAP45	ENSG00000064687.12	ENSG00000180448.10	ENSG00000135476.11_3	ENSG00000159176.13_2	ENSG00000142634.12_2	ENSG00000091317.7_2	ENSG00000198040.10_3	ENSG00000130544.11_2	ENSG00000196378.11_2	ENSG00000172748.13_3	ENSG00000100105.17_2	ENSG00000129219.13_2
MCOLN1	PNPLA6	ENSG00000090674.15	ENSG00000032444.15	ENSG00000038002.8_2	ENSG00000239713.8_2	ENSG00000213793.5_3	ENSG00000177873.12_2	ENSG00000198298.12_3	ENSG00000204611.6_3	ENSG00000196517.11_3	ENSG00000167106.11_2	ENSG00000267041.5_2	ENSG00000131115.15_2
LRRC8E	MAP2K7	ENSG00000171017.10	ENSG00000076984.17	ENSG00000179965.11_2	ENSG00000132357.13_2	ENSG00000105327.17_3	ENSG00000243811.8_2	ENSG00000167604.13_3	ENSG00000234616.8_3	ENSG00000136940.13_2	ENSG00000176108.9_3	ENSG00000127334.10_3	ENSG00000166394.14_2
NDUFA7	CD320	ENSG00000267855.5	ENSG00000167775.10	ENSG00000112759.16_2	ENSG00000141543.9_3	ENSG00000144354.13_2	ENSG00000141101.12_2	ENSG00000112312.9_3	ENSG00000126107.14_2	ENSG00000172977.12_3	ENSG00000101940.17_2	ENSG00000198146.4_3	ENSG00000102316.16_2
ICAM3	RAVER1	ENSG00000076662.9	ENSG00000161847.13	ENSG00000163040.14_2	ENSG00000237765.6_3	ENSG00000186193.8_2	ENSG00000172840.6_3	ENSG00000172613.7_3	ENSG00000146386.7_2	ENSG00000186329.9_3	ENSG00000144134.18_2	ENSG00000232859.9_3	ENSG00000130684.13_2
CCDC159	PLPPR2	ENSG00000183401.11	ENSG00000105520.10	ENSG00000133636.10_2	ENSG00000167759.12_2	ENSG00000158480.10_2	ENSG00000134253.9_2	ENSG00000090924.14_3	ENSG00000122678.16_3	ENSG00000197380.10_2	ENSG00000145908.12_2	ENSG00000100285.9_2	ENSG00000163376.11_2
CCDC130	MRI1	ENSG00000104957.13	ENSG00000037757.13	ENSG00000110047.17_2	ENSG00000137656.11_3	ENSG00000071575.11_2	ENSG00000147654.14_3	ENSG00000269190.5_3	ENSG00000138381.9_3	ENSG00000185215.8_3	ENSG00000204070.9_3	ENSG00000127989.13_2	ENSG00000171574.17_3
ASF1B	PRKACA	ENSG00000105011.8	ENSG00000072062.13	ENSG00000185359.12_3	ENSG00000158435.7_2	ENSG00000119888.10_2	ENSG00000153140.8_2	ENSG00000170581.13_3	ENSG00000159176.13_2	ENSG00000107021.15_2	ENSG00000135476.11_3	ENSG00000091317.7_2	ENSG00000133065.10_2
AKAP8L	AKAP8	ENSG00000011243.17	ENSG00000105127.8	ENSG00000162368.13_2	ENSG00000147383.10_3	ENSG00000121152.9_3	ENSG00000139496.15_3	ENSG00000130177.14_2	ENSG00000130349.9_2	ENSG00000169607.12_2	ENSG00000178338.10_2	ENSG00000105875.13_3	ENSG00000120093.11_3
ATP13A1	GMIP	ENSG00000105726.16	ENSG00000089639.10	ENSG00000178307.9_2	ENSG00000126882.12_2	ENSG00000143013.12_2	ENSG00000106144.19_2	ENSG00000160194.17_2	ENSG00000166145.14_3	ENSG00000128928.8_2	ENSG00000039523.19_3	ENSG00000181588.16_3	ENSG00000104808.7_2
LSR	USF2	ENSG00000105699.16	ENSG00000105698.15	ENSG00000197961.11_2	ENSG00000120837.7_3	ENSG00000136243.12	ENSG00000133884.9_2	ENSG00000204843.12_3	ENSG00000182986.12_3	ENSG00000117411.16_2	ENSG00000159055.3_2	ENSG00000100867.14_2	ENSG00000131732.11_2
SHKBP1	LTBP4	ENSG00000160410.14	ENSG00000090006.17	ENSG00000168005.8_2	ENSG00000170364.12_2	ENSG00000158691.14_2	ENSG00000063587.13_3	ENSG00000158863.21_2	ENSG00000171606.17_2	ENSG00000234545.7_3	ENSG00000164045.11_3	ENSG00000110079.16_3	ENSG00000101363.12_2
AXL	HNRNPUL1	ENSG00000167601.11	ENSG00000105323.16	ENSG00000150967.17_3	ENSG00000106477.18_3	ENSG00000166436.15_2	ENSG00000182141.10_3	ENSG00000065989.15_2	ENSG00000169599.12_2	ENSG00000178537.9_2	ENSG00000028137.18_3	ENSG00000241685.9_3	ENSG00000090857.13_2
ETHE1	PHLDB3	ENSG00000105755.7	ENSG00000176531.10	ENSG00000107021.15_2	ENSG00000185917.13_3	ENSG00000133065.10_2	ENSG00000159176.13_2	ENSG00000164332.7_2	ENSG00000139433.9_3	ENSG00000172086.7_2	ENSG00000100532.11_2	ENSG00000138613.13_3	ENSG00000112941.13_3
NECTIN2	TOMM40	ENSG00000130202.9	ENSG00000130204.12	ENSG00000116918.13_3	ENSG00000134758.13_3	ENSG00000109381.19_3	ENSG00000005893.15_2	ENSG00000116353.15_2	ENSG00000034713.7_2	ENSG00000099875.14_3	ENSG00000115286.19_3	ENSG00000120805.13_3	ENSG00000166582.9_2
GEMIN7	PPP1R37	ENSG00000142252.10	ENSG00000104866.10	ENSG00000108312.14_2	ENSG00000198315.10_2	ENSG00000142632.16_3	ENSG00000168488.18_3	ENSG00000204516.9_3	ENSG00000110218.8_2	ENSG00000105948.13_2	ENSG00000172766.18_2	ENSG00000149292.16_3	ENSG00000130529.15_3
DMWD	DMPK	ENSG00000185800.11	ENSG00000104936.17	ENSG00000139233.6_3	ENSG00000090432.6_2	ENSG00000173559.12_2	ENSG00000112245.10_2	ENSG00000146083.11_2	ENSG00000239713.8_2	ENSG00000213793.5_3	ENSG00000038002.8_2	ENSG00000110092.3_2	ENSG00000140450.8_2
NR1H2	POLD1	ENSG00000131408.13	ENSG00000062822.12	ENSG00000167641.10_2	ENSG00000165272.14_2	ENSG00000130772.13_2	ENSG00000183751.14_3	ENSG00000162775.14_2	ENSG00000139620.12_3	ENSG00000137074.18_3	ENSG00000121039.9_2	ENSG00000116584.17_3	ENSG00000164548.10_2
ZNF649	ZNF577	ENSG00000198093.10	ENSG00000161551.14	ENSG00000205639.9_3	ENSG00000197044.10_2	ENSG00000049449.8_3	ENSG00000010310.8_3	ENSG00000102760.12_2	ENSG00000173085.13_3	ENSG00000128591.15_2	ENSG00000145439.11_2	ENSG00000176624.10_2	ENSG00000180694.13_3
DNAAF3	TNNI3	ENSG00000167646.13	ENSG00000129991.12	ENSG00000189306.10_2	ENSG00000166619.12_3	ENSG00000172113.8_3	ENSG00000164105.3_2	ENSG00000172977.12_3	ENSG00000175643.8_2	ENSG00000130772.13_2	ENSG00000166619.12_3	ENSG00000164105.3_2	ENSG00000141994.15_3
PTPRH	SYT5	ENSG00000080031.9	ENSG00000129990.14	ENSG00000169359.13_2	ENSG00000135334.8_2	ENSG00000204681.10_3	ENSG00000118971.7_2	ENSG00000133731.9_2	ENSG00000175548.8_2	ENSG00000189120.4_2	ENSG00000161677.11_3	ENSG00000189227.5_2	ENSG00000179943.7_2
U2AF2	EPN1	ENSG00000063244.12	ENSG00000063245.14	ENSG00000060762.18_2	ENSG00000134287.9_3	ENSG00000196924.14_2	ENSG00000070669.16_3	ENSG00000138668.18_3	ENSG00000146909.7_2	ENSG00000182551.13_2	ENSG00000148773.13_3	ENSG00000165810.16_2	ENSG00000065802.11_2
ZNF530	ZNF134	ENSG00000183647.10	ENSG00000213762.11	ENSG00000163376.11_2	ENSG00000166289.5_2	ENSG00000196466.10_3	ENSG00000175505.10_3	ENSG00000197380.10_2	ENSG00000179943.7_2	ENSG00000122386.10_2	ENSG00000125347.13_3	ENSG00000131015.4_2	ENSG00000167173.18_3
ZNF544	ZNF8	ENSG00000198131.13	ENSG00000278129.1	ENSG00000148153.13_2	ENSG00000123472.12_3	ENSG00000176142.12_3	ENSG00000101911.12_3	ENSG00000163349.21_3	ENSG00000113916.17_3	ENSG00000103042.8_3	ENSG00000143126.7_2	ENSG00000198574.5_2	ENSG00000188283.11_2
ZBTB45	SLC27A5	ENSG00000119574.12	ENSG00000083807.9	ENSG00000181588.16_3	ENSG00000138166.5_2	ENSG00000171433.11_2	ENSG00000185272.13_2	ENSG00000116285.12_2	ENSG00000080819.6_3	ENSG00000075618.17_2	ENSG00000116691.10_2	ENSG00000176953.12_3	ENSG00000115286.19_3
DPY30	MEMO1	ENSG00000162961.13	ENSG00000162959.13	ENSG00000134287.9_3	ENSG00000070669.16_3	ENSG00000068697.6_2	ENSG00000060762.18_2	ENSG00000196924.14_2	ENSG00000086758.15_3	ENSG00000057663.14_3	ENSG00000163297.16_2	ENSG00000008294.20_2	ENSG00000165209.18_3
RAB11FIP5	SFXN5	ENSG00000135631.16	ENSG00000144040.12	ENSG00000130475.14_2	ENSG00000127511.9_3	ENSG00000104643.9_2	ENSG00000197562.9_3	ENSG00000110987.8_2	ENSG00000047249.17_3	ENSG00000085382.11_3	ENSG00000096968.13_3	ENSG00000177311.11_3	ENSG00000126070.19_2
SEMA4C	ANKRD39	ENSG00000168758.10	ENSG00000213337.8	ENSG00000144034.14_2	ENSG00000114125.13_2	ENSG00000101856.9_2	ENSG00000004478.7_2	ENSG00000021355.12_2	ENSG00000171067.10_3	ENSG00000157224.15_3	ENSG00000170779.10_2	ENSG00000121864.9_2	ENSG00000103245.13_3
RANBP2	CCDC138	ENSG00000153201.15	ENSG00000163006.11	ENSG00000145868.16_2	ENSG00000104731.13_3	ENSG00000119969.14_3	ENSG00000135750.14_2	ENSG00000100697.14_2	ENSG00000152242.10_3	ENSG00000148429.14_2	ENSG00000104714.13_3	ENSG00000173821.19_3	ENSG00000102753.9_3
PIKFYVE	PTH2R	ENSG00000115020.16	ENSG00000144407.9	ENSG00000135241.16_3	ENSG00000119969.14_3	ENSG00000100697.14_2	ENSG00000134352.19_2	ENSG00000165533.18_3	ENSG00000144455.13_3	ENSG00000071051.13_3	ENSG00000111785.19_3	ENSG00000143614.9_3	ENSG00000187605.15_2
ATG9A	ABCB6	ENSG00000198925.10	ENSG00000115657.12	ENSG00000092094.10_2	ENSG00000110848.8_2	ENSG00000004478.7_2	ENSG00000081721.11_2	ENSG00000006625.17_3	ENSG00000136463.7_2	ENSG00000150787.7_3	ENSG00000178381.11_3	ENSG00000127564.16_3	ENSG00000151287.16_2
E2F1	NECAB3	ENSG00000101412.12	ENSG00000125967.16	ENSG00000169446.5_2	ENSG00000139112.10_3	ENSG00000135900.3_2	ENSG00000160867.14_3	ENSG00000162878.12_2	ENSG00000132819.16_2	ENSG00000136279.20_3	ENSG00000250317.8_2	ENSG00000106144.19_2	ENSG00000182473.21_2
YWHAB	PABPC1L	ENSG00000166913.12	ENSG00000101104.12	ENSG00000134077.15_3	ENSG00000163875.15_2	ENSG00000008282.8_2	ENSG00000023734.10_2	ENSG00000153044.9_2	ENSG00000243716.6	ENSG00000106635.7_2	ENSG00000185864.16_3	ENSG00000187688.14_3	ENSG00000164091.11_2
ELMO2	SLC35C2	ENSG00000062598.17	ENSG00000080189.14	ENSG00000145414.8_2	ENSG00000198105.13_3	ENSG00000133422.12_2	ENSG00000160256.12_2	ENSG00000112877.7_2	ENSG00000131446.16_3	ENSG00000170412.16_3	ENSG00000149823.8_3	ENSG00000144659.10_2	ENSG00000143751.9_2
SS18L1	MTG2	ENSG00000184402.14	ENSG00000101181.17	ENSG00000170502.12_2	ENSG00000119537.15_2	ENSG00000107951.14_1	ENSG00000162769.12_2	ENSG00000147601.13_2	ENSG00000204843.12_3	ENSG00000154839.9_3	ENSG00000162139.9_2	ENSG00000166822.12_3	ENSG00000213064.9_2
ZNF512B	UCKL1	ENSG00000196700.8	ENSG00000198276.15	ENSG00000100285.9_2	ENSG00000103174.11_3	ENSG00000137070.17_3	ENSG00000197380.10_2	ENSG00000145908.12_2	ENSG00000005302.17_3	ENSG00000169551.12_2	ENSG00000160214.12_2	ENSG00000182208.13_2	ENSG00000186104.10_2
IFNAR2	IL10RB	ENSG00000159110.19	ENSG00000243646.9	ENSG00000121057.12_3	ENSG00000143294.14_2	ENSG00000124356.15_3	ENSG00000148153.13_2	ENSG00000123143.12_3	ENSG00000092853.13_2	ENSG00000160193.11_2	ENSG00000106537.7_2	ENSG00000171606.17_2	ENSG00000153391.15_3
CRYZL1	DONSON	ENSG00000205758.11	ENSG00000159147.17	ENSG00000138398.15_2	ENSG00000105221.16_3	ENSG00000102172.15_3	ENSG00000104325.6_3	ENSG00000066651.18_2	ENSG00000214026.10_2	ENSG00000108465.14_3	ENSG00000211460.11_3	ENSG00000149257.13_3	ENSG00000197343.10_3
NIPSNAP1	THOC5	ENSG00000184117.11	ENSG00000100296.13	ENSG00000141179.13_2	ENSG00000105829.11_2	ENSG00000137996.12_2	ENSG00000166788.9_3	ENSG00000243725.6_3	ENSG00000196182.10_2	ENSG00000144635.8_2	ENSG00000106799.12_2	ENSG00000090316.15_2	ENSG00000095794.19_3
HDAC10	TUBGCP6	ENSG00000100429.17	ENSG00000128159.11	ENSG00000132881.11_2	ENSG00000160972.9_3	ENSG00000164403.14_3	ENSG00000123080.10_2	ENSG00000173894.10_2	ENSG00000154079.5_2	ENSG00000103326.11_3	ENSG00000011422.11_2	ENSG00000103248.18_3	ENSG00000138623.9_3
MAPK12	HDAC10	ENSG00000188130.13	ENSG00000100429.17	ENSG00000203667.9_2	ENSG00000129968.15_2	ENSG00000143416.20_3	ENSG00000179348.11_3	ENSG00000184674.8	ENSG00000132881.11_2	ENSG00000160972.9_3	ENSG00000164403.14_3	ENSG00000123080.10_2	ENSG00000173894.10_2
MAPK11	MAPK12	ENSG00000185386.14	ENSG00000188130.13	ENSG00000182768.8_3	ENSG00000153443.12_2	ENSG00000162543.5_2	ENSG00000166166.12_2	ENSG00000197587.10_2	ENSG00000203667.9_2	ENSG00000129968.15_2	ENSG00000143416.20_3	ENSG00000179348.11_3	ENSG00000184674.8
BRPF1	OGG1	ENSG00000156983.15	ENSG00000114026.21	ENSG00000164615.4_2	ENSG00000169019.10_2	ENSG00000127418.14_3	ENSG00000131943.17_2	ENSG00000167377.17_3	ENSG00000119801.12_2	ENSG00000187951.10_3	ENSG00000100221.10_3	ENSG00000132406.11_2	ENSG00000164889.13_3
IL17RC	CRELD1	ENSG00000163702.18	ENSG00000163703.17	ENSG00000276045.2_3	ENSG00000159899.14_2	ENSG00000102967.11_3	ENSG00000139410.14_3	ENSG00000079974.17_3	ENSG00000171469.10_3	ENSG00000170779.10_2	ENSG00000157224.15_3	ENSG00000134597.15_3	ENSG00000173153.13_3
ZNF197	ZNF35	ENSG00000186448.14	ENSG00000169981.10	ENSG00000196150.13_3	ENSG00000175104.14_2	ENSG00000154803.12_3	ENSG00000140876.11_2	ENSG00000148719.14_2	ENSG00000101210.10_2	ENSG00000026950.16_3	ENSG00000196605.7_3	ENSG00000198298.12_3	ENSG00000141480.17_2
LAMB2	USP19	ENSG00000172037.13	ENSG00000172046.18	ENSG00000136463.7_2	ENSG00000204070.9_3	ENSG00000185215.8_3	ENSG00000127989.13_2	ENSG00000135974.9_2	ENSG00000145919.10_2	ENSG00000144199.11_2	ENSG00000068394.10_2	ENSG00000138495.6_3	ENSG00000140451.12_2
USP4	C3orf62	ENSG00000114316.12	ENSG00000188315.7	ENSG00000143442.21_3	ENSG00000104320.13_3	ENSG00000145860.11_3	ENSG00000100796.17_2	ENSG00000101057.15_2	ENSG00000175548.8_2	ENSG00000189227.5_2	ENSG00000183741.11_2	ENSG00000181873.12_2	ENSG00000179943.7_2
HYAL1	HYAL3	ENSG00000114378.16	ENSG00000186792.16	ENSG00000188643.10_2	ENSG00000185340.15_2	ENSG00000249471.7_2	ENSG00000159556.9_2	ENSG00000124216.3_2	ENSG00000189120.4_2	ENSG00000166166.12_2	ENSG00000185761.10_2	ENSG00000153443.12_2	ENSG00000182768.8_3
COPG1	HMCES	ENSG00000181789.14	ENSG00000183624.13	ENSG00000125166.12_2	ENSG00000243725.6_3	ENSG00000008952.16_2	ENSG00000101146.12_3	ENSG00000166788.9_3	ENSG00000269190.5_3	ENSG00000149231.11_3	ENSG00000137221.14_2	ENSG00000149503.12_2	ENSG00000162664.16_2
ATR	XRN1	ENSG00000175054.14	ENSG00000114127.10	ENSG00000151461.19_3	ENSG00000129493.14_3	ENSG00000047249.17_3	ENSG00000177311.11_3	ENSG00000144674.16_3	ENSG00000114302.15_3	ENSG00000188994.12_2	ENSG00000131725.13_3	ENSG00000125633.10_3	ENSG00000065615.13_2
TBCCD1	CRYGS	ENSG00000113838.12	ENSG00000213139.7	ENSG00000205060.10_2	ENSG00000148572.15_3	ENSG00000120137.6_3	ENSG00000198833.6_2	ENSG00000121060.16_3	ENSG00000175548.8_2	ENSG00000189227.5_2	ENSG00000179943.7_2	ENSG00000183741.11_2	ENSG00000131015.4_2
DNAJB14	LAMTOR3	ENSG00000164031.16	ENSG00000109270.12	ENSG00000174010.9_2	ENSG00000110987.8_2	ENSG00000160445.10_3	ENSG00000115421.12_2	ENSG00000130475.14_2	ENSG00000141753.6_2	ENSG00000094804.9_2	ENSG00000163636.10_3	ENSG00000176953.12_3	ENSG00000166483.10_2
BDH2	SLC9B2	ENSG00000164039.14	ENSG00000164038.14	ENSG00000167994.11_3	ENSG00000198551.9_3	ENSG00000189190.9_3	ENSG00000139197.10_3	ENSG00000175352.10_2	ENSG00000197472.14_3	ENSG00000166716.9_3	ENSG00000119720.17_2	ENSG00000043143.20_2	ENSG00000130669.17_2
HDAC3	DIAPH1	ENSG00000171720.9	ENSG00000131504.15	ENSG00000137876.9_2	ENSG00000088205.12_2	ENSG00000100348.9_2	ENSG00000266472.5_2	ENSG00000123739.10_2	ENSG00000069869.15_2	ENSG00000084733.10_2	ENSG00000163527.9_2	ENSG00000111907.20_3	ENSG00000055130.15_2
ARAP3	FCHSD1	ENSG00000120318.15	ENSG00000197948.10	ENSG00000154059.9_3	ENSG00000106351.12_3	ENSG00000196139.13_3	ENSG00000241839.9_3	ENSG00000245680.9_3	ENSG00000186230.6_3	ENSG00000156269.4_3	ENSG00000140451.12_2	ENSG00000138495.6_3	ENSG00000145919.10_2
SLU7	ZBED8	ENSG00000164609.9	ENSG00000221886.3	ENSG00000145494.11_2	ENSG00000170581.13_3	ENSG00000094631.18_3	ENSG00000177674.15_3	ENSG00000143401.14_3	ENSG00000168237.17_2	ENSG00000095739.10_2	ENSG00000223572.9_2	ENSG00000101000.5_2	ENSG00000162543.5_2
SIRT5	NOL7	ENSG00000124523.15	ENSG00000225921.6	ENSG00000127511.9_3	ENSG00000130475.14_2	ENSG00000081320.10_3	ENSG00000110080.18_2	ENSG00000110987.8_2	ENSG00000101132.9_2	ENSG00000169018.5_2	ENSG00000213676.10_3	ENSG00000168275.14_2	ENSG00000198612.10_2
ATAT1	C6orf136	ENSG00000137343.17	ENSG00000204564.11	ENSG00000100311.16_2	ENSG00000181744.8_2	ENSG00000187815.9_2	ENSG00000178996.13_3	ENSG00000162999.12_2	ENSG00000103496.14_3	ENSG00000029993.14_2	ENSG00000186193.8_2	ENSG00000185298.12_2	ENSG00000163040.14_2
GTF2H4	VARS2	ENSG00000213780.10	ENSG00000137411.16	ENSG00000116649.9_3	ENSG00000116685.15_2	ENSG00000146670.9_3	ENSG00000152804.10_2	ENSG00000064961.18_3	ENSG00000237190.3_2	ENSG00000117614.9_2	ENSG00000155287.10_2	ENSG00000171469.10_3	ENSG00000173153.13_3
EHMT2	SLC44A4	ENSG00000204371.11	ENSG00000204385.10	ENSG00000164610.8_3	ENSG00000137806.8_3	ENSG00000071243.15_2	ENSG00000169551.12_2	ENSG00000155100.10_2	ENSG00000159873.9_2	ENSG00000158122.11_2	ENSG00000137841.11_3	ENSG00000196417.12_3	ENSG00000090447.11_2
TAPBP	RGL2	ENSG00000231925.11	ENSG00000237441.9	ENSG00000118508.4_2	ENSG00000127884.4_2	ENSG00000011478.11_2	ENSG00000197714.8_2	ENSG00000177082.12_3	ENSG00000183891.5_2	ENSG00000064961.18_3	ENSG00000152804.10_2	ENSG00000116685.15_2	ENSG00000116649.9_3
KIFC1	PHF1	ENSG00000237649.7	ENSG00000112511.17	ENSG00000155508.13_3	ENSG00000104980.7_3	ENSG00000177556.11_3	ENSG00000134153.9_3	ENSG00000160803.7_2	ENSG00000165175.15_2	ENSG00000143390.17_2	ENSG00000132436.11_3	ENSG00000108523.15_3	ENSG00000090382.6_2
ZNF76	DEF6	ENSG00000065029.14	ENSG00000023892.10	ENSG00000123091.4_2	ENSG00000170234.12_2	ENSG00000173597.8_2	ENSG00000188175.9_2	ENSG00000156136.9_3	ENSG00000164209.16_2	ENSG00000164877.18_2	ENSG00000156697.12_3	ENSG00000135698.9_2	ENSG00000169062.14_2
MRPL2	CUL7	ENSG00000112651.11	ENSG00000044090.8	ENSG00000132591.11_2	ENSG00000100219.16_3	ENSG00000184983.9_3	ENSG00000130208.9_3	ENSG00000135047.14_2	ENSG00000108312.14_2	ENSG00000187951.10_3	ENSG00000168488.18_3	ENSG00000119801.12_2	ENSG00000100221.10_3
KLC4	PTK7	ENSG00000137171.14	ENSG00000112655.15	ENSG00000127418.14_3	ENSG00000164615.4_2	ENSG00000169019.10_2	ENSG00000131943.17_2	ENSG00000167377.17_3	ENSG00000164066.12_2	ENSG00000148411.7_2	ENSG00000166157.12	ENSG00000163683.11_3	ENSG00000196116.7_2
SRF	CUL9	ENSG00000112658.7	ENSG00000112659.13	ENSG00000136463.7_2	ENSG00000127989.13_2	ENSG00000127564.16_3	ENSG00000125841.12_3	ENSG00000214107.7_3	ENSG00000169826.7_2	ENSG00000168917.8_2	ENSG00000163378.13_2	ENSG00000170677.5_3	ENSG00000163945.15_3
SUN1	GET4	ENSG00000164828.17	ENSG00000239857.6	ENSG00000140350.15_2	ENSG00000138071.13_3	ENSG00000103342.12_3	ENSG00000103365.15_3	ENSG00000168036.16_3	ENSG00000160087.20_3	ENSG00000138449.10_3	ENSG00000040275.16_3	ENSG00000012963.14_3	ENSG00000013561.17_3
MRM2	MAD1L1	ENSG00000122687.17	ENSG00000002822.15	ENSG00000178381.11_3	ENSG00000174744.13_3	ENSG00000116337.15_3	ENSG00000137185.11_2	ENSG00000198168.8_2	ENSG00000115896.15_2	ENSG00000144366.15_3	ENSG00000164494.11_2	ENSG00000049618.22_3	ENSG00000171310.10_3
ZDHHC4	C7orf26	ENSG00000136247.14	ENSG00000146576.12	ENSG00000034713.7_2	ENSG00000183520.11_3	ENSG00000128951.13_2	ENSG00000166582.9_2	ENSG00000013441.15_2	ENSG00000171295.12_2	ENSG00000117408.10_2	ENSG00000163428.3_2	ENSG00000081386.12_2	ENSG00000154429.10_2
STYXL1	TMEM120A	ENSG00000127952.16	ENSG00000189077.10	ENSG00000104687.12_2	ENSG00000132912.12_2	ENSG00000059573.8_2	ENSG00000167766.18_3	ENSG00000162889.10_2	ENSG00000114125.13_2	ENSG00000182952.4_3	ENSG00000144591.18_2	ENSG00000101856.9_2	ENSG00000148334.14_3
SLC12A9	TRIP6	ENSG00000146828.17	ENSG00000087077.13	ENSG00000187801.14_2	ENSG00000103642.11_3	ENSG00000171206.13_2	ENSG00000118503.14_3	ENSG00000166135.13_2	ENSG00000146670.9_3	ENSG00000064961.18_3	ENSG00000116649.9_3	ENSG00000160818.16_2	ENSG00000152291.13_2
TRIP6	SRRT	ENSG00000087077.13	ENSG00000087087.18	ENSG00000146670.9_3	ENSG00000064961.18_3	ENSG00000116649.9_3	ENSG00000160818.16_2	ENSG00000152291.13_2	ENSG00000178163.7_2	ENSG00000120686.11_2	ENSG00000132406.11_2	ENSG00000187951.10_3	ENSG00000108312.14_2
DSCC1	TAF2	ENSG00000136982.5	ENSG00000064313.11	ENSG00000139197.10_3	ENSG00000134463.14_3	ENSG00000175352.10_2	ENSG00000124786.9_2	ENSG00000084093.16_2	ENSG00000112992.16_3	ENSG00000137770.13_2	ENSG00000075292.18_3	ENSG00000157540.19_3	ENSG00000138801.8_2
PUF60	SCRIB	ENSG00000179950.13	ENSG00000180900.18	ENSG00000099875.14_3	ENSG00000115286.19_3	ENSG00000075618.17_2	ENSG00000116691.10_2	ENSG00000080819.6_3	ENSG00000173085.13_3	ENSG00000128591.15_2	ENSG00000145439.11_2	ENSG00000176624.10_2	ENSG00000140876.11_2
NDUFB6	TOPORS	ENSG00000165264.6	ENSG00000197579.7	ENSG00000183569.17_2	ENSG00000197993.7_3	ENSG00000023909.9_2	ENSG00000104164.10_3	ENSG00000110172.11_2	ENSG00000130818.11_3	ENSG00000133317.14_2	ENSG00000165821.11_3	ENSG00000130193.7_2	ENSG00000124762.13_2
CORO2A	TRIM14	ENSG00000106789.12	ENSG00000106785.14	ENSG00000177054.13_2	ENSG00000054983.16_3	ENSG00000175066.15_3	ENSG00000077684.15_3	ENSG00000145332.13_2	ENSG00000163131.10_3	ENSG00000180902.17_2	ENSG00000172331.11_3	ENSG00000164252.12_2	ENSG00000071967.11_2
TMEM245	CTNNAL1	ENSG00000106771.12	ENSG00000119326.14	ENSG00000119912.15_2	ENSG00000134014.16_3	ENSG00000197299.10_2	ENSG00000134313.15_3	ENSG00000184500.14_2	ENSG00000163554.12_3	ENSG00000091592.15_3	ENSG00000143891.16_3	ENSG00000137522.17_3	ENSG00000104064.16_2
SCAI	GOLGA1	ENSG00000173611.17	ENSG00000136935.13	ENSG00000129003.15_3	ENSG00000085276.17_3	ENSG00000237515.8_3	ENSG00000127663.14_3	ENSG00000159459.11_3	ENSG00000077684.15_3	ENSG00000054983.16_3	ENSG00000198380.12_2	ENSG00000147364.16_2	ENSG00000173960.13_3
SNAPC4	CARD9	ENSG00000165684.4	ENSG00000187796.13	ENSG00000186086.18_3	ENSG00000162722.8_2	ENSG00000154957.13_3	ENSG00000124171.8_2	ENSG00000155850.7_2	ENSG00000160867.14_3	ENSG00000149716.12_2	ENSG00000162878.12_2	ENSG00000148943.11_2	ENSG00000169446.5_2
SYP	PRICKLE3	ENSG00000102003.10	ENSG00000012211.12	ENSG00000243811.8_2	ENSG00000113739.10_2	ENSG00000132357.13_2	ENSG00000179965.11_2	ENSG00000105327.17_3	ENSG00000162878.12_2	ENSG00000169446.5_2	ENSG00000139112.10_3	ENSG00000148943.11_2	ENSG00000124787.13_2
MECP2	IRAK1	ENSG00000169057.21	ENSG00000184216.13	ENSG00000109790.16_2	ENSG00000156162.16_2	ENSG00000154710.16_3	ENSG00000205629.11_2	ENSG00000158092.6_3	ENSG00000119777.18_3	ENSG00000148334.14_3	ENSG00000105185.11_2	ENSG00000052723.11_2	ENSG00000114125.13_2
ATP6AP1	GDI1	ENSG00000071553.16	ENSG00000203879.11	ENSG00000101439.8_3	ENSG00000069482.6_2	ENSG00000052723.11_2	ENSG00000119777.18_3	ENSG00000152944.8_3	ENSG00000163584.17_2	ENSG00000128185.9_3	ENSG00000152804.10_2	ENSG00000183891.5_2	ENSG00000152944.8_3
GDI1	FAM50A	ENSG00000203879.11	ENSG00000071859.14	ENSG00000163584.17_2	ENSG00000128185.9_3	ENSG00000152804.10_2	ENSG00000183891.5_2	ENSG00000152944.8_3	ENSG00000101439.8_3	ENSG00000168159.11_2	ENSG00000128185.9_3	ENSG00000152944.8_3	ENSG00000069482.6_2

## Sheet: legend
Dataset_EV3: Listed are the co-expressed tandem genes, as defined in K562 cell line, and their respective controls. First two columns are the gene symbols of the tandem genes, followed by their respective Ensembl Gene IDs. In columns 5-9 are the control gene for the upstream tandem genes, and in columns 10-14 are the control genes for the downstream tandem genes.
