# Supplementary material for: Unique features of transcription termination and initiation at closely spaced tandem human genes
Source: Mol Syst Biol. 2022 Apr 1;18(4):e10682. doi: 10.15252/msb.202110682 (PMC8972054; doi:10.15252/msb.202110682)
Supplement: Supplementary file 6 — Dataset EV4 [file MSB-18-e10682-s011.xlsx]

## Sheet: Dataset_EV4
PHF13	THAP3	ENSG00000116273.5	ENSG00000041988.15	ENSG00000165169.10_2	ENSG00000172831.11_3	ENSG00000128581.15_2	ENSG00000132109.9_2	ENSG00000234616.8_3	ENSG00000122678.16_3	ENSG00000060642.10_3	ENSG00000175505.10_3	ENSG00000179094.15_3	ENSG00000125898.12_2
IFFO2	ALDH4A1	ENSG00000169991.10	ENSG00000159423.16	ENSG00000148426.12_2	ENSG00000168228.14_3	ENSG00000127995.16_2	ENSG00000072609.17_3	ENSG00000161267.11_2	ENSG00000196418.12_2	ENSG00000138617.14_2	ENSG00000171467.15_3	ENSG00000184979.9_2	ENSG00000011198.7_2
HMGCL	GALE	ENSG00000117305.14	ENSG00000117308.14	ENSG00000198833.6_2	ENSG00000164877.18_2	ENSG00000137656.11_3	ENSG00000129518.8_2	ENSG00000067365.14_3	ENSG00000132688.10_2	ENSG00000104472.9_3	ENSG00000154096.13_2	ENSG00000137124.7_3	ENSG00000163584.17_2
GPATCH3	GPN2	ENSG00000198746.12	ENSG00000142751.14	ENSG00000124787.13_2	ENSG00000100116.16_3	ENSG00000234616.8_3	ENSG00000140451.12_2	ENSG00000129932.7_3	ENSG00000013441.15_2	ENSG00000101017.13_3	ENSG00000215193.12_3	ENSG00000136159.3_2	ENSG00000106366.8_2
INPP5B	MTF1	ENSG00000204084.12	ENSG00000188786.9	ENSG00000181790.10_3	ENSG00000051382.8_2	ENSG00000172175.12_3	ENSG00000121274.12_2	ENSG00000137831.14_3	ENSG00000139354.10_3	ENSG00000102218.5_2	ENSG00000110888.17_3	ENSG00000198624.12_2	ENSG00000130749.9_2
SYPL2	ATXN7L2	ENSG00000143028.8	ENSG00000162650.16	ENSG00000254004.6_2	ENSG00000118503.14_3	ENSG00000115596.3_2	ENSG00000167377.17_3	ENSG00000135925.8_2	ENSG00000127586.16_2	ENSG00000139329.4_2	ENSG00000133466.13_2	ENSG00000021355.12_2	ENSG00000162642.13_2
ATXN7L2	CYB561D1	ENSG00000162650.16	ENSG00000174151.14	ENSG00000127586.16_2	ENSG00000139329.4_2	ENSG00000133466.13_2	ENSG00000021355.12_2	ENSG00000162642.13_2	ENSG00000168264.10_2	ENSG00000236287.7_3	ENSG00000141582.14_2	ENSG00000180917.17_3	ENSG00000135045.6_2
RSBN1	PHTF1	ENSG00000081019.13	ENSG00000116793.15	ENSG00000072609.17_3	ENSG00000013288.8_2	ENSG00000127995.16_2	ENSG00000148426.12_2	ENSG00000145014.17_3	ENSG00000172785.18_3	ENSG00000198862.13_3	ENSG00000136682.14_3	ENSG00000148180.19_3	ENSG00000104365.13_2
TARS2	ECM1	ENSG00000143374.16	ENSG00000143369.14	ENSG00000163291.14_2	ENSG00000143093.14_3	ENSG00000069509.5_2	ENSG00000134531.9_3	ENSG00000164758.7_2	ENSG00000180917.17_3	ENSG00000177666.16_3	ENSG00000141582.14_2	ENSG00000147679.11_3	ENSG00000130829.17_2
HORMAD1	GOLPH3L	ENSG00000143452.15	ENSG00000143457.10	ENSG00000123178.14_2	ENSG00000188234.13_3	ENSG00000205060.10_2	ENSG00000169085.11_3	ENSG00000174032.16_3	ENSG00000117758.13_3	ENSG00000125818.17_3	ENSG00000131409.12_3	ENSG00000135775.13_2	ENSG00000124313.13_2
CGN	TUFT1	ENSG00000143375.14	ENSG00000143367.15	ENSG00000113240.12_2	ENSG00000168395.15_3	ENSG00000100344.10_3	ENSG00000180354.15_3	ENSG00000197375.12_2	ENSG00000052749.13_3	ENSG00000120063.9_2	ENSG00000158669.11_3	ENSG00000149600.11_2	ENSG00000185728.16_3
CRTC2	DENND4B	ENSG00000160741.16	ENSG00000198837.9	ENSG00000106992.17_3	ENSG00000121716.20_3	ENSG00000135900.3_2	ENSG00000136159.3_2	ENSG00000076944.15_3	ENSG00000133678.13_3	ENSG00000144354.13_2	ENSG00000143479.15_3	ENSG00000138231.12_2	ENSG00000130479.10_3
PBXIP1	PMVK	ENSG00000163346.16	ENSG00000163344.5	ENSG00000103245.13_3	ENSG00000177082.12_3	ENSG00000181135.15_3	ENSG00000205423.11_2	ENSG00000134597.15_3	ENSG00000173674.10_2	ENSG00000038274.16_2	ENSG00000168884.14_2	ENSG00000117691.9_2	ENSG00000168005.8_2
ADAM15	EFNA4	ENSG00000143537.13	ENSG00000243364.7	ENSG00000051620.10_2	ENSG00000068438.14_2	ENSG00000110917.7_2	ENSG00000124155.17_3	ENSG00000129128.12_2	ENSG00000153443.12_2	ENSG00000147679.11_3	ENSG00000130829.17_2	ENSG00000181830.8_3	ENSG00000177666.16_3
SCAMP3	FAM189B	ENSG00000116521.10	ENSG00000160767.20	ENSG00000113328.18_2	ENSG00000185298.12_2	ENSG00000112996.10_3	ENSG00000064961.18_3	ENSG00000160818.16_2	ENSG00000126107.14_2	ENSG00000179820.15_3	ENSG00000100985.7_2	ENSG00000165282.13_3	ENSG00000164105.3_2
CLK2	SCAMP3	ENSG00000176444.18	ENSG00000116521.10	ENSG00000157224.15_3	ENSG00000076944.15_3	ENSG00000183864.4_3	ENSG00000068028.17_2	ENSG00000170779.10_2	ENSG00000113328.18_2	ENSG00000185298.12_2	ENSG00000112996.10_3	ENSG00000064961.18_3	ENSG00000160818.16_2
KIAA0907	RIT1	ENSG00000132680.10	ENSG00000143622.10	ENSG00000024526.16_3	ENSG00000167114.12_3	ENSG00000013561.17_3	ENSG00000007968.6_2	ENSG00000117408.10_2	ENSG00000114744.8_2	ENSG00000198315.10_2	ENSG00000144476.5_3	ENSG00000038002.8_2	ENSG00000010539.11_3
KLHL12	RABIF	ENSG00000117153.15	ENSG00000183155.4	ENSG00000072401.14_2	ENSG00000170502.12_2	ENSG00000058600.15_3	ENSG00000109099.13_2	ENSG00000169299.13_2	ENSG00000122678.16_3	ENSG00000060642.10_3	ENSG00000175505.10_3	ENSG00000130193.7_2	ENSG00000179094.15_3
USP54	PPP3CB	ENSG00000166348.18	ENSG00000107758.15	ENSG00000118985.15_2	ENSG00000074590.13_3	ENSG00000104064.16_2	ENSG00000136738.14_2	ENSG00000108669.16_3	ENSG00000101337.15_3	ENSG00000130707.17_2	ENSG00000077254.14_3	ENSG00000120158.11_2	ENSG00000123268.8_3
CAMK2G	NDST2	ENSG00000148660.20	ENSG00000166507.17	ENSG00000153395.9_2	ENSG00000133657.14_3	ENSG00000153574.8_2	ENSG00000113504.20_3	ENSG00000113194.12_3	ENSG00000167173.18_3	ENSG00000122386.10_2	ENSG00000089335.20_3	ENSG00000104142.10_2	ENSG00000136999.4_2
HPS1	PYROXD2	ENSG00000107521.18	ENSG00000119943.12	ENSG00000213626.11_2	ENSG00000160310.17_2	ENSG00000184203.7_3	ENSG00000234127.8_3	ENSG00000013583.8_3	ENSG00000166664.13_3	ENSG00000070886.11_3	ENSG00000227471.8_2	ENSG00000133069.15_3	ENSG00000151882.11_2
PPRC1	NOLC1	ENSG00000148840.10	ENSG00000166197.16	ENSG00000108448.20_3	ENSG00000166313.18_3	ENSG00000170364.12_2	ENSG00000120805.13_3	ENSG00000237651.6_2	ENSG00000147164.11_2	ENSG00000063241.7_3	ENSG00000173221.13_2	ENSG00000129128.12_2	ENSG00000090263.15_3
DCHS1	TPP1	ENSG00000166341.7	ENSG00000166340.15	ENSG00000198039.11_2	ENSG00000105875.13_3	ENSG00000025423.11_3	ENSG00000162511.7_2	ENSG00000173227.13_3	ENSG00000180917.17_3	ENSG00000141582.14_2	ENSG00000236287.7_3	ENSG00000177666.16_3	ENSG00000135045.6_2
PACSIN3	ARFGAP2	ENSG00000165912.15	ENSG00000149182.14	ENSG00000092094.10_2	ENSG00000114125.13_2	ENSG00000067334.13_2	ENSG00000112245.10_2	ENSG00000125656.8_3	ENSG00000159079.18_3	ENSG00000101224.17_2	ENSG00000147872.9_3	ENSG00000198298.12_3	ENSG00000168488.18_3
TMEM109	TMEM132A	ENSG00000110108.9	ENSG00000006118.14	ENSG00000101335.9_2	ENSG00000067334.13_2	ENSG00000169908.11_3	ENSG00000006625.17_3	ENSG00000051596.9_3	ENSG00000141480.17_2	ENSG00000092036.18_3	ENSG00000115042.9_3	ENSG00000197343.10_3	ENSG00000130713.15_3
MTA2	TUT1	ENSG00000149480.6	ENSG00000149016.15	ENSG00000165792.17_3	ENSG00000101439.8_3	ENSG00000133398.3_2	ENSG00000100162.14_2	ENSG00000184990.12_2	ENSG00000276045.2_3	ENSG00000079974.17_3	ENSG00000090470.14_2	ENSG00000059804.15_2	ENSG00000130764.9_2
STX5	NXF1	ENSG00000162236.11	ENSG00000162231.13	ENSG00000152332.15_2	ENSG00000164902.13_2	ENSG00000133606.10_3	ENSG00000140391.14_3	ENSG00000169607.12_2	ENSG00000101017.13_3	ENSG00000051108.14_3	ENSG00000120686.11_2	ENSG00000131732.11_2	ENSG00000141971.12_3
WDR74	STX5	ENSG00000133316.15	ENSG00000162236.11	ENSG00000101439.8_3	ENSG00000184990.12_2	ENSG00000165792.17_3	ENSG00000137094.14_2	ENSG00000111652.9_2	ENSG00000152332.15_2	ENSG00000164902.13_2	ENSG00000133606.10_3	ENSG00000140391.14_3	ENSG00000169607.12_2
CCDC88B	RPS6KA4	ENSG00000168071.21	ENSG00000162302.12	ENSG00000100336.17_3	ENSG00000057657.15_3	ENSG00000102760.12_2	ENSG00000198074.9_2	ENSG00000166736.11_3	ENSG00000162377.5_2	ENSG00000136888.6_2	ENSG00000213676.10_3	ENSG00000198298.12_3	ENSG00000106003.12_2
MEN1	MAP4K2	ENSG00000133895.14	ENSG00000168067.11	ENSG00000158850.14_2	ENSG00000161677.11_3	ENSG00000188549.12_2	ENSG00000100664.10_2	ENSG00000164951.15_3	ENSG00000141971.12_3	ENSG00000132196.13_2	ENSG00000158863.21_2	ENSG00000099875.14_3	ENSG00000100124.14_3
PCNX3	SIPA1	ENSG00000197136.4	ENSG00000213445.9	ENSG00000188603.18_3	ENSG00000160447.6_2	ENSG00000105419.17_3	ENSG00000188610.8	ENSG00000142731.10_2	ENSG00000121716.20_3	ENSG00000135900.3_2	ENSG00000106992.17_3	ENSG00000136159.3_2	ENSG00000144199.11_2
DPP3	BBS1	ENSG00000254986.7	ENSG00000174483.19	ENSG00000156502.13_3	ENSG00000133226.16_3	ENSG00000196510.12_3	ENSG00000104763.18_3	ENSG00000056050.6_3	ENSG00000198538.10_3	ENSG00000169246.16_3	ENSG00000139718.10_2	ENSG00000006606.8_2	ENSG00000167614.13_3
ANKRD13D	SSH3	ENSG00000172932.14	ENSG00000172830.12	ENSG00000164949.7_3	ENSG00000168453.14_3	ENSG00000170903.10_3	ENSG00000187801.14_2	ENSG00000138231.12_2	ENSG00000139329.4_2	ENSG00000162642.13_2	ENSG00000127586.16_2	ENSG00000173548.8_2	ENSG00000133466.13_2
PAFAH1B2	SIDT2	ENSG00000168092.13	ENSG00000149577.15	ENSG00000138434.16_2	ENSG00000197586.12_3	ENSG00000168522.12_3	ENSG00000041802.10_2	ENSG00000196591.11_2	ENSG00000137142.4_2	ENSG00000130684.13_2	ENSG00000163577.7_2	ENSG00000183196.8_2	ENSG00000197782.14_3
SIDT2	TAGLN	ENSG00000149577.15	ENSG00000149591.16	ENSG00000137142.4_2	ENSG00000130684.13_2	ENSG00000163577.7_2	ENSG00000183196.8_2	ENSG00000197782.14_3	ENSG00000116685.15_2	ENSG00000102390.10_3	ENSG00000197448.13_2	ENSG00000161677.11_3	ENSG00000158850.14_2
CD27	TAPBPL	ENSG00000139193.3	ENSG00000139192.11	ENSG00000171649.11_3	ENSG00000182053.12_2	ENSG00000198930.12_2	ENSG00000116157.5_2	ENSG00000168811.6_2	ENSG00000116983.12_2	ENSG00000172888.11_2	ENSG00000119917.13_2	ENSG00000129480.12_3	ENSG00000183309.11_2
GPR162	P3H3	ENSG00000250510.7	ENSG00000110811.19	ENSG00000130829.17_2	ENSG00000180917.17_3	ENSG00000164086.9_3	ENSG00000153443.12_2	ENSG00000141582.14_2	ENSG00000173153.13_3	ENSG00000118579.12_3	ENSG00000130713.15_3	ENSG00000115042.9_3	ENSG00000105171.9_2
P3H3	GNB3	ENSG00000110811.19	ENSG00000111664.10	ENSG00000173153.13_3	ENSG00000118579.12_3	ENSG00000130713.15_3	ENSG00000115042.9_3	ENSG00000105171.9_2	ENSG00000152454.3_2	ENSG00000153487.12_2	ENSG00000175548.8_2	ENSG00000105136.20_3	ENSG00000197841.14_3
LRRC23	ENO2	ENSG00000010626.14	ENSG00000111674.8	ENSG00000151131.10_3	ENSG00000068028.17_2	ENSG00000147130.14_2	ENSG00000134086.7_2	ENSG00000183386.9_2	ENSG00000182952.4_3	ENSG00000176108.9_3	ENSG00000129460.15_3	ENSG00000144591.18_2	ENSG00000131094.3_2
ENO2	ATN1	ENSG00000111674.8	ENSG00000111676.14	ENSG00000182952.4_3	ENSG00000176108.9_3	ENSG00000129460.15_3	ENSG00000144591.18_2	ENSG00000131094.3_2	ENSG00000169019.10_2	ENSG00000117650.12_2	ENSG00000116285.12_2	ENSG00000173442.12_2	ENSG00000102241.11_2
KMT2D	PRKAG1	ENSG00000167548.14	ENSG00000181929.11	ENSG00000142279.12_2	ENSG00000138449.10_3	ENSG00000166822.12_3	ENSG00000164938.13_2	ENSG00000166401.14_3	ENSG00000132485.13_3	ENSG00000114019.14_3	ENSG00000160803.7_2	ENSG00000132819.16_2	ENSG00000158435.7_2
ASIC1	SMARCD1	ENSG00000110881.11	ENSG00000066117.14	ENSG00000100068.11_3	ENSG00000125319.14_2	ENSG00000124588.19_3	ENSG00000155850.7_2	ENSG00000012963.14_3	ENSG00000171566.11_3	ENSG00000168005.8_2	ENSG00000147536.11_2	ENSG00000258947.6_3	ENSG00000100221.10_3
CDK2	RAB5B	ENSG00000123374.10	ENSG00000111540.15	ENSG00000101000.5_2	ENSG00000163584.17_2	ENSG00000135047.14_2	ENSG00000154096.13_2	ENSG00000104472.9_3	ENSG00000134531.9_3	ENSG00000145740.18_3	ENSG00000066583.11_2	ENSG00000163291.14_2	ENSG00000167118.10_2
RAB5B	SUOX	ENSG00000111540.15	ENSG00000139531.12	ENSG00000134531.9_3	ENSG00000145740.18_3	ENSG00000066583.11_2	ENSG00000163291.14_2	ENSG00000167118.10_2	ENSG00000127989.13_2	ENSG00000240230.5_3	ENSG00000162642.13_2	ENSG00000196502.11_3	ENSG00000139329.4_2
PIP4K2C	DTX3	ENSG00000166908.17	ENSG00000178498.15	ENSG00000141560.14_2	ENSG00000157224.15_3	ENSG00000076944.15_3	ENSG00000170779.10_2	ENSG00000186480.12_3	ENSG00000139266.5_2	ENSG00000196812.4_2	ENSG00000134202.10_2	ENSG00000168792.4_2	ENSG00000176399.3_2
DTX3	ARHGEF25	ENSG00000178498.15	ENSG00000240771.6	ENSG00000139266.5_2	ENSG00000196812.4_2	ENSG00000134202.10_2	ENSG00000168792.4_2	ENSG00000176399.3_2	ENSG00000196368.4_3	ENSG00000141873.10_3	ENSG00000123080.10_2	ENSG00000104524.13_3	ENSG00000141994.15_3
METTL21B	TSFM	ENSG00000123427.16	ENSG00000123297.17	ENSG00000175294.5_2	ENSG00000137070.17_3	ENSG00000130755.12_3	ENSG00000213214.4_2	ENSG00000136869.13_2	ENSG00000101255.10_3	ENSG00000186329.9_3	ENSG00000079999.13_3	ENSG00000130511.15_2	ENSG00000114115.9_2
VSIG10	WSB2	ENSG00000176834.13	ENSG00000176871.8	ENSG00000162769.12_2	ENSG00000074370.17_2	ENSG00000143353.11_2	ENSG00000066926.10_2	ENSG00000140543.14_3	ENSG00000118855.18_3	ENSG00000104671.7_3	ENSG00000029363.16_3	ENSG00000013573.16_3	ENSG00000130560.8_2
PSMD9	WDR66	ENSG00000110801.13	ENSG00000158023.9	ENSG00000135778.11_2	ENSG00000121064.12_3	ENSG00000119820.10_3	ENSG00000003756.16_3	ENSG00000164045.11_3	ENSG00000112234.8_2	ENSG00000163009.8_2	ENSG00000093217.9_2	ENSG00000111696.11_3	ENSG00000111863.12_3
CHD8	SUPT16H	ENSG00000100888.12	ENSG00000092201.9	ENSG00000140006.11_2	ENSG00000085978.21_2	ENSG00000174749.5_3	ENSG00000106799.12_2	ENSG00000126821.7_2	ENSG00000105854.12_3	ENSG00000141562.17_3	ENSG00000112697.15_2	ENSG00000109180.14_3	ENSG00000172239.13_3
MRPL52	MMP14	ENSG00000172590.18	ENSG00000157227.12	ENSG00000101000.5_2	ENSG00000163584.17_2	ENSG00000104472.9_3	ENSG00000178999.12_3	ENSG00000100219.16_3	ENSG00000145191.12_3	ENSG00000131094.3_2	ENSG00000086589.11_2	ENSG00000145919.10_2	ENSG00000166801.15_2
PRMT5	RBM23	ENSG00000100462.15	ENSG00000100461.17	ENSG00000116337.15_3	ENSG00000146223.14_2	ENSG00000139233.6_3	ENSG00000198805.11_3	ENSG00000169908.11_3	ENSG00000058729.10_3	ENSG00000162772.16_2	ENSG00000213064.9_2	ENSG00000154839.9_3	ENSG00000164751.14_3
JPH4	AP1G2	ENSG00000092051.16	ENSG00000213983.11	ENSG00000127586.16_2	ENSG00000021355.12_2	ENSG00000133466.13_2	ENSG00000167470.12_3	ENSG00000173559.12_2	ENSG00000100441.9_2	ENSG00000181830.8_3	ENSG00000164002.11_3	ENSG00000128581.15_2	ENSG00000172113.8_3
DHRS4	DHRS4L2	ENSG00000157326.18	ENSG00000187630.15	ENSG00000276045.2_3	ENSG00000109089.7_2	ENSG00000167123.18_3	ENSG00000165997.4_2	ENSG00000119688.20_3	ENSG00000147124.12_2	ENSG00000165355.7_3	ENSG00000235750.9_2	ENSG00000085831.15_3	ENSG00000143498.17_2
RNF31	IRF9	ENSG00000092098.16	ENSG00000213928.8	ENSG00000105327.17_3	ENSG00000134597.15_3	ENSG00000205423.11_2	ENSG00000177082.12_3	ENSG00000004961.14_2	ENSG00000168237.17_2	ENSG00000183060.15_3	ENSG00000196422.10_2	ENSG00000140465.13_2	ENSG00000180818.4_3
TM9SF1	IPO4	ENSG00000100926.14	ENSG00000196497.16	ENSG00000196368.4_3	ENSG00000141873.10_3	ENSG00000141994.15_3	ENSG00000165282.13_3	ENSG00000123080.10_2	ENSG00000030110.12_2	ENSG00000101940.17_2	ENSG00000127564.16_3	ENSG00000132591.11_2	ENSG00000168495.12_3
SOS2	VCPKMT	ENSG00000100485.11	ENSG00000100483.13	ENSG00000147100.10_3	ENSG00000148842.17_2	ENSG00000134533.6_3	ENSG00000144583.4_2	ENSG00000182150.15_3	ENSG00000176273.14_2	ENSG00000267534.2_3	ENSG00000118785.13_3	ENSG00000185269.11_3	ENSG00000101888.11_2
RDH11	VTI1B	ENSG00000072042.12	ENSG00000100568.10	ENSG00000117906.13_3	ENSG00000204574.12_3	ENSG00000123159.15_3	ENSG00000143155.12_2	ENSG00000170627.10_3	ENSG00000100526.19_2	ENSG00000137563.11_2	ENSG00000142945.12_2	ENSG00000100297.15_2	ENSG00000115524.15_2
PTGR2	ZNF410	ENSG00000140043.11	ENSG00000119725.18	ENSG00000121753.12_3	ENSG00000164252.12_2	ENSG00000068097.14_3	ENSG00000062282.14_3	ENSG00000162493.16_3	ENSG00000135018.13_2	ENSG00000165733.7_2	ENSG00000107625.12_2	ENSG00000163565.18_3	ENSG00000089053.12_2
ACYP1	MLH3	ENSG00000119640.8	ENSG00000119684.15	ENSG00000144659.10_2	ENSG00000156253.6_2	ENSG00000015532.9_2	ENSG00000181938.13_2	ENSG00000108448.20_3	ENSG00000168646.12_3	ENSG00000204186.7_2	ENSG00000125746.16_3	ENSG00000189042.13_3	ENSG00000080371.5_2
ARHGAP11A	SCG5	ENSG00000198826.10	ENSG00000166922.8	ENSG00000186185.13_2	ENSG00000135476.11_3	ENSG00000164758.7_2	ENSG00000196363.9_2	ENSG00000010404.17_3	ENSG00000136010.13_2	ENSG00000165102.14_3	ENSG00000137767.13_3	ENSG00000249437.7_2	ENSG00000227124.8_3
TMEM62	CCNDBP1	ENSG00000137842.6	ENSG00000166946.13	ENSG00000115267.5_2	ENSG00000186867.10_3	ENSG00000198799.11_3	ENSG00000116704.7_2	ENSG00000106100.10_2	ENSG00000167302.10_3	ENSG00000082497.11_2	ENSG00000146858.7_2	ENSG00000127334.10_3	ENSG00000142867.12_2
CLN6	CALML4	ENSG00000128973.12	ENSG00000129007.14	ENSG00000154719.13_3	ENSG00000120137.6_3	ENSG00000145287.10_2	ENSG00000198860.11_2	ENSG00000130741.10_2	ENSG00000113369.8_2	ENSG00000205413.7_3	ENSG00000117228.9_2	ENSG00000113083.13_3	ENSG00000198125.12_3
SCAMP2	ULK3	ENSG00000140497.16	ENSG00000140474.12	ENSG00000155329.11_2	ENSG00000139620.12_3	ENSG00000204160.11_2	ENSG00000127870.16_3	ENSG00000166471.10_3	ENSG00000066654.13_3	ENSG00000164086.9_3	ENSG00000169683.7_3	ENSG00000134363.11_2	ENSG00000130829.17_2
SIN3A	MAN2C1	ENSG00000169375.15	ENSG00000140400.16	ENSG00000067066.16_3	ENSG00000167491.17_3	ENSG00000145681.10_3	ENSG00000164087.7_2	ENSG00000168137.15_3	ENSG00000156239.11_2	ENSG00000011478.11_2	ENSG00000143971.7_2	ENSG00000090776.5_2	ENSG00000103245.13_3
FURIN	FES	ENSG00000140564.11	ENSG00000182511.11	ENSG00000057757.9_3	ENSG00000005486.16_2	ENSG00000108465.14_3	ENSG00000086589.11_2	ENSG00000068394.10_2	ENSG00000166289.5_2	ENSG00000168899.4_2	ENSG00000100625.8_3	ENSG00000011478.11_2	ENSG00000103245.13_3
TARSL2	TM2D3	ENSG00000185418.15	ENSG00000184277.12	ENSG00000015153.14_2	ENSG00000120690.15_3	ENSG00000141446.10_2	ENSG00000166897.14_3	ENSG00000162600.11_3	ENSG00000130511.15_2	ENSG00000101255.10_3	ENSG00000149823.8_3	ENSG00000140995.16_3	ENSG00000147457.13_3
MCRIP2	WDR90	ENSG00000172366.19	ENSG00000161996.18	ENSG00000100985.7_2	ENSG00000000003.14_2	ENSG00000179820.15_3	ENSG00000171405.12_2	ENSG00000126107.14_2	ENSG00000117226.11_3	ENSG00000171970.12_3	ENSG00000197119.12_3	ENSG00000196417.12_3	ENSG00000104381.12_2
WDR90	RHOT2	ENSG00000161996.18	ENSG00000140983.13	ENSG00000117226.11_3	ENSG00000171970.12_3	ENSG00000197119.12_3	ENSG00000196417.12_3	ENSG00000104381.12_2	ENSG00000108523.15_3	ENSG00000197324.8_3	ENSG00000102390.10_3	ENSG00000099622.13_3	ENSG00000116685.15_2
RNPS1	ECI1	ENSG00000205937.11	ENSG00000167969.12	ENSG00000120885.21_3	ENSG00000100528.11_2	ENSG00000149547.14_3	ENSG00000090621.13_3	ENSG00000100348.9_2	ENSG00000115286.19_3	ENSG00000112759.16_2	ENSG00000108312.14_2	ENSG00000183520.11_3	ENSG00000125870.10_2
GLYR1	ROGDI	ENSG00000140632.16	ENSG00000067836.12	ENSG00000101391.20_3	ENSG00000103342.12_3	ENSG00000135677.10_3	ENSG00000169599.12_2	ENSG00000111275.12_3	ENSG00000124216.3_2	ENSG00000131931.8_2	ENSG00000237765.6_3	ENSG00000189227.5_2	ENSG00000131019.10_2
SPNS1	LAT	ENSG00000169682.17	ENSG00000213658.11	ENSG00000160867.14_3	ENSG00000129925.10_2	ENSG00000109917.10_3	ENSG00000166801.15_2	ENSG00000143753.12_2	ENSG00000168556.6_3	ENSG00000166166.12_2	ENSG00000198146.4_3	ENSG00000196422.10_2	ENSG00000184584.12_3
FBXL19	ORAI3	ENSG00000099364.16	ENSG00000175938.6	ENSG00000124570.17_2	ENSG00000121058.4_3	ENSG00000170852.10_3	ENSG00000100612.13_2	ENSG00000169062.14_2	ENSG00000198081.10_3	ENSG00000185730.7_3	ENSG00000119862.12_3	ENSG00000187266.13_3	ENSG00000205002.3_2
NDRG4	SETD6	ENSG00000103034.14	ENSG00000103037.11	ENSG00000143801.16_3	ENSG00000163517.14_3	ENSG00000128039.10_2	ENSG00000169914.5_2	ENSG00000134265.12_2	ENSG00000141232.4_3	ENSG00000164403.14_3	ENSG00000183060.15_3	ENSG00000185129.5_2	ENSG00000180818.4_3
VAC14	MTSS1L	ENSG00000103043.14	ENSG00000132613.14	ENSG00000105976.14_3	ENSG00000052841.14_3	ENSG00000101109.11_2	ENSG00000124198.8_2	ENSG00000111596.11_2	ENSG00000106460.18_3	ENSG00000100385.13_2	ENSG00000147894.14_2	ENSG00000122257.18_3	ENSG00000164077.13_3
PITPNA	INPP5K	ENSG00000174238.14	ENSG00000132376.19	ENSG00000110063.8_2	ENSG00000165630.13_3	ENSG00000197498.12_2	ENSG00000151065.13_2	ENSG00000100600.14_3	ENSG00000115520.8_2	ENSG00000181788.3_2	ENSG00000102743.14_3	ENSG00000197461.13_3	ENSG00000068354.15_3
CAMTA2	SPAG7	ENSG00000108509.20	ENSG00000091640.7	ENSG00000123739.10_2	ENSG00000115271.10_3	ENSG00000167785.8_2	ENSG00000121690.10_3	ENSG00000179826.6_2	ENSG00000144199.11_2	ENSG00000203667.9_2	ENSG00000161888.11_3	ENSG00000067829.18_3	ENSG00000100889.11_2
FGF11	CHRNB1	ENSG00000161958.10	ENSG00000170175.10	ENSG00000164403.14_3	ENSG00000183060.15_3	ENSG00000141232.4_3	ENSG00000180818.4_3	ENSG00000140465.13_2	ENSG00000143971.7_2	ENSG00000090776.5_2	ENSG00000156239.11_2	ENSG00000178163.7_2	ENSG00000011478.11_2
PIGS	UNC119	ENSG00000087111.20	ENSG00000109103.11	ENSG00000154328.15_2	ENSG00000126522.16_3	ENSG00000164040.16_2	ENSG00000023445.13_2	ENSG00000165233.17_2	ENSG00000102390.10_3	ENSG00000161677.11_3	ENSG00000197448.13_2	ENSG00000116685.15_2	ENSG00000158850.14_2
NEK8	TRAF4	ENSG00000160602.13	ENSG00000076604.14	ENSG00000198125.12_3	ENSG00000006016.10_2	ENSG00000167600.13_2	ENSG00000140835.9_2	ENSG00000123411.14_3	ENSG00000271303.1_3	ENSG00000173894.10_2	ENSG00000169740.13_2	ENSG00000168495.12_3	ENSG00000160972.9_3
DHRS13	FLOT2	ENSG00000167536.13	ENSG00000132589.15	ENSG00000183876.8_3	ENSG00000172613.7_3	ENSG00000176490.4_3	ENSG00000163866.8_3	ENSG00000137193.13_2	ENSG00000104980.7_3	ENSG00000124226.10_3	ENSG00000163832.15_3	ENSG00000110696.9_2	ENSG00000069345.11_2
MLLT6	CISD3	ENSG00000275023.4	ENSG00000277972.1	ENSG00000058729.10_3	ENSG00000163975.11_3	ENSG00000117408.10_2	ENSG00000162772.16_2	ENSG00000154839.9_3	ENSG00000277586.2_3	ENSG00000215717.5_2	ENSG00000142686.7_2	ENSG00000155090.14_2	ENSG00000213347.10_3
CWC25	PIP4K2B	ENSG00000273559.4	ENSG00000276293.4	ENSG00000103811.15_2	ENSG00000184922.13_3	ENSG00000103326.11_3	ENSG00000131263.12_2	ENSG00000092208.16_3	ENSG00000163932.13_3	ENSG00000155329.11_2	ENSG00000092853.13_2	ENSG00000111269.2_2	ENSG00000160193.11_2
TTC25	CNP	ENSG00000204815.9	ENSG00000173786.16	ENSG00000227471.8_2	ENSG00000166664.13_3	ENSG00000133069.15_3	ENSG00000128596.16_2	ENSG00000104154.6_2	ENSG00000179820.15_3	ENSG00000166619.12_3	ENSG00000158373.8_3	ENSG00000164105.3_2	ENSG00000126107.14_2
AOC2	AOC3	ENSG00000131480.8	ENSG00000131471.6	ENSG00000196812.4_2	ENSG00000176399.3_2	ENSG00000168792.4_2	ENSG00000137273.3_2	ENSG00000139266.5_2	ENSG00000197128.11_3	ENSG00000180739.13_3	ENSG00000186666.5_2	ENSG00000159556.9_2	ENSG00000163060.7_2
MRPL10	OSBPL7	ENSG00000159111.12	ENSG00000006025.11	ENSG00000144591.18_2	ENSG00000182952.4_3	ENSG00000176108.9_3	ENSG00000125656.8_3	ENSG00000115073.7_2	ENSG00000221887.5_3	ENSG00000129596.4_2	ENSG00000232040.2_2	ENSG00000177409.11_3	ENSG00000185220.11_2
INTS2	BRIP1	ENSG00000108506.11	ENSG00000136492.8	ENSG00000086300.15_2	ENSG00000198689.10_3	ENSG00000133131.14_3	ENSG00000156869.12_2	ENSG00000171475.13_2	ENSG00000068650.18_3	ENSG00000112186.11_2	ENSG00000011566.14_3	ENSG00000197555.9_3	ENSG00000064652.10_2
SLC25A19	MIF4GD	ENSG00000125454.11	ENSG00000125457.13	ENSG00000250317.8_2	ENSG00000178307.9_2	ENSG00000186329.9_3	ENSG00000126522.16_3	ENSG00000121552.3_2	ENSG00000142686.7_2	ENSG00000104524.13_3	ENSG00000215717.5_2	ENSG00000196368.4_3	ENSG00000141873.10_3
WBP2	UNC13D	ENSG00000132471.11	ENSG00000092929.11	ENSG00000167862.9_3	ENSG00000124155.17_3	ENSG00000110917.7_2	ENSG00000129128.12_2	ENSG00000051596.9_3	ENSG00000167680.15_2	ENSG00000179046.8_2	ENSG00000164167.10_3	ENSG00000104783.11_2	ENSG00000196843.15_2
MRPL38	TRIM65	ENSG00000204316.12	ENSG00000141569.10	ENSG00000185298.12_2	ENSG00000064961.18_3	ENSG00000113328.18_2	ENSG00000125726.10_3	ENSG00000112996.10_3	ENSG00000141873.10_3	ENSG00000165282.13_3	ENSG00000196368.4_3	ENSG00000029993.14_2	ENSG00000126709.14_2
JMJD6	MXRA7	ENSG00000070495.14	ENSG00000182534.13	ENSG00000203667.9_2	ENSG00000144199.11_2	ENSG00000067829.18_3	ENSG00000100889.11_2	ENSG00000161888.11_3	ENSG00000109919.9_2	ENSG00000120694.19_2	ENSG00000100225.17_2	ENSG00000183255.11_2	ENSG00000175416.12_2
SIRT7	PCYT2	ENSG00000187531.13	ENSG00000185813.10	ENSG00000141873.10_3	ENSG00000196368.4_3	ENSG00000165282.13_3	ENSG00000029993.14_2	ENSG00000141994.15_3	ENSG00000164002.11_3	ENSG00000100441.9_2	ENSG00000181830.8_3	ENSG00000067082.14_2	ENSG00000141428.16_3
MAFG	SIRT7	ENSG00000197063.10	ENSG00000187531.13	ENSG00000142686.7_2	ENSG00000133142.17_3	ENSG00000104524.13_3	ENSG00000125398.5_2	ENSG00000170689.9_3	ENSG00000141873.10_3	ENSG00000196368.4_3	ENSG00000165282.13_3	ENSG00000029993.14_2	ENSG00000141994.15_3
CXXC1	MBD1	ENSG00000154832.14	ENSG00000141644.17	ENSG00000142686.7_2	ENSG00000104524.13_3	ENSG00000215717.5_2	ENSG00000196368.4_3	ENSG00000141873.10_3	ENSG00000166582.9_2	ENSG00000121864.9_2	ENSG00000171940.13_3	ENSG00000161249.20_3	ENSG00000105849.5_2
MCOLN1	PNPLA6	ENSG00000090674.15	ENSG00000032444.15	ENSG00000038002.8_2	ENSG00000164647.8_2	ENSG00000010539.11_3	ENSG00000196670.13_2	ENSG00000100056.11_2	ENSG00000067365.14_3	ENSG00000129518.8_2	ENSG00000137656.11_3	ENSG00000162738.5_2	ENSG00000103326.11_3
LRRC8E	MAP2K7	ENSG00000171017.10	ENSG00000076984.17	ENSG00000221963.5_2	ENSG00000132357.13_2	ENSG00000171469.10_3	ENSG00000197363.9_2	ENSG00000166261.10_3	ENSG00000151353.14_2	ENSG00000174669.11_2	ENSG00000134086.7_2	ENSG00000169992.9_2	ENSG00000165506.14_3
NDUFA7	CD320	ENSG00000267855.5	ENSG00000167775.10	ENSG00000108312.14_2	ENSG00000160949.16_2	ENSG00000197045.12_3	ENSG00000103642.11_3	ENSG00000105173.13_3	ENSG00000185298.12_2	ENSG00000113328.18_2	ENSG00000100162.14_2	ENSG00000160818.16_2	ENSG00000133398.3_2
ICAM3	RAVER1	ENSG00000076662.9	ENSG00000161847.13	ENSG00000205809.9_3	ENSG00000090382.6_2	ENSG00000122133.16_3	ENSG00000125931.10_3	ENSG00000130208.9_3	ENSG00000094631.18_3	ENSG00000012822.15_3	ENSG00000204427.11_3	ENSG00000105419.17_3	ENSG00000188610.8
CCDC159	PLPPR2	ENSG00000183401.11	ENSG00000105520.10	ENSG00000090932.10_2	ENSG00000260097.2_2	ENSG00000150244.11_3	ENSG00000179909.15_2	ENSG00000179476.7_2	ENSG00000148943.11_2	ENSG00000142327.12_3	ENSG00000130193.7_2	ENSG00000127334.10_3	ENSG00000182326.14_3
CCDC130	MRI1	ENSG00000104957.13	ENSG00000037757.13	ENSG00000177169.9_3	ENSG00000134265.12_2	ENSG00000196139.13_3	ENSG00000196387.9_2	ENSG00000130517.13_3	ENSG00000176273.14_2	ENSG00000267534.2_3	ENSG00000112167.9_2	ENSG00000170469.10_3	ENSG00000118785.13_3
ASF1B	PRKACA	ENSG00000105011.8	ENSG00000072062.13	ENSG00000126522.16_3	ENSG00000164040.16_2	ENSG00000154328.15_2	ENSG00000121552.3_2	ENSG00000178307.9_2	ENSG00000133065.10_2	ENSG00000129810.14_3	ENSG00000176624.10_2	ENSG00000106460.18_3	ENSG00000164077.13_3
AKAP8L	AKAP8	ENSG00000011243.17	ENSG00000105127.8	ENSG00000136504.11_3	ENSG00000159658.10_2	ENSG00000153147.5_2	ENSG00000160209.18_2	ENSG00000117054.13_3	ENSG00000115526.10_3	ENSG00000164877.18_2	ENSG00000150540.13_2	ENSG00000157978.11_2	ENSG00000198833.6_2
ATP13A1	GMIP	ENSG00000105726.16	ENSG00000089639.10	ENSG00000167785.8_2	ENSG00000144134.18_2	ENSG00000123739.10_2	ENSG00000129173.12_2	ENSG00000121690.10_3	ENSG00000221887.5_3	ENSG00000185220.11_2	ENSG00000143631.10_2	ENSG00000099957.16_3	ENSG00000135828.11_2
LSR	USF2	ENSG00000105699.16	ENSG00000105698.15	ENSG00000134531.9_3	ENSG00000128989.10_2	ENSG00000145740.18_3	ENSG00000163291.14_2	ENSG00000143093.14_3	ENSG00000159055.3_2	ENSG00000110092.3_2	ENSG00000048544.5_2	ENSG00000141934.9_3	ENSG00000108064.10_3
SHKBP1	LTBP4	ENSG00000160410.14	ENSG00000090006.17	ENSG00000168938.5_2	ENSG00000084693.15_3	ENSG00000185236.11_2	ENSG00000176171.11_2	ENSG00000171566.11_3	ENSG00000118600.11_2	ENSG00000121775.17_2	ENSG00000166471.10_3	ENSG00000137817.16_3	ENSG00000139433.9_3
AXL	HNRNPUL1	ENSG00000167601.11	ENSG00000105323.16	ENSG00000130177.14_2	ENSG00000005893.15_2	ENSG00000189067.12_3	ENSG00000147383.10_3	ENSG00000143149.12_2	ENSG00000107581.12_2	ENSG00000155380.11_3	ENSG00000071127.16_2	ENSG00000116478.11_2	ENSG00000138663.8_2
ETHE1	PHLDB3	ENSG00000105755.7	ENSG00000176531.10	ENSG00000197223.11_2	ENSG00000013588.7_3	ENSG00000121060.16_3	ENSG00000142156.14_2	ENSG00000100612.13_2	ENSG00000172469.15_3	ENSG00000164237.8_2	ENSG00000171368.11_2	ENSG00000149054.15_3	ENSG00000164114.18_3
NECTIN2	TOMM40	ENSG00000130202.9	ENSG00000130204.12	ENSG00000130177.14_2	ENSG00000005893.15_2	ENSG00000123091.4_2	ENSG00000147383.10_3	ENSG00000189067.12_3	ENSG00000034713.7_2	ENSG00000101132.9_2	ENSG00000197747.8_2	ENSG00000075618.17_2	ENSG00000137547.8_2
RELB	CLASRP	ENSG00000104856.13	ENSG00000104859.14	ENSG00000058600.15_3	ENSG00000170502.12_2	ENSG00000116001.15_3	ENSG00000072401.14_2	ENSG00000138386.16_3	ENSG00000096070.19_3	ENSG00000141577.13_3	ENSG00000115902.10_2	ENSG00000136213.9_3	ENSG00000136603.13_3
GEMIN7	PPP1R37	ENSG00000142252.10	ENSG00000104866.10	ENSG00000120686.11_2	ENSG00000186281.12_2	ENSG00000143162.7_2	ENSG00000131732.11_2	ENSG00000101017.13_3	ENSG00000066651.18_2	ENSG00000083799.17_3	ENSG00000221926.11_3	ENSG00000084112.14_3	ENSG00000182010.10_2
DMWD	DMPK	ENSG00000185800.11	ENSG00000104936.17	ENSG00000137185.11_2	ENSG00000154146.12_2	ENSG00000176222.8_3	ENSG00000135821.17_3	ENSG00000143590.13_3	ENSG00000182986.12_3	ENSG00000103449.11_2	ENSG00000112183.14_2	ENSG00000243811.8_2	ENSG00000026950.16_3
CA11	DBP	ENSG00000063180.8	ENSG00000105516.10	ENSG00000158373.8_3	ENSG00000166619.12_3	ENSG00000164105.3_2	ENSG00000123415.15_3	ENSG00000179820.15_3	ENSG00000187792.4_2	ENSG00000182179.12_3	ENSG00000177943.13_3	ENSG00000178935.5_2	ENSG00000159496.14_3
HSD17B14	BCAT2	ENSG00000087076.8	ENSG00000105552.14	ENSG00000130762.14_3	ENSG00000113240.12_2	ENSG00000135424.15_3	ENSG00000168395.15_3	ENSG00000174136.11_2	ENSG00000105419.17_3	ENSG00000188610.8	ENSG00000188603.18_3	ENSG00000160447.6_2	ENSG00000204427.11_3
PLEKHA4	HSD17B14	ENSG00000105559.11	ENSG00000087076.8	ENSG00000168646.12_3	ENSG00000091972.18_3	ENSG00000149054.15_3	ENSG00000171368.11_2	ENSG00000145506.13_2	ENSG00000130762.14_3	ENSG00000113240.12_2	ENSG00000135424.15_3	ENSG00000168395.15_3	ENSG00000174136.11_2
NR1H2	POLD1	ENSG00000131408.13	ENSG00000062822.12	ENSG00000197448.13_2	ENSG00000102390.10_3	ENSG00000143320.8_2	ENSG00000161677.11_3	ENSG00000183741.11_2	ENSG00000130560.8_2	ENSG00000164880.15_2	ENSG00000074695.5_2	ENSG00000029363.16_3	ENSG00000156795.6_3
ZNF649	ZNF577	ENSG00000198093.10	ENSG00000161551.14	ENSG00000205978.5_2	ENSG00000196378.11_2	ENSG00000164342.12_2	ENSG00000160223.16_2	ENSG00000101204.16_3	ENSG00000121903.14_2	ENSG00000204060.6_3	ENSG00000185864.16_3	ENSG00000119965.12_2	ENSG00000046647.13_2
DNAAF3	TNNI3	ENSG00000167646.13	ENSG00000129991.12	ENSG00000104142.10_2	ENSG00000136999.4_2	ENSG00000125347.13_3	ENSG00000149798.4_2	ENSG00000089335.20_3	ENSG00000159496.14_3	ENSG00000078401.6_2	ENSG00000187792.4_2	ENSG00000181873.12_2	ENSG00000177943.13_3
ZNF530	ZNF134	ENSG00000183647.10	ENSG00000213762.11	ENSG00000105497.7_2	ENSG00000109321.10_2	ENSG00000132510.10_2	ENSG00000128534.7_3	ENSG00000156150.6_2	ENSG00000126243.8_2	ENSG00000179344.16_3	ENSG00000105971.14_2	ENSG00000185761.10_2	ENSG00000197841.14_3
ZNF544	ZNF8	ENSG00000198131.13	ENSG00000278129.1	ENSG00000062282.14_3	ENSG00000119541.9_3	ENSG00000164252.12_2	ENSG00000159259.7_3	ENSG00000145736.14_2	ENSG00000183196.8_2	ENSG00000197782.14_3	ENSG00000163577.7_2	ENSG00000137142.4_2	ENSG00000204604.9_3
ZNF497	A1BG	ENSG00000174586.10	ENSG00000121410.11	ENSG00000142512.14_3	ENSG00000182053.12_2	ENSG00000116157.5_2	ENSG00000171649.11_3	ENSG00000083817.8_2	ENSG00000127129.9_2	ENSG00000152076.18_2	ENSG00000128011.4_3	ENSG00000183891.5_2	ENSG00000125378.15_3
ZBTB45	SLC27A5	ENSG00000119574.12	ENSG00000083807.9	ENSG00000187951.10_3	ENSG00000166261.10_3	ENSG00000197249.13_3	ENSG00000135925.8_2	ENSG00000132357.13_2	ENSG00000118503.14_3	ENSG00000198556.13_2	ENSG00000132692.18_3	ENSG00000254004.6_2	ENSG00000135925.8_2
MATN3	WDR35	ENSG00000132031.12	ENSG00000118965.14	ENSG00000160439.15_3	ENSG00000177932.6_2	ENSG00000088888.17_2	ENSG00000198551.9_3	ENSG00000048405.9_3	ENSG00000095015.5_2	ENSG00000070159.13_2	ENSG00000123607.14_2	ENSG00000144959.9_3	ENSG00000117139.16_3
DPY30	MEMO1	ENSG00000162961.13	ENSG00000162959.13	ENSG00000010244.18_3	ENSG00000117448.13_3	ENSG00000076382.16_3	ENSG00000134802.17_3	ENSG00000070669.16_3	ENSG00000151348.13_3	ENSG00000115306.15_3	ENSG00000006125.17_3	ENSG00000172380.5_2	ENSG00000122965.10_3
RAB11FIP5	SFXN5	ENSG00000135631.16	ENSG00000144040.12	ENSG00000107798.17_3	ENSG00000138386.16_3	ENSG00000058600.15_3	ENSG00000117054.13_3	ENSG00000116001.15_3	ENSG00000187676.7_3	ENSG00000107902.13_2	ENSG00000182263.13_2	ENSG00000136052.9_3	ENSG00000104728.15_3
SEMA4C	ANKRD39	ENSG00000168758.10	ENSG00000213337.8	ENSG00000111196.9_2	ENSG00000100889.11_2	ENSG00000198168.8_2	ENSG00000178381.11_3	ENSG00000091947.9_2	ENSG00000245694.9_3	ENSG00000182272.11_3	ENSG00000164647.8_2	ENSG00000198824.5_2	ENSG00000169446.5_2
RANBP2	CCDC138	ENSG00000153201.15	ENSG00000163006.11	ENSG00000086062.12_2	ENSG00000143499.13_2	ENSG00000113312.10_2	ENSG00000138160.5_2	ENSG00000172262.11_2	ENSG00000112242.14_3	ENSG00000164236.11_2	ENSG00000133789.14_2	ENSG00000090905.18_3	ENSG00000198887.8_3
SGO2	AOX1	ENSG00000163535.17	ENSG00000138356.13	ENSG00000136104.19_3	ENSG00000163714.17_3	ENSG00000205302.6_2	ENSG00000101337.15_3	ENSG00000120158.11_2	ENSG00000132405.18_3	ENSG00000136560.13_3	ENSG00000181458.10_2	ENSG00000173706.12_2	ENSG00000148358.19_2
E2F1	NECAB3	ENSG00000101412.12	ENSG00000125967.16	ENSG00000068394.10_2	ENSG00000143753.12_2	ENSG00000057757.9_3	ENSG00000005486.16_2	ENSG00000117614.9_2	ENSG00000110852.4_3	ENSG00000136319.11_3	ENSG00000112559.13_2	ENSG00000146281.5_2	ENSG00000186907.7_3
ELMO2	SLC35C2	ENSG00000062598.17	ENSG00000080189.14	ENSG00000097033.14_2	ENSG00000122643.18_3	ENSG00000174371.16_3	ENSG00000168077.13_2	ENSG00000084070.11_3	ENSG00000176171.11_2	ENSG00000177192.13_3	ENSG00000185236.11_2	ENSG00000173545.4_2	ENSG00000005302.17_3
SS18L1	MTG2	ENSG00000184402.14	ENSG00000101181.17	ENSG00000158006.13_2	ENSG00000112130.16_2	ENSG00000101901.11_3	ENSG00000125124.11_3	ENSG00000101216.10_2	ENSG00000115963.13_2	ENSG00000107672.14_2	ENSG00000163428.3_2	ENSG00000060762.18_2	ENSG00000165118.14_2
ZNF512B	UCKL1	ENSG00000196700.8	ENSG00000198276.15	ENSG00000165617.14_3	ENSG00000134253.9_2	ENSG00000168517.10_3	ENSG00000186230.6_3	ENSG00000151287.16_2	ENSG00000100105.17_2	ENSG00000196547.14_3	ENSG00000152219.4_2	ENSG00000164251.4_3	ENSG00000165030.3_2
IFNAR2	IL10RB	ENSG00000159110.19	ENSG00000243646.9	ENSG00000059122.16_2	ENSG00000165660.7_2	ENSG00000100206.9_2	ENSG00000176148.15_3	ENSG00000173546.7_2	ENSG00000156709.13_2	ENSG00000112941.13_3	ENSG00000185591.9_3	ENSG00000111605.16_2	ENSG00000185900.9_2
CRYZL1	DONSON	ENSG00000205758.11	ENSG00000159147.17	ENSG00000136381.12_2	ENSG00000139697.13_1	ENSG00000089022.13_2	ENSG00000158186.12_3	ENSG00000115942.8_2	ENSG00000135900.3_2	ENSG00000136159.3_2	ENSG00000121716.20_3	ENSG00000124357.12_2	ENSG00000215193.12_3
BRWD1	PSMG1	ENSG00000185658.13	ENSG00000183527.11	ENSG00000141968.7_2	ENSG00000116016.13_2	ENSG00000171488.14_3	ENSG00000147642.16_3	ENSG00000113578.17_2	ENSG00000129968.15_2	ENSG00000160688.18_2	ENSG00000105341.18_2	ENSG00000138381.9_3	ENSG00000175592.8_3
TRAPPC10	PWP2	ENSG00000160218.12	ENSG00000241945.7	ENSG00000109756.8_3	ENSG00000111647.12_3	ENSG00000189221.9_2	ENSG00000186908.14_3	ENSG00000162378.12_2	ENSG00000133313.14_3	ENSG00000156697.12_3	ENSG00000183955.12_3	ENSG00000011422.11_2	ENSG00000076928.17_3
NIPSNAP1	THOC5	ENSG00000184117.11	ENSG00000100296.13	ENSG00000168710.17_2	ENSG00000139684.13_3	ENSG00000182220.14_3	ENSG00000130935.9_3	ENSG00000168872.16_3	ENSG00000089053.12_2	ENSG00000139146.13_3	ENSG00000061794.12_3	ENSG00000135018.13_2	ENSG00000184428.12_2
HDAC10	TUBGCP6	ENSG00000100429.17	ENSG00000128159.11	ENSG00000176399.3_2	ENSG00000137273.3_2	ENSG00000180938.5_2	ENSG00000168792.4_2	ENSG00000154734.14_3	ENSG00000131115.15_2	ENSG00000130349.9_2	ENSG00000080007.7_2	ENSG00000120093.11_3	ENSG00000159714.10_2
MAPK12	HDAC10	ENSG00000188130.13	ENSG00000100429.17	ENSG00000198668.10_3	ENSG00000183386.9_2	ENSG00000184674.8	ENSG00000150787.7_3	ENSG00000158373.8_3	ENSG00000176399.3_2	ENSG00000137273.3_2	ENSG00000180938.5_2	ENSG00000168792.4_2	ENSG00000154734.14_3
MAPK11	MAPK12	ENSG00000185386.14	ENSG00000188130.13	ENSG00000198146.4_3	ENSG00000166166.12_2	ENSG00000184584.12_3	ENSG00000168556.6_3	ENSG00000156853.12_3	ENSG00000198668.10_3	ENSG00000183386.9_2	ENSG00000184674.8	ENSG00000150787.7_3	ENSG00000158373.8_3
BRPF1	OGG1	ENSG00000156983.15	ENSG00000114026.21	ENSG00000119900.7_2	ENSG00000130479.10_3	ENSG00000128928.8_2	ENSG00000133678.13_3	ENSG00000144354.13_2	ENSG00000120805.13_3	ENSG00000169018.5_2	ENSG00000108448.20_3	ENSG00000161249.20_3	ENSG00000181938.13_2
IL17RC	CRELD1	ENSG00000163702.18	ENSG00000163703.17	ENSG00000130764.9_2	ENSG00000119688.20_3	ENSG00000276045.2_3	ENSG00000090470.14_2	ENSG00000122515.14_3	ENSG00000069399.14_3	ENSG00000187244.10_2	ENSG00000004961.14_2	ENSG00000181135.15_3	ENSG00000155287.10_2
ZNF197	ZNF35	ENSG00000186448.14	ENSG00000169981.10	ENSG00000171813.13_2	ENSG00000048405.9_3	ENSG00000124459.11_2	ENSG00000164093.15_3	ENSG00000111261.13_3	ENSG00000164647.8_2	ENSG00000179965.11_2	ENSG00000196670.13_2	ENSG00000100056.11_2	ENSG00000173281.4_2
CELSR3	SLC26A6	ENSG00000008300.16	ENSG00000225697.12	ENSG00000128268.11_2	ENSG00000155592.15_2	ENSG00000213023.10_3	ENSG00000114646.9_3	ENSG00000175264.7_2	ENSG00000127452.8_2	ENSG00000103174.11_3	ENSG00000163874.10_3	ENSG00000149716.12_2	ENSG00000167528.12_3
LAMB2	USP19	ENSG00000172037.13	ENSG00000172046.18	ENSG00000158373.8_3	ENSG00000166619.12_3	ENSG00000164105.3_2	ENSG00000179820.15_3	ENSG00000123415.15_3	ENSG00000107372.12_2	ENSG00000161888.11_3	ENSG00000144199.11_2	ENSG00000067829.18_3	ENSG00000139112.10_3
USP4	C3orf62	ENSG00000114316.12	ENSG00000188315.7	ENSG00000185963.13_2	ENSG00000175575.12_2	ENSG00000115548.16_2	ENSG00000084731.14_3	ENSG00000130669.17_2	ENSG00000175548.8_2	ENSG00000105136.20_3	ENSG00000154734.14_3	ENSG00000152454.3_2	ENSG00000153487.12_2
ABHD14B	PCBP4	ENSG00000114779.19	ENSG00000090097.21	ENSG00000100219.16_3	ENSG00000152291.13_2	ENSG00000101000.5_2	ENSG00000168495.12_3	ENSG00000132591.11_2	ENSG00000136026.13_3	ENSG00000183048.11_3	ENSG00000116337.15_3	ENSG00000144034.14_2	ENSG00000051596.9_3
SPICE1	CFAP44	ENSG00000163611.11	ENSG00000206530.10	ENSG00000091592.15_3	ENSG00000085433.15_3	ENSG00000175155.8_3	ENSG00000144369.12_2	ENSG00000169896.16_2	ENSG00000087903.12_3	ENSG00000164742.14_2	ENSG00000106780.8_2	ENSG00000009709.11_2	ENSG00000172197.10_2
GRAMD1C	ZDHHC23	ENSG00000178075.19	ENSG00000184307.14	ENSG00000088756.12_2	ENSG00000123552.17_2	ENSG00000141956.13_3	ENSG00000175893.11_2	ENSG00000186314.11_3	ENSG00000090776.5_2	ENSG00000143971.7_2	ENSG00000245694.9_3	ENSG00000178163.7_2	ENSG00000005243.9_3
PODXL2	ABTB1	ENSG00000114631.10	ENSG00000114626.17	ENSG00000111145.7_3	ENSG00000170571.11_2	ENSG00000043514.15_2	ENSG00000213066.11_3	ENSG00000163166.14_3	ENSG00000127989.13_2	ENSG00000240230.5_3	ENSG00000149968.11_2	ENSG00000173548.8_2	ENSG00000162642.13_2
COPG1	HMCES	ENSG00000181789.14	ENSG00000183624.13	ENSG00000104695.12_2	ENSG00000129187.14_3	ENSG00000101146.12_3	ENSG00000164548.10_2	ENSG00000071626.16_3	ENSG00000179604.9_2	ENSG00000118855.18_3	ENSG00000197170.9_2	ENSG00000111906.17_2	ENSG00000136045.11_2
ATR	XRN1	ENSG00000175054.14	ENSG00000114127.10	ENSG00000151692.14_2	ENSG00000088970.15_2	ENSG00000172530.20_3	ENSG00000144711.13_3	ENSG00000101752.11_2	ENSG00000164136.16_2	ENSG00000180530.10_3	ENSG00000058335.15_2	ENSG00000171862.10_3	ENSG00000100647.7_2
DNAJB14	LAMTOR3	ENSG00000164031.16	ENSG00000109270.12	ENSG00000163933.9_3	ENSG00000164654.15_2	ENSG00000154589.6_2	ENSG00000112877.7_2	ENSG00000135297.15_2	ENSG00000100439.10_2	ENSG00000170364.12_2	ENSG00000100342.20_2	ENSG00000131943.17_2	ENSG00000182208.13_2
BDH2	SLC9B2	ENSG00000164039.14	ENSG00000164038.14	ENSG00000150977.10_2	ENSG00000068354.15_3	ENSG00000155850.7_2	ENSG00000130803.14_2	ENSG00000107021.15_2	ENSG00000131409.12_3	ENSG00000125818.17_3	ENSG00000117758.13_3	ENSG00000182010.10_2	ENSG00000083799.17_3
KDM3B	REEP2	ENSG00000120733.13	ENSG00000132563.15	ENSG00000060749.14_2	ENSG00000109171.14_2	ENSG00000162433.14_3	ENSG00000178974.9_3	ENSG00000176407.17_3	ENSG00000135821.17_3	ENSG00000176222.8_3	ENSG00000154146.12_2	ENSG00000168116.13_2	ENSG00000108784.9_3
HDAC3	DIAPH1	ENSG00000171720.9	ENSG00000131504.15	ENSG00000266472.5_2	ENSG00000165501.16_3	ENSG00000177674.15_3	ENSG00000131435.12_2	ENSG00000070761.7_2	ENSG00000139926.15_3	ENSG00000127947.15_2	ENSG00000100030.14_2	ENSG00000104388.14_3	ENSG00000132294.14_3
ARAP3	FCHSD1	ENSG00000120318.15	ENSG00000197948.10	ENSG00000100321.14_3	ENSG00000162738.5_2	ENSG00000129038.15_2	ENSG00000152700.13_2	ENSG00000040608.13_3	ENSG00000119917.13_2	ENSG00000121361.3_2	ENSG00000171574.17_3	ENSG00000170100.13_3	ENSG00000116983.12_2
AFAP1L1	GRPEL2	ENSG00000157510.13	ENSG00000164284.14	ENSG00000272886.5_2	ENSG00000070961.15_2	ENSG00000171475.13_2	ENSG00000118193.11_2	ENSG00000122557.9_3	ENSG00000126709.14_2	ENSG00000172466.15_3	ENSG00000126107.14_2	ENSG00000164105.3_2	ENSG00000166619.12_3
SLU7	ZBED8	ENSG00000164609.9	ENSG00000221886.3	ENSG00000079974.17_3	ENSG00000141026.5_2	ENSG00000109089.7_2	ENSG00000166896.7_3	ENSG00000136273.11_3	ENSG00000095739.10_2	ENSG00000177943.13_3	ENSG00000186889.9_3	ENSG00000159556.9_2	ENSG00000181873.12_2
DDX41	DOK3	ENSG00000183258.11	ENSG00000146094.13	ENSG00000143390.17_2	ENSG00000160972.9_3	ENSG00000169740.13_2	ENSG00000134107.4_2	ENSG00000099622.13_3	ENSG00000226887.7_3	ENSG00000189227.5_2	ENSG00000131019.10_2	ENSG00000171130.17_2	ENSG00000108784.9_3
ATAT1	C6orf136	ENSG00000137343.17	ENSG00000204564.11	ENSG00000187607.15_3	ENSG00000179826.6_2	ENSG00000007944.14_2	ENSG00000115271.10_3	ENSG00000121690.10_3	ENSG00000169683.7_3	ENSG00000164086.9_3	ENSG00000066654.13_3	ENSG00000153443.12_2	ENSG00000136999.4_2
GTF2H4	VARS2	ENSG00000213780.10	ENSG00000137411.16	ENSG00000188549.12_2	ENSG00000158850.14_2	ENSG00000213347.10_3	ENSG00000196368.4_3	ENSG00000141873.10_3	ENSG00000124357.12_2	ENSG00000136159.3_2	ENSG00000135900.3_2	ENSG00000182512.4_2	ENSG00000106366.8_2
LSM2	VARS	ENSG00000204392.10	ENSG00000204394.12	ENSG00000214026.10_2	ENSG00000156411.9_2	ENSG00000082641.15_3	ENSG00000149428.18_3	ENSG00000211460.11_3	ENSG00000137876.9_2	ENSG00000088205.12_2	ENSG00000004779.9_2	ENSG00000143401.14_3	ENSG00000143761.15_3
TAPBP	RGL2	ENSG00000231925.11	ENSG00000237441.9	ENSG00000112759.16_2	ENSG00000118508.4_2	ENSG00000183520.11_3	ENSG00000125870.10_2	ENSG00000225663.7_3	ENSG00000147679.11_3	ENSG00000177666.16_3	ENSG00000067082.14_2	ENSG00000153443.12_2	ENSG00000135045.6_2
MRPL2	CUL7	ENSG00000112651.11	ENSG00000044090.8	ENSG00000100219.16_3	ENSG00000132591.11_2	ENSG00000168495.12_3	ENSG00000178999.12_3	ENSG00000152291.13_2	ENSG00000163684.11_3	ENSG00000128335.13_3	ENSG00000184860.9_2	ENSG00000176953.12_3	ENSG00000185252.18_3
KLC4	PTK7	ENSG00000137171.14	ENSG00000112655.15	ENSG00000120942.13_3	ENSG00000198910.12_3	ENSG00000173992.8_2	ENSG00000141753.6_2	ENSG00000176953.12_3	ENSG00000180776.15_3	ENSG00000126216.13_3	ENSG00000072364.12_2	ENSG00000117298.14_2	ENSG00000100207.18_3
SRF	CUL9	ENSG00000112658.7	ENSG00000112659.13	ENSG00000159164.9_2	ENSG00000166619.12_3	ENSG00000123415.15_3	ENSG00000172466.15_3	ENSG00000125841.12_3	ENSG00000159445.12_2	ENSG00000158006.13_2	ENSG00000112130.16_2	ENSG00000197562.9_3	ENSG00000101901.11_3
SUN1	GET4	ENSG00000164828.17	ENSG00000239857.6	ENSG00000184428.12_2	ENSG00000176853.15_3	ENSG00000116260.16_2	ENSG00000144118.13_3	ENSG00000155380.11_3	ENSG00000075426.11_3	ENSG00000163923.9_3	ENSG00000104231.10_2	ENSG00000149658.17_2	ENSG00000170004.16_3
MRM2	MAD1L1	ENSG00000122687.17	ENSG00000002822.15	ENSG00000105364.13_3	ENSG00000198805.11_3	ENSG00000204256.12_3	ENSG00000123395.14_2	ENSG00000144034.14_2	ENSG00000082068.8_2	ENSG00000182247.9_3	ENSG00000119487.16_3	ENSG00000106554.11_2	ENSG00000140262.17_2
STYXL1	TMEM120A	ENSG00000127952.16	ENSG00000189077.10	ENSG00000030066.13_3	ENSG00000125037.12_3	ENSG00000122958.14_2	ENSG00000155097.11_2	ENSG00000104687.12_2	ENSG00000123415.15_3	ENSG00000111196.9_2	ENSG00000091947.9_2	ENSG00000100889.11_2	ENSG00000178381.11_3
TRIP6	SRRT	ENSG00000087077.13	ENSG00000087087.18	ENSG00000125726.10_3	ENSG00000064961.18_3	ENSG00000178999.12_3	ENSG00000135047.14_2	ENSG00000146670.9_3	ENSG00000125870.10_2	ENSG00000112759.16_2	ENSG00000101132.9_2	ENSG00000115286.19_3	ENSG00000183520.11_3
CUX1	SH2B2	ENSG00000257923.9	ENSG00000160999.10	ENSG00000118007.12_3	ENSG00000075420.12_2	ENSG00000049192.14_3	ENSG00000131558.14_2	ENSG00000164176.12_3	ENSG00000146243.13_2	ENSG00000167232.13_3	ENSG00000179331.2_2	ENSG00000188227.12_3	ENSG00000170231.15_2
DSCC1	TAF2	ENSG00000136982.5	ENSG00000064313.11	ENSG00000106635.7_2	ENSG00000125912.10_3	ENSG00000139197.10_3	ENSG00000013588.7_3	ENSG00000143771.11_2	ENSG00000130147.15_3	ENSG00000092969.11_2	ENSG00000183853.17_3	ENSG00000152952.11_2	ENSG00000147650.11_3
PARP10	PLEC	ENSG00000178685.13	ENSG00000178209.14	ENSG00000000003.14_2	ENSG00000100985.7_2	ENSG00000171405.12_2	ENSG00000179820.15_3	ENSG00000090432.6_2	ENSG00000176986.15_2	ENSG00000120694.19_2	ENSG00000130935.9_3	ENSG00000109919.9_2	ENSG00000155660.10_3
CORO2A	TRIM14	ENSG00000106789.12	ENSG00000106785.14	ENSG00000137767.13_3	ENSG00000149212.11_3	ENSG00000165102.14_3	ENSG00000136010.13_2	ENSG00000165359.15_3	ENSG00000109787.12_2	ENSG00000205189.11_2	ENSG00000131591.17_2	ENSG00000154553.13_2	ENSG00000125124.11_3
TMEM245	CTNNAL1	ENSG00000106771.12	ENSG00000119326.14	ENSG00000173715.15_3	ENSG00000072422.16_2	ENSG00000078043.15_3	ENSG00000120800.4_2	ENSG00000064651.13_3	ENSG00000066136.20_3	ENSG00000186522.14_3	ENSG00000114346.13_2	ENSG00000133706.17_2	ENSG00000102024.17_3
SCAI	GOLGA1	ENSG00000173611.17	ENSG00000136935.13	ENSG00000176533.12_3	ENSG00000136153.19_3	ENSG00000244694.7_3	ENSG00000216937.13_1	ENSG00000145536.15_2	ENSG00000130052.13_3	ENSG00000136379.11_3	ENSG00000185619.18_1	ENSG00000119899.12_2	ENSG00000244405.7_3
NHS	SCML1	ENSG00000188158.14	ENSG00000047634.14	ENSG00000088387.18_3	ENSG00000112562.18_2	ENSG00000169071.14_3	ENSG00000269113.3_3	ENSG00000107295.9_2	ENSG00000100246.12_3	ENSG00000160336.14_3	ENSG00000064886.13_3	ENSG00000167920.8_3	ENSG00000184371.13_3
SYP	PRICKLE3	ENSG00000102003.10	ENSG00000012211.12	ENSG00000132357.13_2	ENSG00000221963.5_2	ENSG00000171469.10_3	ENSG00000166261.10_3	ENSG00000183309.11_2	ENSG00000129932.7_3	ENSG00000181135.15_3	ENSG00000124787.13_2	ENSG00000136940.13_2	ENSG00000100116.16_3
GPR173	TSPYL2	ENSG00000184194.5	ENSG00000184205.14	ENSG00000104154.6_2	ENSG00000128596.16_2	ENSG00000213020.9_3	ENSG00000213085.9_3	ENSG00000119927.13_2	ENSG00000163866.8_3	ENSG00000183876.8_3	ENSG00000122824.10_3	ENSG00000172613.7_3	ENSG00000176490.4_3
ATP6AP1	GDI1	ENSG00000071553.16	ENSG00000203879.11	ENSG00000111652.9_2	ENSG00000148334.14_3	ENSG00000119777.18_3	ENSG00000184990.12_2	ENSG00000137094.14_2	ENSG00000101000.5_2	ENSG00000100219.16_3	ENSG00000178999.12_3	ENSG00000168495.12_3	ENSG00000152291.13_2
GDI1	FAM50A	ENSG00000203879.11	ENSG00000071859.14	ENSG00000101000.5_2	ENSG00000100219.16_3	ENSG00000178999.12_3	ENSG00000168495.12_3	ENSG00000152291.13_2	ENSG00000264364.2_2	ENSG00000179958.8_2	ENSG00000185298.12_2	ENSG00000167747.13_2	ENSG00000205581.10_2

## Sheet: legend
Dataset_EV4: Listed are the co-expressed tandem genes, as defined in U2OS cell line, and their respective controls. First two columns are the gene symbols of the tandem genes, followed by their respective Ensembl Gene IDs. In columns 5-9 are the control gene for the upstream tandem genes, and in columns 10-14 are the control genes for the downstream tandem genes.
