# Supplementary material for: Unique features of transcription termination and initiation at closely spaced tandem human genes
Source: Mol Syst Biol. 2022 Apr 1;18(4):e10682. doi: 10.15252/msb.202110682 (PMC8972054; doi:10.15252/msb.202110682)
Supplement: Supplementary file 7 — Dataset EV5 [file MSB-18-e10682-s015.xlsx]

## Sheet: Dataset_EV5
KLHL17	PLEKHN1	ENSG00000187961.13	ENSG00000187583.10	ENSG00000135451.12	ENSG00000165175.15	ENSG00000155090.14	ENSG00000141232.4	ENSG00000087152.15	ENSG00000091704.9	ENSG00000197279.3	ENSG00000111981.4	ENSG00000167528.12	ENSG00000137185.12
NOL9	PLEKHG5	ENSG00000162408.10	ENSG00000171680.21	ENSG00000160058.18	ENSG00000133731.9	ENSG00000101363.12	ENSG00000101544.8	ENSG00000184203.7	ENSG00000110851.11	ENSG00000067365.14	ENSG00000140950.15	ENSG00000177169.9	ENSG00000100003.17
PHF13	THAP3	ENSG00000116273.5	ENSG00000041988.15	ENSG00000171574.17	ENSG00000090432.6	ENSG00000000003.14	ENSG00000125898.12	ENSG00000130193.7	ENSG00000143753.12	ENSG00000183386.9	ENSG00000268223.5	ENSG00000169446.5	ENSG00000117036.11
IFFO2	ALDH4A1	ENSG00000169991.10	ENSG00000159423.16	ENSG00000020256.19	ENSG00000197472.14	ENSG00000175575.12	ENSG00000172671.19	ENSG00000100372.14	ENSG00000118855.18	ENSG00000181472.4	ENSG00000125637.15	ENSG00000088726.15	ENSG00000157303.10
HMGCL	GALE	ENSG00000117305.14	ENSG00000117308.14	ENSG00000131746.12	ENSG00000131263.12	ENSG00000103811.16	ENSG00000103326.11	ENSG00000103248.18	ENSG00000160972.9	ENSG00000108523.15	ENSG00000136718.9	ENSG00000165175.15	ENSG00000155090.14
GPATCH3	GPN2	ENSG00000198746.12	ENSG00000142751.14	ENSG00000162194.12	ENSG00000140104.13	ENSG00000124787.13	ENSG00000172818.9	ENSG00000060642.10	ENSG00000069399.14	ENSG00000177082.12	ENSG00000141560.14	ENSG00000171067.10	ENSG00000124357.12
SMPDL3B	XKR8	ENSG00000130768.14	ENSG00000158156.7	ENSG00000104691.14	ENSG00000146802.12	ENSG00000119965.12	ENSG00000125462.16	ENSG00000188234.13	ENSG00000131015.4	ENSG00000101276.15	ENSG00000089335.20	ENSG00000197279.3	ENSG00000010704.18
INPP5B	MTF1	ENSG00000204084.12	ENSG00000188786.9	ENSG00000117000.8	ENSG00000186314.11	ENSG00000162869.15	ENSG00000070159.13	ENSG00000114520.10	ENSG00000095794.19	ENSG00000114796.15	ENSG00000023516.8	ENSG00000176697.18	ENSG00000136048.13
ATXN7L2	CYB561D1	ENSG00000162650.16	ENSG00000174151.14	ENSG00000178229.7	ENSG00000100968.13	ENSG00000073150.13	ENSG00000173480.10	ENSG00000132109.9	ENSG00000156966.6	ENSG00000225614.2	ENSG00000196371.3	ENSG00000180644.7	ENSG00000123095.5
RSBN1	PHTF1	ENSG00000081019.13	ENSG00000116793.15	ENSG00000138942.15	ENSG00000025039.14	ENSG00000165630.13	ENSG00000155099.7	ENSG00000012174.11	ENSG00000105717.13	ENSG00000165102.14	ENSG00000157625.15	ENSG00000198689.11	ENSG00000130584.10
CGN	TUFT1	ENSG00000143375.14	ENSG00000143367.15	ENSG00000179119.14	ENSG00000120093.11	ENSG00000128039.10	ENSG00000101751.10	ENSG00000123575.8	ENSG00000186007.9	ENSG00000104497.13	ENSG00000176542.9	ENSG00000131437.15	ENSG00000149600.11
CRTC2	DENND4B	ENSG00000160741.16	ENSG00000198837.9	ENSG00000159753.13	ENSG00000142867.13	ENSG00000161888.11	ENSG00000139112.10	ENSG00000155304.5	ENSG00000100221.10	ENSG00000120805.13	ENSG00000136451.8	ENSG00000166135.13	ENSG00000128928.8
PBXIP1	PMVK	ENSG00000163346.16	ENSG00000163344.5	ENSG00000106366.8	ENSG00000132846.5	ENSG00000135111.15	ENSG00000173281.4	ENSG00000146858.7	ENSG00000196470.11	ENSG00000152219.4	ENSG00000182208.13	ENSG00000109929.9	ENSG00000173545.4
SCAMP3	FAM189B	ENSG00000116521.10	ENSG00000160767.20	ENSG00000105058.11	ENSG00000185551.14	ENSG00000182768.8	ENSG00000186193.8	ENSG00000198146.4	ENSG00000182768.8	ENSG00000105058.11	ENSG00000185298.12	ENSG00000119777.19	ENSG00000186193.8
CLK2	SCAMP3	ENSG00000176444.18	ENSG00000116521.10	ENSG00000124155.17	ENSG00000130713.15	ENSG00000068438.14	ENSG00000141480.17	ENSG00000237190.3	ENSG00000105058.11	ENSG00000185551.14	ENSG00000182768.8	ENSG00000186193.8	ENSG00000198146.4
KIAA0907	RIT1	ENSG00000132680.10	ENSG00000143622.10	ENSG00000024526.16	ENSG00000117751.17	ENSG00000204713.10	ENSG00000223501.8	ENSG00000088888.17	ENSG00000185278.15	ENSG00000177842.12	ENSG00000143971.8	ENSG00000142789.19	ENSG00000179965.11
SLC25A44	PMF1	ENSG00000160785.13	ENSG00000160783.19	ENSG00000143126.7	ENSG00000182372.9	ENSG00000183196.9	ENSG00000198692.9	ENSG00000181104.6	ENSG00000104671.7	ENSG00000164237.8	ENSG00000135334.8	ENSG00000130560.8	ENSG00000179604.9
UFC1	USP21	ENSG00000143222.11	ENSG00000143258.15	ENSG00000135047.14	ENSG00000116685.15	ENSG00000141582.14	ENSG00000183751.14	ENSG00000146670.9	ENSG00000223572.9	ENSG00000102390.10	ENSG00000005001.9	ENSG00000215717.5	ENSG00000184731.5
KLHL12	RABIF	ENSG00000117153.15	ENSG00000183155.4	ENSG00000065989.15	ENSG00000082258.12	ENSG00000131759.17	ENSG00000156675.15	ENSG00000148154.9	ENSG00000213424.8	ENSG00000186272.12	ENSG00000116983.12	ENSG00000166289.5	ENSG00000133111.3
IRF6	C1orf74	ENSG00000117595.11	ENSG00000162757.4	ENSG00000154839.9	ENSG00000256235.2	ENSG00000092445.11	ENSG00000123358.19	ENSG00000163870.15	ENSG00000196371.3	ENSG00000225614.2	ENSG00000156966.6	ENSG00000123095.5	ENSG00000186666.5
MARC2	MARC1	ENSG00000117791.15	ENSG00000186205.12	ENSG00000159445.12	ENSG00000184060.10	ENSG00000107560.11	ENSG00000159792.9	ENSG00000084070.11	ENSG00000179387.9	ENSG00000196372.12	ENSG00000135097.6	ENSG00000243725.6	ENSG00000135148.11
USP54	PPP3CB	ENSG00000166348.18	ENSG00000107758.15	ENSG00000103966.10	ENSG00000142185.16	ENSG00000185716.11	ENSG00000150051.13	ENSG00000174106.2	ENSG00000136717.14	ENSG00000086062.12	ENSG00000138035.14	ENSG00000101350.7	ENSG00000010270.13
CAMK2G	NDST2	ENSG00000148660.20	ENSG00000166507.17	ENSG00000136379.11	ENSG00000005889.15	ENSG00000135750.14	ENSG00000170802.15	ENSG00000180628.14	ENSG00000162069.15	ENSG00000172113.9	ENSG00000092094.10	ENSG00000204070.9	ENSG00000176108.9
HPS1	PYROXD2	ENSG00000107521.18	ENSG00000119943.12	ENSG00000182963.9	ENSG00000162063.12	ENSG00000101928.12	ENSG00000095261.13	ENSG00000198730.8	ENSG00000136213.9	ENSG00000078237.6	ENSG00000186687.15	ENSG00000185880.12	ENSG00000172469.15
C10orf76	KCNIP2	ENSG00000120029.12	ENSG00000120049.19	ENSG00000173064.12	ENSG00000102531.16	ENSG00000005020.12	ENSG00000166167.17	ENSG00000157764.13	ENSG00000169347.16	ENSG00000160336.14	ENSG00000166896.8	ENSG00000012124.16	ENSG00000105997.22
GSTO1	GSTO2	ENSG00000148834.12	ENSG00000065621.14	ENSG00000258947.6	ENSG00000165678.20	ENSG00000141101.12	ENSG00000171566.11	ENSG00000106028.10	ENSG00000105397.13	ENSG00000101187.15	ENSG00000136156.13	ENSG00000149503.12	ENSG00000164548.10
ANO9	SIGIRR	ENSG00000185101.12	ENSG00000185187.12	ENSG00000129315.10	ENSG00000100225.17	ENSG00000065548.17	ENSG00000133393.12	ENSG00000183955.12	ENSG00000211460.11	ENSG00000077152.10	ENSG00000117411.16	ENSG00000128944.13	ENSG00000187244.11
PACSIN3	ARFGAP2	ENSG00000165912.15	ENSG00000149182.14	ENSG00000105341.18	ENSG00000169992.9	ENSG00000067334.13	ENSG00000160688.18	ENSG00000006625.17	ENSG00000076043.9	ENSG00000136888.6	ENSG00000125870.10	ENSG00000187244.11	ENSG00000117411.16
TMEM109	TMEM132A	ENSG00000110108.9	ENSG00000006118.14	ENSG00000160131.13	ENSG00000136026.13	ENSG00000129460.15	ENSG00000203667.9	ENSG00000144034.14	ENSG00000187678.9	ENSG00000013275.7	ENSG00000141934.9	ENSG00000065268.10	ENSG00000181610.12
MTA2	TUT1	ENSG00000149480.6	ENSG00000149016.15	ENSG00000127564.16	ENSG00000165792.17	ENSG00000087088.19	ENSG00000108179.13	ENSG00000164109.13	ENSG00000147457.13	ENSG00000177674.15	ENSG00000130764.9	ENSG00000146386.7	ENSG00000139921.12
STX5	NXF1	ENSG00000162236.11	ENSG00000162231.13	ENSG00000180098.9	ENSG00000143801.16	ENSG00000134265.12	ENSG00000173530.5	ENSG00000140950.15	ENSG00000112312.9	ENSG00000186281.12	ENSG00000197045.12	ENSG00000017483.14	ENSG00000037241.7
WDR74	STX5	ENSG00000133316.15	ENSG00000162236.11	ENSG00000127564.16	ENSG00000106367.14	ENSG00000087088.19	ENSG00000165792.17	ENSG00000168159.11	ENSG00000180098.9	ENSG00000143801.16	ENSG00000134265.12	ENSG00000173530.5	ENSG00000140950.15
CCDC88B	RPS6KA4	ENSG00000168071.21	ENSG00000162302.12	ENSG00000010310.8	ENSG00000198910.13	ENSG00000176371.13	ENSG00000168010.10	ENSG00000112039.4	ENSG00000112759.17	ENSG00000119953.12	ENSG00000076043.9	ENSG00000213676.12	ENSG00000204267.13
MEN1	MAP4K2	ENSG00000133895.14	ENSG00000168067.11	ENSG00000116685.15	ENSG00000135047.14	ENSG00000105058.11	ENSG00000141582.14	ENSG00000198146.4	ENSG00000100335.14	ENSG00000198612.10	ENSG00000006016.10	ENSG00000103510.19	ENSG00000176953.12
PCNX3	SIPA1	ENSG00000197136.4	ENSG00000213445.9	ENSG00000096092.5	ENSG00000114019.14	ENSG00000170581.13	ENSG00000147789.15	ENSG00000147457.13	ENSG00000155438.11	ENSG00000214026.10	ENSG00000103035.10	ENSG00000149257.14	ENSG00000130827.6
KLC2	RAB1B	ENSG00000174996.11	ENSG00000174903.15	ENSG00000006625.17	ENSG00000134086.7	ENSG00000160688.18	ENSG00000063241.7	ENSG00000169992.9	ENSG00000167470.12	ENSG00000132432.13	ENSG00000160691.18	ENSG00000175592.8	ENSG00000101166.15
DPP3	BBS1	ENSG00000254986.7	ENSG00000174483.19	ENSG00000130560.8	ENSG00000196510.12	ENSG00000072195.14	ENSG00000168522.12	ENSG00000156502.13	ENSG00000083844.10	ENSG00000023909.9	ENSG00000170852.10	ENSG00000117481.10	ENSG00000121058.4
ANKRD13D	SSH3	ENSG00000172932.14	ENSG00000172830.12	ENSG00000160949.16	ENSG00000039523.19	ENSG00000142632.16	ENSG00000158863.21	ENSG00000128928.8	ENSG00000146083.11	ENSG00000111196.9	ENSG00000160688.18	ENSG00000198805.11	ENSG00000141738.13
SIDT2	TAGLN	ENSG00000149577.15	ENSG00000149591.16	ENSG00000250317.8	ENSG00000105419.17	ENSG00000079974.17	ENSG00000112559.13	ENSG00000090447.11	ENSG00000169884.13	ENSG00000139800.8	ENSG00000169740.13	ENSG00000156853.12	ENSG00000168237.17
MPZL2	MPZL3	ENSG00000149573.8	ENSG00000160588.9	ENSG00000135974.9	ENSG00000213214.4	ENSG00000136940.13	ENSG00000103174.12	ENSG00000186230.6	ENSG00000154079.5	ENSG00000184922.13	ENSG00000113240.12	ENSG00000241839.9	ENSG00000109794.13
P3H3	GNB3	ENSG00000110811.19	ENSG00000111664.10	ENSG00000099326.8	ENSG00000198824.6	ENSG00000103245.13	ENSG00000155115.6	ENSG00000157224.15	ENSG00000175548.8	ENSG00000197620.10	ENSG00000189227.5	ENSG00000125945.14	ENSG00000162396.5
LRRC23	ENO2	ENSG00000010626.14	ENSG00000111674.8	ENSG00000162676.11	ENSG00000162148.10	ENSG00000188785.11	ENSG00000144026.11	ENSG00000105497.7	ENSG00000175592.8	ENSG00000172428.10	ENSG00000112245.11	ENSG00000125656.9	ENSG00000051596.9
ENO2	ATN1	ENSG00000111674.8	ENSG00000111676.14	ENSG00000175592.8	ENSG00000172428.10	ENSG00000112245.11	ENSG00000125656.9	ENSG00000051596.9	ENSG00000170312.15	ENSG00000173442.12	ENSG00000127418.14	ENSG00000163660.11	ENSG00000025770.18
KMT2D	PRKAG1	ENSG00000167548.15	ENSG00000181929.12	ENSG00000107672.14	ENSG00000133884.9	ENSG00000117906.13	ENSG00000064545.14	ENSG00000160087.20	ENSG00000106144.19	ENSG00000124226.10	ENSG00000132485.13	ENSG00000177556.11	ENSG00000160803.7
ASIC1	SMARCD1	ENSG00000110881.11	ENSG00000066117.14	ENSG00000040275.16	ENSG00000152253.8	ENSG00000145780.7	ENSG00000048405.9	ENSG00000023909.9	ENSG00000174574.15	ENSG00000136451.8	ENSG00000100221.10	ENSG00000128928.8	ENSG00000104783.12
CDK2	RAB5B	ENSG00000123374.10	ENSG00000111540.15	ENSG00000271303.1	ENSG00000100219.16	ENSG00000184983.10	ENSG00000183741.11	ENSG00000155090.14	ENSG00000075426.11	ENSG00000066583.11	ENSG00000149658.17	ENSG00000203880.11	ENSG00000173818.16
RAB5B	SUOX	ENSG00000111540.15	ENSG00000139531.12	ENSG00000075426.11	ENSG00000066583.11	ENSG00000149658.17	ENSG00000203880.11	ENSG00000173818.16	ENSG00000108784.9	ENSG00000122386.10	ENSG00000162817.6	ENSG00000104142.10	ENSG00000126243.8
METTL21B	TSFM	ENSG00000123427.16	ENSG00000123297.17	ENSG00000179476.7	ENSG00000143382.14	ENSG00000213424.8	ENSG00000010319.6	ENSG00000133111.3	ENSG00000114019.14	ENSG00000170581.13	ENSG00000096092.5	ENSG00000070761.7	ENSG00000164040.16
VSIG10	WSB2	ENSG00000176834.13	ENSG00000176871.8	ENSG00000116353.15	ENSG00000066926.10	ENSG00000138386.16	ENSG00000005893.15	ENSG00000165832.5	ENSG00000129187.14	ENSG00000111906.17	ENSG00000136986.9	ENSG00000034152.18	ENSG00000105397.13
CHD8	SUPT16H	ENSG00000100888.13	ENSG00000092201.9	ENSG00000203760.8	ENSG00000143624.13	ENSG00000111145.7	ENSG00000035687.9	ENSG00000135677.10	ENSG00000196591.11	ENSG00000142627.12	ENSG00000109180.14	ENSG00000170027.6	ENSG00000179051.13
DHRS4	DHRS4L2	ENSG00000157326.18	ENSG00000187630.16	ENSG00000121931.15	ENSG00000102967.11	ENSG00000143515.16	ENSG00000003137.8	ENSG00000198894.7	ENSG00000170185.9	ENSG00000173546.7	ENSG00000119599.16	ENSG00000081059.19	ENSG00000167487.11
RNF31	IRF9	ENSG00000092098.16	ENSG00000213928.8	ENSG00000125870.10	ENSG00000034713.7	ENSG00000187244.11	ENSG00000076043.9	ENSG00000166582.9	ENSG00000223572.9	ENSG00000215717.5	ENSG00000184731.5	ENSG00000172840.6	ENSG00000005001.9
TM9SF1	IPO4	ENSG00000100926.14	ENSG00000196497.16	ENSG00000066654.13	ENSG00000162344.3	ENSG00000213347.10	ENSG00000176490.4	ENSG00000171346.15	ENSG00000112996.10	ENSG00000165792.17	ENSG00000127564.16	ENSG00000183741.11	ENSG00000179958.8
SOS2	VCPKMT	ENSG00000100485.11	ENSG00000100483.13	ENSG00000172197.10	ENSG00000169116.11	ENSG00000150907.7	ENSG00000051341.13	ENSG00000116991.10	ENSG00000010704.18	ENSG00000089335.20	ENSG00000176273.14	ENSG00000131015.4	ENSG00000152443.12
RDH11	VTI1B	ENSG00000072042.12	ENSG00000100568.10	ENSG00000204574.12	ENSG00000165233.17	ENSG00000026559.13	ENSG00000164751.14	ENSG00000072135.12	ENSG00000100083.18	ENSG00000183255.11	ENSG00000158769.17	ENSG00000088833.17	ENSG00000133606.10
PTGR2	ZNF410	ENSG00000140043.11	ENSG00000119725.18	ENSG00000164252.12	ENSG00000091732.16	ENSG00000198169.8	ENSG00000167182.14	ENSG00000130304.16	ENSG00000143756.11	ENSG00000149196.15	ENSG00000131507.10	ENSG00000139354.10	ENSG00000148400.10
ACYP1	MLH3	ENSG00000119640.8	ENSG00000119684.15	ENSG00000170542.5	ENSG00000006042.11	ENSG00000100124.14	ENSG00000164615.4	ENSG00000186501.14	ENSG00000136213.9	ENSG00000136603.13	ENSG00000078237.6	ENSG00000185880.12	ENSG00000186687.15
MAPKBP1	JMJD7	ENSG00000137802.13	ENSG00000243789.10	ENSG00000152256.13	ENSG00000135823.13	ENSG00000124313.14	ENSG00000180773.14	ENSG00000131023.12	ENSG00000168878.16	ENSG00000060642.10	ENSG00000175505.10	ENSG00000168517.10	ENSG00000142544.6
TMEM62	CCNDBP1	ENSG00000137842.6	ENSG00000166946.13	ENSG00000174132.8	ENSG00000182010.10	ENSG00000124209.3	ENSG00000134317.17	ENSG00000197329.11	ENSG00000117614.9	ENSG00000136159.3	ENSG00000132510.10	ENSG00000165271.16	ENSG00000167755.14
MYO5C	GNB5	ENSG00000128833.12	ENSG00000069966.18	ENSG00000137819.13	ENSG00000213079.9	ENSG00000130147.15	ENSG00000188994.12	ENSG00000078043.15	ENSG00000137815.14	ENSG00000011347.9	ENSG00000105339.10	ENSG00000131724.10	ENSG00000198740.8
CLN6	CALML4	ENSG00000128973.12	ENSG00000129007.14	ENSG00000100612.13	ENSG00000167106.11	ENSG00000050327.14	ENSG00000084093.16	ENSG00000197461.13	ENSG00000198556.13	ENSG00000143434.15	ENSG00000285077.1	ENSG00000167562.12	ENSG00000158806.13
SCAMP2	ULK3	ENSG00000140497.16	ENSG00000140474.13	ENSG00000196510.12	ENSG00000168522.12	ENSG00000130560.8	ENSG00000072195.14	ENSG00000185900.9	ENSG00000153443.12	ENSG00000132591.11	ENSG00000169021.5	ENSG00000172613.7	ENSG00000128185.9
SIN3A	MAN2C1	ENSG00000169375.15	ENSG00000140400.16	ENSG00000062194.15	ENSG00000175581.13	ENSG00000117298.15	ENSG00000163960.11	ENSG00000117713.19	ENSG00000181610.12	ENSG00000128951.13	ENSG00000051108.14	ENSG00000136270.13	ENSG00000187678.9
FURIN	FES	ENSG00000140564.11	ENSG00000182511.11	ENSG00000132510.10	ENSG00000005486.16	ENSG00000117614.9	ENSG00000147164.11	ENSG00000129460.15	ENSG00000166289.5	ENSG00000116983.12	ENSG00000186272.12	ENSG00000110169.10	ENSG00000198753.11
TARSL2	TM2D3	ENSG00000185418.15	ENSG00000184277.12	ENSG00000153898.12	ENSG00000121542.11	ENSG00000277363.4	ENSG00000143891.16	ENSG00000113742.12	ENSG00000090447.11	ENSG00000079974.17	ENSG00000167785.8	ENSG00000089818.17	ENSG00000165501.16
MCRIP2	WDR90	ENSG00000172366.19	ENSG00000161996.18	ENSG00000133398.3	ENSG00000135002.11	ENSG00000102316.16	ENSG00000154146.12	ENSG00000104833.11	ENSG00000177192.13	ENSG00000104783.12	ENSG00000117505.12	ENSG00000117691.9	ENSG00000023330.14
WDR90	RHOT2	ENSG00000161996.18	ENSG00000140983.13	ENSG00000177192.13	ENSG00000104783.12	ENSG00000117505.12	ENSG00000117691.9	ENSG00000023330.14	ENSG00000108523.15	ENSG00000155090.14	ENSG00000160972.9	ENSG00000135451.12	ENSG00000087152.15
CRAMP1	HN1L	ENSG00000007545.15	ENSG00000206053.12	ENSG00000039319.16	ENSG00000145332.13	ENSG00000177054.13	ENSG00000085491.16	ENSG00000096401.7	ENSG00000125912.10	ENSG00000133313.14	ENSG00000136240.9	ENSG00000076928.17	ENSG00000113161.15
GLYR1	ROGDI	ENSG00000140632.16	ENSG00000067836.12	ENSG00000120063.9	ENSG00000183087.14	ENSG00000117155.16	ENSG00000108578.14	ENSG00000007392.16	ENSG00000005001.9	ENSG00000184731.5	ENSG00000172840.6	ENSG00000175643.9	ENSG00000223572.9
SRCAP	TMEM265	ENSG00000080603.16	ENSG00000281991.1	ENSG00000174738.12	ENSG00000125630.15	ENSG00000106683.14	ENSG00000117360.12	ENSG00000213614.9	ENSG00000162009.8	ENSG00000130675.14	ENSG00000180644.7	ENSG00000168792.4	ENSG00000239887.4
FBXL19	ORAI3	ENSG00000099364.16	ENSG00000175938.6	ENSG00000109536.11	ENSG00000167106.11	ENSG00000164823.10	ENSG00000100612.13	ENSG00000168395.15	ENSG00000123080.10	ENSG00000168237.17	ENSG00000198081.10	ENSG00000183060.15	ENSG00000249471.7
NDRG4	SETD6	ENSG00000103034.14	ENSG00000103037.11	ENSG00000130054.4	ENSG00000109794.13	ENSG00000180758.11	ENSG00000146757.13	ENSG00000119138.4	ENSG00000236287.7	ENSG00000137193.13	ENSG00000277443.2	ENSG00000169871.12	ENSG00000180917.17
VAC14	MTSS1L	ENSG00000103043.14	ENSG00000132613.14	ENSG00000177189.13	ENSG00000083168.10	ENSG00000113269.13	ENSG00000115761.15	ENSG00000058668.14	ENSG00000128591.15	ENSG00000084093.16	ENSG00000173598.13	ENSG00000181788.3	ENSG00000050327.14
PITPNA	INPP5K	ENSG00000174238.14	ENSG00000132376.19	ENSG00000103365.15	ENSG00000147454.13	ENSG00000064932.15	ENSG00000135318.11	ENSG00000052749.13	ENSG00000180694.13	ENSG00000102743.14	ENSG00000148719.14	ENSG00000153044.9	ENSG00000129810.14
CAMTA2	SPAG7	ENSG00000108509.20	ENSG00000091640.7	ENSG00000123739.10	ENSG00000160447.6	ENSG00000143013.12	ENSG00000250317.8	ENSG00000136279.20	ENSG00000145191.13	ENSG00000175745.12	ENSG00000148943.11	ENSG00000138495.6	ENSG00000101335.9
FGF11	CHRNB1	ENSG00000161958.10	ENSG00000170175.10	ENSG00000180644.7	ENSG00000095739.10	ENSG00000143333.6	ENSG00000156966.6	ENSG00000186666.5	ENSG00000177842.12	ENSG00000185278.15	ENSG00000179965.11	ENSG00000143971.8	ENSG00000176182.5
PIGS	UNC119	ENSG00000087111.20	ENSG00000109103.11	ENSG00000126522.16	ENSG00000155508.13	ENSG00000144589.21	ENSG00000147789.15	ENSG00000119688.20	ENSG00000130589.16	ENSG00000152291.13	ENSG00000161677.11	ENSG00000128185.9	ENSG00000162775.14
DHRS13	FLOT2	ENSG00000167536.13	ENSG00000132589.15	ENSG00000119862.12	ENSG00000125740.13	ENSG00000124216.3	ENSG00000135045.6	ENSG00000163040.14	ENSG00000110696.9	ENSG00000138413.13	ENSG00000188986.6	ENSG00000198856.12	ENSG00000125648.14
MLLT6	CISD3	ENSG00000275023.4	ENSG00000277972.1	ENSG00000008394.12	ENSG00000123159.15	ENSG00000134531.9	ENSG00000198856.12	ENSG00000110696.9	ENSG00000179403.11	ENSG00000172613.7	ENSG00000143390.17	ENSG00000104472.9	ENSG00000188910.7
CWC25	PIP4K2B	ENSG00000273559.4	ENSG00000276293.4	ENSG00000097046.12	ENSG00000198833.6	ENSG00000164902.13	ENSG00000158457.5	ENSG00000164209.16	ENSG00000112941.13	ENSG00000136295.14	ENSG00000041802.10	ENSG00000163349.21	ENSG00000119977.20
AOC2	AOC3	ENSG00000131480.8	ENSG00000131471.6	ENSG00000198081.10	ENSG00000130675.14	ENSG00000132881.11	ENSG00000183060.15	ENSG00000168792.4	ENSG00000180644.7	ENSG00000156966.6	ENSG00000095739.10	ENSG00000186666.5	ENSG00000143333.6
MRPL10	OSBPL7	ENSG00000159111.12	ENSG00000006025.11	ENSG00000125656.9	ENSG00000136271.10	ENSG00000112245.11	ENSG00000146223.14	ENSG00000172428.10	ENSG00000164949.7	ENSG00000123933.16	ENSG00000198315.10	ENSG00000169019.10	ENSG00000132406.11
RNF43	SUPT4H1	ENSG00000108375.12	ENSG00000213246.6	ENSG00000163781.13	ENSG00000197122.11	ENSG00000159399.9	ENSG00000133704.9	ENSG00000070081.16	ENSG00000106367.14	ENSG00000127564.16	ENSG00000179958.8	ENSG00000168159.11	ENSG00000165792.17
INTS2	BRIP1	ENSG00000108506.12	ENSG00000136492.8	ENSG00000136682.14	ENSG00000136143.15	ENSG00000165138.17	ENSG00000103226.17	ENSG00000163781.13	ENSG00000083307.11	ENSG00000011566.14	ENSG00000137177.19	ENSG00000104093.13	ENSG00000106617.13
SLC25A19	MIF4GD	ENSG00000125454.11	ENSG00000125457.14	ENSG00000123739.10	ENSG00000143013.12	ENSG00000136279.20	ENSG00000160447.6	ENSG00000133997.11	ENSG00000176490.4	ENSG00000171346.15	ENSG00000066654.13	ENSG00000213347.10	ENSG00000162344.3
JMJD6	MXRA7	ENSG00000070495.14	ENSG00000182534.13	ENSG00000148943.11	ENSG00000156711.16	ENSG00000203667.9	ENSG00000160131.13	ENSG00000101335.9	ENSG00000175416.12	ENSG00000134884.14	ENSG00000151929.9	ENSG00000164877.18	ENSG00000124222.22
SIRT7	PCYT2	ENSG00000187531.13	ENSG00000185813.10	ENSG00000116685.15	ENSG00000135047.14	ENSG00000105058.11	ENSG00000198146.4	ENSG00000186193.8	ENSG00000100441.9	ENSG00000101940.17	ENSG00000172466.15	ENSG00000264364.2	ENSG00000132591.11
MAFG	SIRT7	ENSG00000197063.10	ENSG00000187531.13	ENSG00000188910.7	ENSG00000137124.7	ENSG00000175376.8	ENSG00000165474.6	ENSG00000179403.11	ENSG00000116685.15	ENSG00000135047.14	ENSG00000105058.11	ENSG00000198146.4	ENSG00000186193.8
CXXC1	MBD1	ENSG00000154832.14	ENSG00000141644.17	ENSG00000155090.14	ENSG00000108523.15	ENSG00000135451.12	ENSG00000160972.9	ENSG00000165175.15	ENSG00000119953.12	ENSG00000213676.12	ENSG00000204267.13	ENSG00000037241.7	ENSG00000225663.7
ABCA7	ARHGAP45	ENSG00000064687.12	ENSG00000180448.10	ENSG00000157456.7	ENSG00000124588.19	ENSG00000142156.14	ENSG00000008130.15	ENSG00000133872.13	ENSG00000100105.17	ENSG00000132823.10	ENSG00000127666.9	ENSG00000136273.12	ENSG00000090470.14
LRRC8E	MAP2K7	ENSG00000171017.10	ENSG00000076984.17	ENSG00000147872.9	ENSG00000134597.15	ENSG00000100056.11	ENSG00000164647.8	ENSG00000011478.11	ENSG00000006625.17	ENSG00000169992.9	ENSG00000160688.18	ENSG00000145919.10	ENSG00000146083.11
NDUFA7	CD320	ENSG00000267855.5	ENSG00000167775.10	ENSG00000147889.17	ENSG00000108312.14	ENSG00000171206.14	ENSG00000141971.12	ENSG00000254999.3	ENSG00000183741.11	ENSG00000067082.14	ENSG00000185298.12	ENSG00000197448.13	ENSG00000179820.15
ICAM3	RAVER1	ENSG00000076662.9	ENSG00000161847.13	ENSG00000145248.6	ENSG00000132881.11	ENSG00000198081.10	ENSG00000168237.17	ENSG00000205809.9	ENSG00000023330.14	ENSG00000135480.15	ENSG00000138629.15	ENSG00000117505.12	ENSG00000119403.14
CCDC159	PLPPR2	ENSG00000183401.11	ENSG00000105520.10	ENSG00000170191.4	ENSG00000026025.15	ENSG00000132109.9	ENSG00000087510.6	ENSG00000100968.13	ENSG00000143753.12	ENSG00000183386.9	ENSG00000169446.5	ENSG00000268223.5	ENSG00000157259.7
CCDC130	MRI1	ENSG00000104957.13	ENSG00000037757.13	ENSG00000147654.14	ENSG00000130762.14	ENSG00000177169.9	ENSG00000067365.14	ENSG00000110851.11	ENSG00000178381.11	ENSG00000143590.13	ENSG00000198168.8	ENSG00000165169.10	ENSG00000179348.11
ASF1B	PRKACA	ENSG00000105011.8	ENSG00000072062.13	ENSG00000123992.19	ENSG00000188986.6	ENSG00000069345.11	ENSG00000079999.13	ENSG00000160803.7	ENSG00000110172.11	ENSG00000142156.14	ENSG00000008130.15	ENSG00000243716.10	ENSG00000157456.7
AKAP8L	AKAP8	ENSG00000011243.17	ENSG00000105127.8	ENSG00000138279.15	ENSG00000100811.12	ENSG00000139496.15	ENSG00000079785.14	ENSG00000104853.15	ENSG00000087995.15	ENSG00000110047.17	ENSG00000145388.14	ENSG00000154059.10	ENSG00000168395.15
RAB8A	HSH2D	ENSG00000167461.11	ENSG00000196684.12	ENSG00000125912.10	ENSG00000133313.14	ENSG00000243716.10	ENSG00000136240.9	ENSG00000065154.11	ENSG00000179163.11	ENSG00000101442.9	ENSG00000123575.8	ENSG00000158457.5	ENSG00000205922.4
YJEFN3	CILP2	ENSG00000250067.11	ENSG00000160161.9	ENSG00000151131.10	ENSG00000144199.11	ENSG00000171574.17	ENSG00000130193.7	ENSG00000125898.12	ENSG00000124216.3	ENSG00000135045.6	ENSG00000163040.14	ENSG00000130829.17	ENSG00000131931.8
ATP13A1	GMIP	ENSG00000105726.16	ENSG00000089639.10	ENSG00000079999.13	ENSG00000119403.14	ENSG00000135480.15	ENSG00000023330.14	ENSG00000160803.7	ENSG00000166261.10	ENSG00000112874.9	ENSG00000185252.18	ENSG00000170903.10	ENSG00000184860.9
ALKBH6	SYNE4	ENSG00000239382.10	ENSG00000181392.15	ENSG00000173894.10	ENSG00000168495.12	ENSG00000185340.15	ENSG00000237765.6	ENSG00000196422.10	ENSG00000173894.10	ENSG00000237765.6	ENSG00000168495.12	ENSG00000153487.12	ENSG00000185340.15
TMEM145	MEGF8	ENSG00000167619.11	ENSG00000105429.12	ENSG00000178917.16	ENSG00000197405.7	ENSG00000038002.8	ENSG00000103642.11	ENSG00000213793.5	ENSG00000066455.12	ENSG00000140006.11	ENSG00000156017.12	ENSG00000162604.12	ENSG00000107625.12
ETHE1	PHLDB3	ENSG00000105755.7	ENSG00000176531.10	ENSG00000116857.16	ENSG00000145247.11	ENSG00000147224.11	ENSG00000185864.16	ENSG00000091483.6	ENSG00000169155.9	ENSG00000100532.11	ENSG00000109576.13	ENSG00000121578.12	ENSG00000196453.7
NECTIN2	TOMM40	ENSG00000130202.9	ENSG00000130204.12	ENSG00000104853.15	ENSG00000116001.15	ENSG00000115806.12	ENSG00000139496.15	ENSG00000138279.15	ENSG00000163479.13	ENSG00000002745.12	ENSG00000204580.13	ENSG00000106028.10	ENSG00000141101.12
RELB	CLASRP	ENSG00000104856.13	ENSG00000104859.14	ENSG00000158006.13	ENSG00000170502.12	ENSG00000012817.15	ENSG00000101216.10	ENSG00000110080.18	ENSG00000101911.12	ENSG00000171824.13	ENSG00000165669.13	ENSG00000123179.13	ENSG00000063660.8
GEMIN7	PPP1R37	ENSG00000142252.10	ENSG00000104866.10	ENSG00000114744.8	ENSG00000120686.11	ENSG00000171940.13	ENSG00000067048.16	ENSG00000168453.14	ENSG00000010270.13	ENSG00000101350.7	ENSG00000137166.14	ENSG00000221926.12	ENSG00000172262.11
DMWD	DMPK	ENSG00000185800.11	ENSG00000104936.17	ENSG00000111196.9	ENSG00000146083.11	ENSG00000106638.16	ENSG00000160688.18	ENSG00000141738.13	ENSG00000013441.15	ENSG00000092036.18	ENSG00000182272.11	ENSG00000186480.12	ENSG00000017483.14
GRIN2D	GRWD1	ENSG00000105464.3	ENSG00000105447.12	ENSG00000067533.5	ENSG00000107625.12	ENSG00000106799.12	ENSG00000180071.19	ENSG00000156374.15	ENSG00000052723.11	ENSG00000111652.9	ENSG00000185551.14	ENSG00000119777.19	ENSG00000198805.11
CA11	DBP	ENSG00000063180.8	ENSG00000105516.10	ENSG00000146054.17	ENSG00000167173.18	ENSG00000081721.11	ENSG00000125347.13	ENSG00000128581.15	ENSG00000169021.5	ENSG00000100162.14	ENSG00000153443.12	ENSG00000134186.11	ENSG00000128185.9
PRRG2	PRR12	ENSG00000126460.10	ENSG00000126464.13	ENSG00000166289.5	ENSG00000116983.12	ENSG00000186272.12	ENSG00000008735.13	ENSG00000197363.9	ENSG00000139433.9	ENSG00000154124.4	ENSG00000177380.13	ENSG00000159259.7	ENSG00000234545.7
NR1H2	POLD1	ENSG00000131408.13	ENSG00000062822.13	ENSG00000161677.11	ENSG00000169683.7	ENSG00000141873.10	ENSG00000160818.16	ENSG00000128185.9	ENSG00000136156.13	ENSG00000101187.15	ENSG00000013573.16	ENSG00000164548.10	ENSG00000105397.13
ZNF649	ZNF577	ENSG00000198093.10	ENSG00000161551.14	ENSG00000130544.11	ENSG00000159640.15	ENSG00000172748.13	ENSG00000168389.17	ENSG00000179046.8	ENSG00000185585.19	ENSG00000177125.5	ENSG00000105708.8	ENSG00000196152.10	ENSG00000105479.15
MBOAT7	TMC4	ENSG00000125505.16	ENSG00000167608.11	ENSG00000129354.11	ENSG00000112715.21	ENSG00000149547.14	ENSG00000164251.4	ENSG00000078808.16	ENSG00000160949.16	ENSG00000117525.13	ENSG00000213676.12	ENSG00000143162.8	ENSG00000204267.13
DNAAF3	TNNI3	ENSG00000167646.13	ENSG00000129991.12	ENSG00000189306.10	ENSG00000101940.17	ENSG00000141738.13	ENSG00000172466.15	ENSG00000264364.2	ENSG00000152944.8	ENSG00000169683.7	ENSG00000160818.16	ENSG00000100162.14	ENSG00000115073.7
ZNF544	ZNF8	ENSG00000198131.13	ENSG00000278129.1	ENSG00000153989.7	ENSG00000074356.16	ENSG00000180902.17	ENSG00000104331.8	ENSG00000124356.15	ENSG00000012124.16	ENSG00000188283.11	ENSG00000132677.12	ENSG00000117010.16	ENSG00000159917.16
ZBTB45	SLC27A5	ENSG00000119574.12	ENSG00000083807.9	ENSG00000176182.5	ENSG00000133678.13	ENSG00000113070.7	ENSG00000181938.13	ENSG00000128335.13	ENSG00000119801.12	ENSG00000100292.16	ENSG00000197780.9	ENSG00000144659.12	ENSG00000164615.4
DPY30	MEMO1	ENSG00000162961.13	ENSG00000162959.13	ENSG00000124535.15	ENSG00000177469.12	ENSG00000068697.6	ENSG00000109133.12	ENSG00000197961.11	ENSG00000130939.18	ENSG00000070214.15	ENSG00000153774.8	ENSG00000198087.7	ENSG00000102606.18
RAB11FIP5	SFXN5	ENSG00000135631.16	ENSG00000144040.12	ENSG00000215114.8	ENSG00000163378.13	ENSG00000056972.18	ENSG00000162769.12	ENSG00000125149.11	ENSG00000118596.11	ENSG00000102780.16	ENSG00000047230.14	ENSG00000109436.7	ENSG00000085382.11
SEMA4C	ANKRD39	ENSG00000168758.10	ENSG00000213337.8	ENSG00000090432.6	ENSG00000171574.17	ENSG00000000003.14	ENSG00000162642.13	ENSG00000125898.12	ENSG00000156453.13	ENSG00000115042.9	ENSG00000183309.11	ENSG00000129480.12	ENSG00000164576.11
RANBP2	CCDC138	ENSG00000153201.15	ENSG00000163006.11	ENSG00000148180.19	ENSG00000107164.15	ENSG00000107438.8	ENSG00000163605.14	ENSG00000138600.9	ENSG00000189221.9	ENSG00000126870.15	ENSG00000117569.18	ENSG00000178184.15	ENSG00000138316.10
ATG9A	ABCB6	ENSG00000198925.11	ENSG00000115657.13	ENSG00000141738.13	ENSG00000189306.10	ENSG00000111196.9	ENSG00000106638.16	ENSG00000123395.14	ENSG00000090432.6	ENSG00000000003.14	ENSG00000162642.13	ENSG00000141428.16	ENSG00000128581.15
E2F1	NECAB3	ENSG00000101412.12	ENSG00000125967.16	ENSG00000155115.6	ENSG00000068028.17	ENSG00000155304.5	ENSG00000166801.15	ENSG00000185686.17	ENSG00000126522.16	ENSG00000144589.21	ENSG00000147789.15	ENSG00000163975.11	ENSG00000155508.13
YWHAB	PABPC1L	ENSG00000166913.12	ENSG00000101104.12	ENSG00000151923.17	ENSG00000136527.17	ENSG00000178773.14	ENSG00000074201.8	ENSG00000023734.10	ENSG00000065154.11	ENSG00000169223.14	ENSG00000142657.20	ENSG00000243716.10	ENSG00000183963.18
ELMO2	SLC35C2	ENSG00000062598.17	ENSG00000080189.14	ENSG00000129566.12	ENSG00000147383.10	ENSG00000074370.17	ENSG00000157514.16	ENSG00000056972.18	ENSG00000119812.18	ENSG00000176720.5	ENSG00000196547.14	ENSG00000038274.16	ENSG00000103510.19
SS18L1	MTG2	ENSG00000184402.14	ENSG00000101181.17	ENSG00000109381.19	ENSG00000112130.16	ENSG00000168813.16	ENSG00000130475.14	ENSG00000147601.13	ENSG00000162772.16	ENSG00000066583.11	ENSG00000203880.11	ENSG00000149658.17	ENSG00000155508.13
ZNF512B	UCKL1	ENSG00000196700.8	ENSG00000198276.15	ENSG00000005238.19	ENSG00000163874.10	ENSG00000137070.17	ENSG00000112167.9	ENSG00000128394.16	ENSG00000160214.12	ENSG00000170412.16	ENSG00000131446.16	ENSG00000129484.13	ENSG00000167680.15
IFNAR2	IL10RB	ENSG00000159110.19	ENSG00000243646.9	ENSG00000167232.13	ENSG00000176148.15	ENSG00000167566.16	ENSG00000152503.9	ENSG00000084764.11	ENSG00000136213.9	ENSG00000186687.15	ENSG00000117602.11	ENSG00000185880.12	ENSG00000078237.6
CRYZL1	DONSON	ENSG00000205758.11	ENSG00000159147.17	ENSG00000139697.13	ENSG00000066651.19	ENSG00000130529.15	ENSG00000050748.17	ENSG00000121644.18	ENSG00000155115.6	ENSG00000198824.6	ENSG00000099326.8	ENSG00000157224.15	ENSG00000108861.8
BRWD1	PSMG1	ENSG00000185658.13	ENSG00000183527.11	ENSG00000126858.17	ENSG00000196323.13	ENSG00000107719.8	ENSG00000183762.12	ENSG00000023287.12	ENSG00000111843.13	ENSG00000185215.8	ENSG00000114125.13	ENSG00000179094.15	ENSG00000021355.12
TRAPPC10	PWP2	ENSG00000160218.12	ENSG00000241945.7	ENSG00000138778.11	ENSG00000154978.12	ENSG00000115966.16	ENSG00000107719.8	ENSG00000059691.11	ENSG00000100612.13	ENSG00000084093.16	ENSG00000154719.13	ENSG00000167106.11	ENSG00000128591.15
UFD1L	C22orf39	ENSG00000070010.18	ENSG00000242259.8	ENSG00000034152.18	ENSG00000116584.17	ENSG00000129353.14	ENSG00000185591.9	ENSG00000141562.17	ENSG00000117280.12	ENSG00000153234.13	ENSG00000177943.13	ENSG00000164086.9	ENSG00000184584.12
AIFM3	LZTR1	ENSG00000183773.15	ENSG00000099949.19	ENSG00000158122.11	ENSG00000063587.14	ENSG00000169220.17	ENSG00000059804.15	ENSG00000184545.10	ENSG00000170412.16	ENSG00000160214.12	ENSG00000129484.13	ENSG00000131446.16	ENSG00000174574.15
NIPSNAP1	THOC5	ENSG00000184117.11	ENSG00000100296.13	ENSG00000049656.13	ENSG00000168710.17	ENSG00000143198.12	ENSG00000139684.13	ENSG00000111906.17	ENSG00000134046.11	ENSG00000090316.15	ENSG00000147454.13	ENSG00000115641.18	ENSG00000001084.12
HDAC10	TUBGCP6	ENSG00000100429.17	ENSG00000128159.11	ENSG00000158615.8	ENSG00000135047.14	ENSG00000183751.14	ENSG00000141582.14	ENSG00000146670.9	ENSG00000109861.15	ENSG00000103811.16	ENSG00000171466.9	ENSG00000103326.11	ENSG00000131263.12
MAPK12	HDAC10	ENSG00000188130.13	ENSG00000100429.17	ENSG00000111843.13	ENSG00000179094.15	ENSG00000100116.16	ENSG00000100889.11	ENSG00000021355.12	ENSG00000158615.8	ENSG00000135047.14	ENSG00000183751.14	ENSG00000141582.14	ENSG00000146670.9
MAPK11	MAPK12	ENSG00000185386.14	ENSG00000188130.13	ENSG00000175643.9	ENSG00000131019.10	ENSG00000153234.13	ENSG00000177943.13	ENSG00000184584.12	ENSG00000111843.13	ENSG00000179094.15	ENSG00000100116.16	ENSG00000100889.11	ENSG00000021355.12
BRPF1	OGG1	ENSG00000156983.15	ENSG00000114026.21	ENSG00000121897.14	ENSG00000156253.6	ENSG00000204520.12	ENSG00000132196.14	ENSG00000100360.14	ENSG00000068323.16	ENSG00000170903.10	ENSG00000120942.13	ENSG00000166261.10	ENSG00000184860.9
IL17RE	IL17RC	ENSG00000163701.18	ENSG00000163702.19	ENSG00000197037.10	ENSG00000158483.15	ENSG00000170903.10	ENSG00000185252.18	ENSG00000148218.15	ENSG00000113916.17	ENSG00000100246.12	ENSG00000139437.17	ENSG00000129173.12	ENSG00000137806.8
IL17RC	CRELD1	ENSG00000163702.19	ENSG00000163703.17	ENSG00000113916.17	ENSG00000100246.12	ENSG00000139437.17	ENSG00000129173.12	ENSG00000137806.8	ENSG00000164647.8	ENSG00000140450.8	ENSG00000011478.11	ENSG00000100056.11	ENSG00000134597.15
ZNF197	ZNF35	ENSG00000186448.14	ENSG00000169981.10	ENSG00000069509.5	ENSG00000132623.15	ENSG00000178038.16	ENSG00000124459.11	ENSG00000007968.6	ENSG00000159871.14	ENSG00000038002.8	ENSG00000240204.2	ENSG00000156239.11	ENSG00000177873.12
CELSR3	SLC26A6	ENSG00000008300.16	ENSG00000225697.12	ENSG00000005961.18	ENSG00000169347.16	ENSG00000166896.8	ENSG00000160336.14	ENSG00000012124.16	ENSG00000106638.16	ENSG00000111196.9	ENSG00000160688.18	ENSG00000146083.11	ENSG00000134086.7
USP4	C3orf62	ENSG00000114316.12	ENSG00000188315.7	ENSG00000141401.11	ENSG00000100425.18	ENSG00000213853.9	ENSG00000137166.14	ENSG00000070614.14	ENSG00000165272.15	ENSG00000110195.12	ENSG00000183891.5	ENSG00000136883.14	ENSG00000169026.12
HYAL1	HYAL3	ENSG00000114378.16	ENSG00000186792.16	ENSG00000095739.10	ENSG00000143333.6	ENSG00000180644.7	ENSG00000186666.5	ENSG00000162009.8	ENSG00000189227.5	ENSG00000156853.12	ENSG00000189120.4	ENSG00000198324.13	ENSG00000162396.5
ABHD14B	PCBP4	ENSG00000114779.19	ENSG00000090097.21	ENSG00000271303.1	ENSG00000184983.10	ENSG00000100219.16	ENSG00000141994.15	ENSG00000146670.9	ENSG00000142327.12	ENSG00000232119.7	ENSG00000203667.9	ENSG00000067829.18	ENSG00000101335.9
SPICE1	CFAP44	ENSG00000163611.11	ENSG00000206530.10	ENSG00000121542.11	ENSG00000277363.4	ENSG00000143891.16	ENSG00000118762.7	ENSG00000153898.12	ENSG00000102098.17	ENSG00000166415.14	ENSG00000178445.9	ENSG00000111700.12	ENSG00000167037.18
GRAMD1C	ZDHHC23	ENSG00000178075.19	ENSG00000184307.14	ENSG00000186642.15	ENSG00000095015.5	ENSG00000122970.15	ENSG00000165113.12	ENSG00000183814.15	ENSG00000114923.16	ENSG00000182704.7	ENSG00000101017.13	ENSG00000163684.11	ENSG00000198315.10
PODXL2	ABTB1	ENSG00000114631.10	ENSG00000114626.17	ENSG00000102218.5	ENSG00000198246.8	ENSG00000170915.8	ENSG00000154319.15	ENSG00000171954.12	ENSG00000178381.11	ENSG00000204070.9	ENSG00000030110.12	ENSG00000169242.11	ENSG00000126243.8
COPG1	HMCES	ENSG00000181789.14	ENSG00000183624.13	ENSG00000124767.6	ENSG00000111481.9	ENSG00000129824.15	ENSG00000071626.16	ENSG00000133226.16	ENSG00000112237.12	ENSG00000075239.13	ENSG00000152332.15	ENSG00000094916.15	ENSG00000104695.12
ATR	XRN1	ENSG00000175054.14	ENSG00000114127.10	ENSG00000137936.17	ENSG00000198604.10	ENSG00000165475.14	ENSG00000118200.14	ENSG00000092439.14	ENSG00000081377.16	ENSG00000197724.10	ENSG00000165406.15	ENSG00000037637.10	ENSG00000057294.14
DNAJB14	LAMTOR3	ENSG00000164031.16	ENSG00000109270.12	ENSG00000153130.17	ENSG00000159658.10	ENSG00000159063.12	ENSG00000169696.15	ENSG00000117143.13	ENSG00000168938.5	ENSG00000204516.9	ENSG00000160703.15	ENSG00000175137.10	ENSG00000169019.10
BDH2	SLC9B2	ENSG00000164039.14	ENSG00000164038.14	ENSG00000105708.8	ENSG00000196152.10	ENSG00000140876.11	ENSG00000135116.9	ENSG00000165568.17	ENSG00000110723.11	ENSG00000197147.13	ENSG00000164070.11	ENSG00000120159.12	ENSG00000090989.17
BBS7	CCNA2	ENSG00000138686.9	ENSG00000145386.9	ENSG00000140006.11	ENSG00000102738.7	ENSG00000023516.8	ENSG00000135503.12	ENSG00000088305.18	ENSG00000186193.8	ENSG00000182768.8	ENSG00000141994.15	ENSG00000067082.14	ENSG00000185298.12
KDM3B	REEP2	ENSG00000120733.13	ENSG00000132563.15	ENSG00000117713.19	ENSG00000117298.15	ENSG00000175581.13	ENSG00000132405.18	ENSG00000113300.11	ENSG00000131400.7	ENSG00000156345.17	ENSG00000169026.12	ENSG00000173214.5	ENSG00000140297.12
HDAC3	DIAPH1	ENSG00000171720.9	ENSG00000131504.16	ENSG00000070423.17	ENSG00000143401.14	ENSG00000122515.14	ENSG00000266472.5	ENSG00000183426.16	ENSG00000100030.14	ENSG00000117523.16	ENSG00000123908.11	ENSG00000140374.15	ENSG00000163527.9
ARAP3	FCHSD1	ENSG00000120318.15	ENSG00000197948.10	ENSG00000129038.15	ENSG00000169914.5	ENSG00000272636.3	ENSG00000118197.13	ENSG00000162426.14	ENSG00000129925.10	ENSG00000165271.16	ENSG00000140451.12	ENSG00000139112.10	ENSG00000161888.11
SIRT5	NOL7	ENSG00000124523.15	ENSG00000225921.6	ENSG00000170502.12	ENSG00000101216.10	ENSG00000166046.10	ENSG00000158006.13	ENSG00000170234.12	ENSG00000034713.7	ENSG00000101132.9	ENSG00000181588.16	ENSG00000125870.10	ENSG00000112759.17
MRPS18B	ATAT1	ENSG00000204568.11	ENSG00000137343.17	ENSG00000051596.9	ENSG00000172428.10	ENSG00000101166.15	ENSG00000175592.8	ENSG00000103035.10	ENSG00000146707.14	ENSG00000170340.10	ENSG00000087448.10	ENSG00000188603.19	ENSG00000132640.14
ATAT1	C6orf136	ENSG00000137343.17	ENSG00000204564.11	ENSG00000146707.14	ENSG00000170340.10	ENSG00000087448.10	ENSG00000188603.19	ENSG00000132640.14	ENSG00000147679.11	ENSG00000006194.9	ENSG00000066654.13	ENSG00000133398.3	ENSG00000196422.10
GTF2H4	VARS2	ENSG00000213780.10	ENSG00000137411.17	ENSG00000116685.15	ENSG00000135047.14	ENSG00000141582.14	ENSG00000158850.14	ENSG00000132591.11	ENSG00000117614.9	ENSG00000136159.3	ENSG00000167755.14	ENSG00000124357.12	ENSG00000171067.10
TAPBP	RGL2	ENSG00000231925.11	ENSG00000237441.9	ENSG00000125870.10	ENSG00000034713.7	ENSG00000108312.14	ENSG00000166582.9	ENSG00000128944.13	ENSG00000158850.14	ENSG00000132591.11	ENSG00000101000.5	ENSG00000101940.17	ENSG00000172466.15
KIFC1	PHF1	ENSG00000237649.7	ENSG00000112511.17	ENSG00000188986.6	ENSG00000125648.14	ENSG00000138413.13	ENSG00000112378.11	ENSG00000123992.19	ENSG00000170689.9	ENSG00000197324.8	ENSG00000068001.13	ENSG00000171346.15	ENSG00000161677.11
ZNF76	DEF6	ENSG00000065029.14	ENSG00000023892.10	ENSG00000117676.13	ENSG00000143149.12	ENSG00000169299.13	ENSG00000112742.9	ENSG00000116918.13	ENSG00000103326.11	ENSG00000154719.13	ENSG00000109861.15	ENSG00000103811.16	ENSG00000137563.11
MRPL2	CUL7	ENSG00000112651.11	ENSG00000044090.8	ENSG00000177666.16	ENSG00000143420.18	ENSG00000029993.14	ENSG00000116649.9	ENSG00000179958.8	ENSG00000067048.16	ENSG00000120686.11	ENSG00000171940.13	ENSG00000168453.14	ENSG00000131669.9
KLC4	PTK7	ENSG00000137171.14	ENSG00000112655.15	ENSG00000112039.4	ENSG00000120942.13	ENSG00000167600.13	ENSG00000068323.16	ENSG00000198910.13	ENSG00000180776.15	ENSG00000158195.10	ENSG00000088930.7	ENSG00000055917.15	ENSG00000177707.10
SRF	CUL9	ENSG00000112658.7	ENSG00000112659.13	ENSG00000166619.13	ENSG00000167173.18	ENSG00000128581.15	ENSG00000146054.17	ENSG00000125347.13	ENSG00000003402.19	ENSG00000156675.15	ENSG00000197056.10	ENSG00000065989.15	ENSG00000139624.12
MRM2	MAD1L1	ENSG00000122687.17	ENSG00000002822.15	ENSG00000135002.11	ENSG00000172831.11	ENSG00000154146.12	ENSG00000205560.12	ENSG00000133398.3	ENSG00000172292.14	ENSG00000188352.12	ENSG00000075151.20	ENSG00000142599.17	ENSG00000163625.15
ZDHHC4	C7orf26	ENSG00000136247.14	ENSG00000146576.12	ENSG00000204267.13	ENSG00000225663.7	ENSG00000037241.7	ENSG00000117525.13	ENSG00000119953.12	ENSG00000174233.11	ENSG00000110046.12	ENSG00000104267.9	ENSG00000137203.11	ENSG00000117480.15
CCT6A	SUMF2	ENSG00000146731.10	ENSG00000129103.17	ENSG00000117592.8	ENSG00000105281.12	ENSG00000105701.15	ENSG00000101224.17	ENSG00000141543.10	ENSG00000004779.9	ENSG00000144136.10	ENSG00000137876.9	ENSG00000197894.10	ENSG00000100764.13
STYXL1	TMEM120A	ENSG00000127952.16	ENSG00000189077.10	ENSG00000213853.9	ENSG00000141401.11	ENSG00000070614.14	ENSG00000085185.15	ENSG00000167766.18	ENSG00000090432.6	ENSG00000000003.14	ENSG00000128581.15	ENSG00000162642.13	ENSG00000171574.17
SLC12A9	TRIP6	ENSG00000146828.17	ENSG00000087077.13	ENSG00000115350.11	ENSG00000163684.11	ENSG00000123933.16	ENSG00000114923.16	ENSG00000156253.6	ENSG00000112996.10	ENSG00000029993.14	ENSG00000183741.11	ENSG00000100219.16	ENSG00000197448.13
FIS1	CLDN15	ENSG00000214253.8	ENSG00000106404.13	ENSG00000029993.14	ENSG00000112996.10	ENSG00000143420.18	ENSG00000179958.8	ENSG00000183741.11	ENSG00000164086.9	ENSG00000177943.13	ENSG00000117280.12	ENSG00000153234.13	ENSG00000187266.13
CUX1	SH2B2	ENSG00000257923.10	ENSG00000160999.10	ENSG00000141564.14	ENSG00000038382.19	ENSG00000164808.16	ENSG00000185104.19	ENSG00000140262.17	ENSG00000154553.14	ENSG00000167566.16	ENSG00000176148.15	ENSG00000084764.11	ENSG00000167232.13
DSCC1	TAF2	ENSG00000136982.5	ENSG00000064313.11	ENSG00000106460.18	ENSG00000145439.11	ENSG00000164332.7	ENSG00000175183.9	ENSG00000121058.4	ENSG00000132182.11	ENSG00000198836.9	ENSG00000112701.17	ENSG00000169504.14	ENSG00000039068.18
PUF60	SCRIB	ENSG00000179950.13	ENSG00000180900.18	ENSG00000161249.20	ENSG00000143742.12	ENSG00000164889.13	ENSG00000099875.14	ENSG00000159352.15	ENSG00000151923.17	ENSG00000178773.14	ENSG00000136527.17	ENSG00000110651.11	ENSG00000165637.13
NDUFB6	TOPORS	ENSG00000165264.10	ENSG00000197579.7	ENSG00000160953.15	ENSG00000185864.16	ENSG00000103653.16	ENSG00000142634.12	ENSG00000186185.13	ENSG00000175505.10	ENSG00000168878.16	ENSG00000060642.10	ENSG00000146858.7	ENSG00000106366.8
FANCG	VCP	ENSG00000221829.9	ENSG00000165280.15	ENSG00000271303.1	ENSG00000100219.16	ENSG00000184983.10	ENSG00000134107.4	ENSG00000141994.15	ENSG00000120885.21	ENSG00000091527.15	ENSG00000135535.16	ENSG00000100528.11	ENSG00000078668.13
CORO2A	TRIM14	ENSG00000106789.12	ENSG00000106785.14	ENSG00000165449.11	ENSG00000112139.15	ENSG00000163412.12	ENSG00000130052.13	ENSG00000167972.13	ENSG00000165660.7	ENSG00000117222.13	ENSG00000074266.19	ENSG00000135249.7	ENSG00000156170.12
TMEM245	CTNNAL1	ENSG00000106771.12	ENSG00000119326.14	ENSG00000213079.9	ENSG00000188994.12	ENSG00000137819.13	ENSG00000110422.11	ENSG00000130147.15	ENSG00000050405.13	ENSG00000100934.14	ENSG00000060339.13	ENSG00000166949.15	ENSG00000090054.14
SCAI	GOLGA1	ENSG00000173611.17	ENSG00000136935.13	ENSG00000157110.15	ENSG00000047365.11	ENSG00000136141.14	ENSG00000204217.13	ENSG00000011105.13	ENSG00000163788.13	ENSG00000173960.13	ENSG00000151726.13	ENSG00000163686.14	ENSG00000169247.12
ENTPD2	NPDC1	ENSG00000054179.11	ENSG00000107281.9	ENSG00000196422.10	ENSG00000066654.13	ENSG00000147679.11	ENSG00000176490.4	ENSG00000163866.8	ENSG00000165792.17	ENSG00000112996.10	ENSG00000127564.16	ENSG00000183741.11	ENSG00000087088.19
UXT	ELK1	ENSG00000126756.11	ENSG00000126767.17	ENSG00000100889.11	ENSG00000172428.10	ENSG00000051596.9	ENSG00000125656.9	ENSG00000175592.8	ENSG00000170412.16	ENSG00000160214.12	ENSG00000174574.15	ENSG00000131446.16	ENSG00000129484.13
PORCN	EBP	ENSG00000102312.21	ENSG00000147155.10	ENSG00000173281.4	ENSG00000165152.8	ENSG00000135111.15	ENSG00000132846.5	ENSG00000167604.14	ENSG00000164109.13	ENSG00000087088.19	ENSG00000165792.17	ENSG00000108179.13	ENSG00000069482.6
PIM2	SLC35A2	ENSG00000102096.9	ENSG00000102100.15	ENSG00000188549.12	ENSG00000184481.16	ENSG00000187266.13	ENSG00000179598.5	ENSG00000120833.13	ENSG00000135002.11	ENSG00000172831.11	ENSG00000154146.12	ENSG00000205560.12	ENSG00000133398.3
GRIPAP1	KCND1	ENSG00000068400.13	ENSG00000102057.9	ENSG00000042429.11	ENSG00000163171.7	ENSG00000155827.11	ENSG00000152700.13	ENSG00000013583.9	ENSG00000165272.15	ENSG00000110195.12	ENSG00000130208.9	ENSG00000169026.12	ENSG00000083817.8
MECP2	IRAK1	ENSG00000169057.21	ENSG00000184216.13	ENSG00000086102.18	ENSG00000120690.15	ENSG00000126705.14	ENSG00000108599.14	ENSG00000163104.17	ENSG00000164109.13	ENSG00000087088.19	ENSG00000069482.6	ENSG00000108179.13	ENSG00000165792.17
ATP6AP1	GDI1	ENSG00000071553.16	ENSG00000203879.11	ENSG00000101940.17	ENSG00000189306.10	ENSG00000172466.15	ENSG00000264364.2	ENSG00000141738.13	ENSG00000177666.16	ENSG00000143420.18	ENSG00000029993.14	ENSG00000116649.9	ENSG00000108523.15
GDI1	FAM50A	ENSG00000203879.11	ENSG00000071859.14	ENSG00000177666.16	ENSG00000143420.18	ENSG00000029993.14	ENSG00000116649.9	ENSG00000108523.15	ENSG00000169021.5	ENSG00000100162.14	ENSG00000134186.11	ENSG00000153443.12	ENSG00000100441.9

## Sheet: legend
Dataset_EV5: Listed are the co-expressed tandem genes, as defined in HCT116 cell line, and their respective controls. First two columns are the gene symbols of the tandem genes, followed by their respective Ensembl Gene IDs. In columns 5-9 are the control gene for the upstream tandem genes, and in columns 10-14 are the control genes for the downstream tandem genes.
