# Supplementary material for: Unique features of transcription termination and initiation at closely spaced tandem human genes
Source: Mol Syst Biol. 2022 Apr 1;18(4):e10682. doi: 10.15252/msb.202110682 (PMC8972054; doi:10.15252/msb.202110682)
Supplement: Supplementary file 8 — Dataset EV6 [file MSB-18-e10682-s008.xlsx]

## Sheet: Dataset_EV6
SLC35E2	CDK11A	ENSG00000215790.6	ENSG00000008128.22	ENSG00000132819.16_2	ENSG00000110455.13_3	ENSG00000182372.9_3	ENSG00000197933.12_3	ENSG00000109089.7_2	ENSG00000112343.10_2	ENSG00000120784.15_3	ENSG00000155850.7_2	ENSG00000164089.8_2	ENSG00000204946.9_3
HMGCL	GALE	ENSG00000117305.14	ENSG00000117308.14	ENSG00000100083.18_3	ENSG00000059728.10_3	ENSG00000101442.9_2	ENSG00000179119.14_2	ENSG00000196757.7_3	ENSG00000123080.10_2	ENSG00000180917.17_3	ENSG00000137193.13_2	ENSG00000132436.11_3	ENSG00000164520.11_2
GPATCH3	GPN2	ENSG00000198746.12	ENSG00000142751.14	ENSG00000177138.15_2	ENSG00000142867.12_2	ENSG00000186272.12_3	ENSG00000122678.16_3	ENSG00000181135.15_3	ENSG00000159079.18_3	ENSG00000141560.14_2	ENSG00000121864.9_2	ENSG00000105849.5_2	ENSG00000113739.10_2
INPP5B	MTF1	ENSG00000204084.12	ENSG00000188786.9	ENSG00000142875.19_3	ENSG00000101452.14_3	ENSG00000168300.13_3	ENSG00000170365.9_3	ENSG00000105186.15_3	ENSG00000196182.10_2	ENSG00000163898.9_2	ENSG00000197312.11_3	ENSG00000163867.16_3	ENSG00000163249.11_3
SYPL2	ATXN7L2	ENSG00000143028.8	ENSG00000162650.16	ENSG00000102241.11_2	ENSG00000123411.14_3	ENSG00000167995.15_2	ENSG00000101417.11_2	ENSG00000136866.13_2	ENSG00000167333.12_3	ENSG00000178229.7_2	ENSG00000167470.12_3	ENSG00000197935.6_2	ENSG00000159885.13_3
ATXN7L2	CYB561D1	ENSG00000162650.16	ENSG00000174151.14	ENSG00000167333.12_3	ENSG00000178229.7_2	ENSG00000167470.12_3	ENSG00000197935.6_2	ENSG00000159885.13_3	ENSG00000139289.13_2	ENSG00000179598.5_3	ENSG00000136158.11_3	ENSG00000164403.14_3	ENSG00000119862.12_3
RSBN1	PHTF1	ENSG00000081019.13	ENSG00000116793.15	ENSG00000157426.13_2	ENSG00000139354.10_3	ENSG00000230453.9_2	ENSG00000101966.12_3	ENSG00000113761.11_3	ENSG00000096401.7_2	ENSG00000165102.14_3	ENSG00000171552.12_3	ENSG00000157625.15_2	ENSG00000163605.14_3
TARS2	ECM1	ENSG00000143374.16	ENSG00000143369.14	ENSG00000149658.17_2	ENSG00000182551.13_2	ENSG00000177469.12_2	ENSG00000136243.12	ENSG00000163291.14_2	ENSG00000185340.15_2	ENSG00000132881.11_2	ENSG00000140465.13_2	ENSG00000104524.13_3	ENSG00000125434.10_2
HORMAD1	GOLPH3L	ENSG00000143452.15	ENSG00000143457.10	ENSG00000167106.11_2	ENSG00000146802.12_2	ENSG00000115884.10_2	ENSG00000179163.11_2	ENSG00000197857.13_2	ENSG00000089159.16_3	ENSG00000038219.12_2	ENSG00000012232.8_2	ENSG00000135775.13_2	ENSG00000139697.13_1
CRTC2	DENND4B	ENSG00000160741.16	ENSG00000198837.9	ENSG00000121716.20_3	ENSG00000185686.17_3	ENSG00000005486.16_2	ENSG00000165271.16_3	ENSG00000099326.8_2	ENSG00000080819.6_3	ENSG00000119900.7_2	ENSG00000108821.13_3	ENSG00000173442.12_2	ENSG00000100335.13_3
PBXIP1	PMVK	ENSG00000163346.16	ENSG00000163344.5	ENSG00000026950.16_3	ENSG00000214026.10_2	ENSG00000167962.13_3	ENSG00000118579.12_3	ENSG00000156239.11_2	ENSG00000002919.14_2	ENSG00000165030.3_2	ENSG00000182208.13_2	ENSG00000136286.14_2	ENSG00000104783.11_2
ADAM15	EFNA4	ENSG00000143537.13	ENSG00000243364.7	ENSG00000149428.18_3	ENSG00000155287.10_2	ENSG00000106992.17_3	ENSG00000057757.9_3	ENSG00000145919.10_2	ENSG00000105136.20_3	ENSG00000153234.13_3	ENSG00000067082.14_2	ENSG00000171246.5_2	ENSG00000187266.13_3
CLK2	SCAMP3	ENSG00000176444.18	ENSG00000116521.10	ENSG00000149428.18_3	ENSG00000106992.17_3	ENSG00000057757.9_3	ENSG00000155287.10_2	ENSG00000108465.14_3	ENSG00000065518.7_2	ENSG00000105058.11_2	ENSG00000064961.18_3	ENSG00000143420.18_2	ENSG00000108106.13_2
SLC25A44	PMF1	ENSG00000160785.13	ENSG00000160783.19	ENSG00000073008.14_3	ENSG00000188986.6_2	ENSG00000164751.14_3	ENSG00000166401.14_3	ENSG00000167920.8_3	ENSG00000071626.16_3	ENSG00000118816.9_3	ENSG00000111906.17_2	ENSG00000101363.12_2	ENSG00000164237.8_2
KLHL12	RABIF	ENSG00000117153.15	ENSG00000183155.4	ENSG00000155096.13_3	ENSG00000164244.20_2	ENSG00000126934.13_2	ENSG00000165416.14_2	ENSG00000159445.12_2	ENSG00000060642.10_3	ENSG00000175745.11_2	ENSG00000138764.14_3	ENSG00000136940.13_2	ENSG00000169446.5_2
USP54	PPP3CB	ENSG00000166348.18	ENSG00000107758.15	ENSG00000163104.17_2	ENSG00000164180.13_2	ENSG00000102974.14_2	ENSG00000136709.11_2	ENSG00000184182.18_3	ENSG00000141664.9_3	ENSG00000127241.16_2	ENSG00000135968.20_3	ENSG00000115145.9_2	ENSG00000151553.14_2
CAMK2G	NDST2	ENSG00000148660.20	ENSG00000166507.17	ENSG00000136379.11_3	ENSG00000152642.10_3	ENSG00000089154.10_2	ENSG00000113615.12_2	ENSG00000031823.14_3	ENSG00000189306.10_2	ENSG00000105971.14_2	ENSG00000172831.11_3	ENSG00000104142.10_2	ENSG00000030110.12_2
HPS1	PYROXD2	ENSG00000107521.18	ENSG00000119943.12	ENSG00000196418.12_2	ENSG00000169607.12_2	ENSG00000135334.8_2	ENSG00000143801.16_3	ENSG00000101544.8_2	ENSG00000119508.17_2	ENSG00000141456.14_3	ENSG00000185513.14_3	ENSG00000078902.15_2	ENSG00000142409.5_2
PACSIN3	ARFGAP2	ENSG00000165912.15	ENSG00000149182.14	ENSG00000160688.18_2	ENSG00000203667.9_2	ENSG00000151353.14_2	ENSG00000004478.7_2	ENSG00000092094.10_2	ENSG00000181610.12_2	ENSG00000186480.12_3	ENSG00000168275.14_2	ENSG00000197747.8_2	ENSG00000181904.8_3
TMEM109	TMEM132A	ENSG00000110108.9	ENSG00000006118.14	ENSG00000179348.11_3	ENSG00000234616.8_3	ENSG00000136026.13_3	ENSG00000135974.9_2	ENSG00000130193.7_2	ENSG00000177873.12_2	ENSG00000100056.11_2	ENSG00000101210.10_2	ENSG00000156509.13_2	ENSG00000187626.8_2
MTA2	TUT1	ENSG00000149480.6	ENSG00000149016.15	ENSG00000102316.16_2	ENSG00000141428.16_3	ENSG00000069482.6_2	ENSG00000101439.8_3	ENSG00000172977.12_3	ENSG00000102967.11_3	ENSG00000130684.13_2	ENSG00000129173.12_2	ENSG00000185236.11_2	ENSG00000159899.14_2
STX5	NXF1	ENSG00000162236.11	ENSG00000162231.13	ENSG00000133606.10_3	ENSG00000155660.10_3	ENSG00000165055.15_3	ENSG00000165494.11_3	ENSG00000129518.8_2	ENSG00000143971.7_2	ENSG00000185220.11_2	ENSG00000127884.4_2	ENSG00000115286.19_3	ENSG00000182986.12_3
WDR74	STX5	ENSG00000133316.15	ENSG00000162236.11	ENSG00000105185.11_2	ENSG00000184990.12_2	ENSG00000111652.9_2	ENSG00000182585.9_2	ENSG00000134186.11_2	ENSG00000133606.10_3	ENSG00000155660.10_3	ENSG00000165055.15_3	ENSG00000165494.11_3	ENSG00000129518.8_2
CCDC88B	RPS6KA4	ENSG00000168071.21	ENSG00000162302.12	ENSG00000198074.9_2	ENSG00000196378.11_2	ENSG00000134827.7_2	ENSG00000153896.17_2	ENSG00000204524.6_2	ENSG00000243335.9_3	ENSG00000197714.8_2	ENSG00000117228.9_2	ENSG00000165152.8_3	ENSG00000156239.11_2
MEN1	MAP4K2	ENSG00000133895.14	ENSG00000168067.11	ENSG00000116649.9_3	ENSG00000158850.14_2	ENSG00000147679.11_3	ENSG00000184584.12_3	ENSG00000101000.5_2	ENSG00000075618.17_2	ENSG00000173442.12_2	ENSG00000100335.13_3	ENSG00000123933.16_3	ENSG00000131669.9_2
PCNX3	SIPA1	ENSG00000197136.4	ENSG00000213445.9	ENSG00000205086.6_3	ENSG00000117010.15_2	ENSG00000113916.17_3	ENSG00000105419.17_3	ENSG00000100246.12_3	ENSG00000115008.5_2	ENSG00000142910.15_2	ENSG00000170100.13_3	ENSG00000196466.10_3	ENSG00000142867.12_2
SF3B2	PACS1	ENSG00000087365.15	ENSG00000175115.11	ENSG00000106348.16_2	ENSG00000089818.17_2	ENSG00000161904.11_3	ENSG00000117505.12_2	ENSG00000089127.12_3	ENSG00000047365.11_3	ENSG00000154447.14_3	ENSG00000149177.12_2	ENSG00000068383.18_2	ENSG00000128881.16_3
DPP3	BBS1	ENSG00000254986.7	ENSG00000174483.19	ENSG00000172086.7_2	ENSG00000147027.3_2	ENSG00000105355.8_3	ENSG00000104626.14_2	ENSG00000104765.15_3	ENSG00000139197.10_3	ENSG00000188211.8_2	ENSG00000175183.9_2	ENSG00000140876.11_2	ENSG00000107537.13_3
ANKRD13D	SSH3	ENSG00000172932.14	ENSG00000172830.12	ENSG00000100335.13_3	ENSG00000123933.16_3	ENSG00000075618.17_2	ENSG00000080819.6_3	ENSG00000166135.13_2	ENSG00000090432.6_2	ENSG00000139233.6_3	ENSG00000179348.11_3	ENSG00000133466.13_2	ENSG00000010704.18_3
ALDH3B1	NDUFS8	ENSG00000006534.15	ENSG00000110717.12	ENSG00000058729.10_3	ENSG00000166401.14_3	ENSG00000221968.8_3	ENSG00000188986.6_2	ENSG00000164751.14_3	ENSG00000198146.4_3	ENSG00000000003.14_2	ENSG00000126709.14_2	ENSG00000052723.11_2	ENSG00000148334.14_3
PAFAH1B2	SIDT2	ENSG00000168092.13	ENSG00000149577.15	ENSG00000119977.20_3	ENSG00000145569.5_2	ENSG00000181666.17_3	ENSG00000108468.14_3	ENSG00000002549.12_2	ENSG00000105419.17_3	ENSG00000100246.12_3	ENSG00000113916.17_3	ENSG00000205086.6_3	ENSG00000117010.15_2
LRRC23	ENO2	ENSG00000010626.14	ENSG00000111674.8	ENSG00000186272.12_3	ENSG00000177138.15_2	ENSG00000175505.10_3	ENSG00000144026.11_3	ENSG00000142867.12_2	ENSG00000179348.11_3	ENSG00000139233.6_3	ENSG00000090432.6_2	ENSG00000198168.8_2	ENSG00000140451.12_2
ENO2	ATN1	ENSG00000111674.8	ENSG00000111676.14	ENSG00000179348.11_3	ENSG00000139233.6_3	ENSG00000090432.6_2	ENSG00000198168.8_2	ENSG00000140451.12_2	ENSG00000100292.16_2	ENSG00000156968.8_3	ENSG00000106541.11_2	ENSG00000158106.13_3	ENSG00000167377.17_3
ASIC1	SMARCD1	ENSG00000110881.11	ENSG00000066117.14	ENSG00000198948.11_3	ENSG00000204946.9_3	ENSG00000120784.15_3	ENSG00000189190.9_3	ENSG00000155850.7_2	ENSG00000108448.20_3	ENSG00000094804.9_2	ENSG00000176953.12_3	ENSG00000148344.10_2	ENSG00000038274.16_2
RAB5B	SUOX	ENSG00000111540.15	ENSG00000139531.12	ENSG00000132463.13_3	ENSG00000117448.13_3	ENSG00000076382.16_3	ENSG00000163832.15_3	ENSG00000168288.12_2	ENSG00000104142.10_2	ENSG00000125347.13_3	ENSG00000137185.11_2	ENSG00000189306.10_2	ENSG00000196502.11_3
METTL21B	TSFM	ENSG00000123427.16	ENSG00000123297.17	ENSG00000185347.17_3	ENSG00000134253.9_2	ENSG00000164825.3_2	ENSG00000100739.10_3	ENSG00000129968.15_2	ENSG00000165501.16_3	ENSG00000070761.7_2	ENSG00000142731.10_2	ENSG00000143013.12_2	ENSG00000143401.14_3
VSIG10	WSB2	ENSG00000176834.13	ENSG00000176871.8	ENSG00000116918.13_3	ENSG00000112130.16_2	ENSG00000170113.15_3	ENSG00000215114.8_2	ENSG00000148154.9_2	ENSG00000133226.16_3	ENSG00000160058.18_2	ENSG00000169371.13_3	ENSG00000101782.14_3	ENSG00000133731.9_2
DHRS4	DHRS4L2	ENSG00000157326.18	ENSG00000187630.15	ENSG00000147789.15_2	ENSG00000094631.18_3	ENSG00000160194.17_2	ENSG00000163633.10_3	ENSG00000188603.18_3	ENSG00000170185.9_2	ENSG00000059122.16_2	ENSG00000088298.12_2	ENSG00000115902.10_2	ENSG00000023608.4_3
RNF31	IRF9	ENSG00000092098.16	ENSG00000213928.8	ENSG00000010539.11_3	ENSG00000113552.15_3	ENSG00000198315.10_2	ENSG00000175087.9_2	ENSG00000103642.11_3	ENSG00000172613.7_3	ENSG00000215717.5_2	ENSG00000184481.16_2	ENSG00000196422.10_2	ENSG00000130829.17_2
TM9SF1	IPO4	ENSG00000100926.14	ENSG00000196497.16	ENSG00000197903.7_2	ENSG00000066654.13_3	ENSG00000029993.14_2	ENSG00000178999.12_3	ENSG00000116685.15_2	ENSG00000169683.7_3	ENSG00000103496.14_3	ENSG00000100441.9_2	ENSG00000123364.4_2	ENSG00000128185.9_3
SOS2	VCPKMT	ENSG00000100485.11	ENSG00000100483.13	ENSG00000070882.12_3	ENSG00000102580.14_3	ENSG00000069535.13_2	ENSG00000133103.16_2	ENSG00000051341.13_2	ENSG00000137185.11_2	ENSG00000104142.10_2	ENSG00000132109.9_2	ENSG00000189306.10_2	ENSG00000125347.13_3
PTGR2	ZNF410	ENSG00000140043.11	ENSG00000119725.18	ENSG00000119599.16_2	ENSG00000106683.14_2	ENSG00000081320.10_3	ENSG00000141456.14_3	ENSG00000137714.2_2	ENSG00000163565.18_3	ENSG00000069956.11_3	ENSG00000113658.16_3	ENSG00000197498.12_2	ENSG00000134046.11_2
ACYP1	MLH3	ENSG00000119640.8	ENSG00000119684.15	ENSG00000166483.10_2	ENSG00000042753.11_2	ENSG00000171867.16_3	ENSG00000141101.12_2	ENSG00000120805.13_3	ENSG00000185880.12_3	ENSG00000147124.12_2	ENSG00000159259.7_3	ENSG00000125249.6_2	ENSG00000149091.15_3
TMEM62	CCNDBP1	ENSG00000137842.6	ENSG00000166946.13	ENSG00000038219.12_2	ENSG00000089159.16_3	ENSG00000012232.8_2	ENSG00000135775.13_2	ENSG00000198799.11_3	ENSG00000057757.9_3	ENSG00000106992.17_3	ENSG00000149428.18_3	ENSG00000155287.10_2	ENSG00000082641.15_3
MYO5C	GNB5	ENSG00000128833.12	ENSG00000069966.18	ENSG00000078043.15_3	ENSG00000180530.10_3	ENSG00000184500.14_2	ENSG00000019485.13_3	ENSG00000078269.14_3	ENSG00000079215.13_2	ENSG00000180628.14_2	ENSG00000137812.19_3	ENSG00000104219.12_3	ENSG00000107854.5_2
BNIP2	GTF2A2	ENSG00000140299.11	ENSG00000140307.10	ENSG00000165055.15_3	ENSG00000155660.10_3	ENSG00000133606.10_3	ENSG00000165494.11_3	ENSG00000129187.14_3	ENSG00000076382.16_3	ENSG00000117448.13_3	ENSG00000104231.10_2	ENSG00000174343.5_2	ENSG00000109133.12_2
CLN6	CALML4	ENSG00000128973.12	ENSG00000129007.14	ENSG00000100387.8_2	ENSG00000154719.13_3	ENSG00000065548.17_3	ENSG00000110002.15_2	ENSG00000110172.11_2	ENSG00000204580.13_3	ENSG00000116691.10_2	ENSG00000166261.10_3	ENSG00000168453.14_3	ENSG00000105173.13_3
SCAMP2	ULK3	ENSG00000140497.16	ENSG00000140474.12	ENSG00000119402.16_2	ENSG00000164237.8_2	ENSG00000118816.9_3	ENSG00000129353.14_3	ENSG00000168522.12_3	ENSG00000132591.11_2	ENSG00000146670.9_3	ENSG00000073756.11_2	ENSG00000169021.5_2	ENSG00000198146.4_3
SIN3A	MAN2C1	ENSG00000169375.15	ENSG00000140400.16	ENSG00000169926.10_3	ENSG00000138594.13_3	ENSG00000102900.12_3	ENSG00000090686.15_2	ENSG00000113300.11_2	ENSG00000177082.12_3	ENSG00000245694.9_3	ENSG00000112759.16_2	ENSG00000105701.15_3	ENSG00000168275.14_2
TARSL2	TM2D3	ENSG00000185418.15	ENSG00000184277.12	ENSG00000146530.11_2	ENSG00000180891.12_3	ENSG00000164099.3_2	ENSG00000138678.10_2	ENSG00000118507.15_3	ENSG00000139921.12_2	ENSG00000138629.15_2	ENSG00000059804.15_2	ENSG00000088205.12_2	ENSG00000165501.16_3
MCRIP2	WDR90	ENSG00000172366.19	ENSG00000161996.18	ENSG00000119673.14_2	ENSG00000119777.18_3	ENSG00000102854.15_3	ENSG00000136463.7_2	ENSG00000125656.8_3	ENSG00000196547.14_3	ENSG00000114251.14_3	ENSG00000112039.3_2	ENSG00000182208.13_2	ENSG00000186501.14_3
WDR90	RHOT2	ENSG00000161996.18	ENSG00000140983.13	ENSG00000196547.14_3	ENSG00000114251.14_3	ENSG00000112039.3_2	ENSG00000182208.13_2	ENSG00000186501.14_3	ENSG00000197903.7_2	ENSG00000087152.15_2	ENSG00000163866.8_3	ENSG00000066654.13_3	ENSG00000178999.12_3
RAB26	TRAF7	ENSG00000167964.12	ENSG00000131653.12	ENSG00000184481.16_2	ENSG00000196422.10_2	ENSG00000130829.17_2	ENSG00000237765.6_3	ENSG00000173894.10_2	ENSG00000113734.17_3	ENSG00000186185.13_2	ENSG00000160439.15_3	ENSG00000180694.13_3	ENSG00000130766.4_2
RNPS1	ECI1	ENSG00000205937.11	ENSG00000167969.12	ENSG00000132823.10_2	ENSG00000091527.15_2	ENSG00000149547.14_3	ENSG00000090621.13_3	ENSG00000112715.21_3	ENSG00000197045.12_3	ENSG00000101132.9_2	ENSG00000161249.20_3	ENSG00000197780.9_2	ENSG00000112759.16_2
ATP6V0C	AMDHD2	ENSG00000185883.11	ENSG00000162066.14	ENSG00000185761.10_2	ENSG00000261150.2_2	ENSG00000234602.7_2	ENSG00000149798.4_2	ENSG00000156345.17_2	ENSG00000119917.13_2	ENSG00000027847.13_3	ENSG00000182326.14_3	ENSG00000083828.15_3	ENSG00000175505.10_3
GLYR1	ROGDI	ENSG00000140632.16	ENSG00000067836.12	ENSG00000115762.16_3	ENSG00000126821.7_2	ENSG00000183856.10_2	ENSG00000043514.15_2	ENSG00000100614.17_3	ENSG00000006194.9_3	ENSG00000237765.6_3	ENSG00000196422.10_2	ENSG00000184481.16_2	ENSG00000173894.10_2
FBXL19	ORAI3	ENSG00000099364.16	ENSG00000175938.6	ENSG00000134042.12_3	ENSG00000181894.14_2	ENSG00000174032.16_3	ENSG00000148225.15_3	ENSG00000135736.5_2	ENSG00000171346.15_3	ENSG00000177666.16_3	ENSG00000221909.2_3	ENSG00000134363.11_2	ENSG00000153443.12_2
VAC14	MTSS1L	ENSG00000103043.14	ENSG00000132613.14	ENSG00000102098.17_3	ENSG00000182150.15_3	ENSG00000146143.17_3	ENSG00000108854.15_2	ENSG00000074657.13_3	ENSG00000147894.14_2	ENSG00000175183.9_2	ENSG00000046647.13_2	ENSG00000188211.8_2	ENSG00000111554.14_2
MVD	CYBA	ENSG00000167508.11	ENSG00000051523.10	ENSG00000011478.11_2	ENSG00000242612.6_3	ENSG00000185745.9_2	ENSG00000221963.5_2	ENSG00000175691.8_2	ENSG00000185215.8_3	ENSG00000100889.11_2	ENSG00000150787.7_3	ENSG00000021355.12_2	ENSG00000111196.9_2
INPP5K	MYO1C	ENSG00000132376.19	ENSG00000197879.14	ENSG00000133065.10_2	ENSG00000023909.9_2	ENSG00000173848.18_2	ENSG00000172716.16_3	ENSG00000185864.16_3	ENSG00000164823.9_2	ENSG00000121060.16_3	ENSG00000164209.16_2	ENSG00000133393.12_2	ENSG00000122257.18_3
PITPNA	INPP5K	ENSG00000174238.14	ENSG00000132376.19	ENSG00000100614.17_3	ENSG00000103365.15_3	ENSG00000136824.18_3	ENSG00000043514.15_2	ENSG00000183856.10_2	ENSG00000133065.10_2	ENSG00000023909.9_2	ENSG00000173848.18_2	ENSG00000172716.16_3	ENSG00000185864.16_3
CAMTA2	SPAG7	ENSG00000108509.20	ENSG00000091640.7	ENSG00000197933.12_3	ENSG00000132819.16_2	ENSG00000109089.7_2	ENSG00000139410.14_3	ENSG00000144134.18_2	ENSG00000133636.10_2	ENSG00000129128.12_2	ENSG00000109917.10_3	ENSG00000184674.8	ENSG00000067334.13_2
CDRT1	TVP23C-CDRT4	ENSG00000241322.4	ENSG00000259024.6	ENSG00000141542.10_2	ENSG00000111275.12_3	ENSG00000149596.6_2	ENSG00000197020.10_3	ENSG00000111145.7_3	ENSG00000136848.16_2	ENSG00000254087.7_3	ENSG00000104728.15_3	ENSG00000137269.14_2	ENSG00000166450.12_3
PIGS	UNC119	ENSG00000087111.20	ENSG00000109103.11	ENSG00000123358.19_3	ENSG00000087448.9_2	ENSG00000163633.10_3	ENSG00000023445.13_2	ENSG00000160194.17_2	ENSG00000132591.11_2	ENSG00000073756.11_2	ENSG00000146670.9_3	ENSG00000169021.5_2	ENSG00000198146.4_3
NEK8	TRAF4	ENSG00000160602.13	ENSG00000076604.14	ENSG00000171206.13_2	ENSG00000197037.10_3	ENSG00000138166.5_2	ENSG00000198125.12_3	ENSG00000148218.15_3	ENSG00000183891.5_2	ENSG00000198146.4_3	ENSG00000104472.9_3	ENSG00000271303.1_3	ENSG00000123080.10_2
DHRS13	FLOT2	ENSG00000167536.13	ENSG00000132589.15	ENSG00000137124.7_3	ENSG00000135045.6_2	ENSG00000198081.10_3	ENSG00000139133.6_2	ENSG00000101000.5_2	ENSG00000121690.10_3	ENSG00000182473.21_2	ENSG00000213064.9_2	ENSG00000143155.12_2	ENSG00000166822.12_3
MLLT6	CISD3	ENSG00000275023.4	ENSG00000277972.1	ENSG00000106261.16_2	ENSG00000173276.13_2	ENSG00000081386.12_2	ENSG00000214510.9_2	ENSG00000151632.17_3	ENSG00000213347.10_3	ENSG00000196812.4_2	ENSG00000197162.9_2	ENSG00000147883.10_2	ENSG00000197324.8_3
CWC25	PIP4K2B	ENSG00000273559.4	ENSG00000276293.4	ENSG00000168395.15_3	ENSG00000196517.11_3	ENSG00000122696.13_3	ENSG00000104691.14_3	ENSG00000198833.6_2	ENSG00000159259.7_3	ENSG00000196458.10_3	ENSG00000056050.6_3	ENSG00000125249.6_2	ENSG00000119927.13_2
MRPL10	OSBPL7	ENSG00000159111.12	ENSG00000006025.11	ENSG00000092094.10_2	ENSG00000178381.11_3	ENSG00000160688.18_2	ENSG00000148334.14_3	ENSG00000087088.19_3	ENSG00000141574.7_3	ENSG00000159231.5_2	ENSG00000144476.5_3	ENSG00000243137.7_2	ENSG00000158863.21_2
INTS2	BRIP1	ENSG00000108506.11	ENSG00000136492.8	ENSG00000137767.13_3	ENSG00000080345.17_3	ENSG00000152642.10_3	ENSG00000100280.16_2	ENSG00000079739.15_2	ENSG00000149084.12_3	ENSG00000083642.18_2	ENSG00000006715.15_3	ENSG00000174099.10_3	ENSG00000157216.15_2
SLC25A19	MIF4GD	ENSG00000125454.11	ENSG00000125457.13	ENSG00000146281.5_2	ENSG00000112378.11_2	ENSG00000160447.6_2	ENSG00000106144.19_2	ENSG00000124226.10_3	ENSG00000180917.17_3	ENSG00000123080.10_2	ENSG00000137193.13_2	ENSG00000164520.11_2	ENSG00000145632.14_2
TSEN54	LLGL2	ENSG00000182173.12	ENSG00000073350.13	ENSG00000139233.6_3	ENSG00000090432.6_2	ENSG00000133466.13_2	ENSG00000136999.4_2	ENSG00000125656.8_3	ENSG00000127995.16_2	ENSG00000156017.12_3	ENSG00000100916.13_3	ENSG00000145014.17_3	ENSG00000064932.15_2
WBP2	UNC13D	ENSG00000132471.11	ENSG00000092929.11	ENSG00000127334.10_3	ENSG00000117036.11_2	ENSG00000063241.7_3	ENSG00000134253.9_2	ENSG00000130818.11_3	ENSG00000078808.16_2	ENSG00000149823.8_3	ENSG00000137806.8_3	ENSG00000152219.4_2	ENSG00000135916.15_3
MRPL38	TRIM65	ENSG00000204316.12	ENSG00000141569.10	ENSG00000165282.13_3	ENSG00000119673.14_2	ENSG00000168495.12_3	ENSG00000117280.12_2	ENSG00000130772.13_2	ENSG00000184584.12_3	ENSG00000116649.9_3	ENSG00000158850.14_2	ENSG00000147679.11_3	ENSG00000126107.14_2
JMJD6	MXRA7	ENSG00000070495.14	ENSG00000182534.13	ENSG00000063241.7_3	ENSG00000127334.10_3	ENSG00000134253.9_2	ENSG00000117036.11_2	ENSG00000129968.15_2	ENSG00000164902.13_2	ENSG00000128039.10_2	ENSG00000113240.12_2	ENSG00000198833.6_2	ENSG00000197217.12_3
SIRT7	PCYT2	ENSG00000187531.13	ENSG00000185813.10	ENSG00000171246.5_2	ENSG00000067082.14_2	ENSG00000153234.13_3	ENSG00000187266.13_3	ENSG00000105136.20_3	ENSG00000101888.11_2	ENSG00000030110.12_2	ENSG00000186193.8_2	ENSG00000131931.8_2	ENSG00000126107.14_2
MAFG	SIRT7	ENSG00000197063.10	ENSG00000187531.13	ENSG00000172613.7_3	ENSG00000197324.8_3	ENSG00000215717.5_2	ENSG00000134107.4_2	ENSG00000142686.7_2	ENSG00000171246.5_2	ENSG00000067082.14_2	ENSG00000153234.13_3	ENSG00000187266.13_3	ENSG00000105136.20_3
CXXC1	MBD1	ENSG00000154832.14	ENSG00000141644.17	ENSG00000151729.10_2	ENSG00000068001.13_3	ENSG00000175376.8_2	ENSG00000116685.15_2	ENSG00000107821.14_2	ENSG00000131732.11_2	ENSG00000204267.13_3	ENSG00000196670.13_2	ENSG00000113739.10_2	ENSG00000171469.10_3
CNN2	ABCA7	ENSG00000064666.14	ENSG00000064687.12	ENSG00000105173.13_3	ENSG00000117228.9_2	ENSG00000165152.8_3	ENSG00000116691.10_2	ENSG00000204580.13_3	ENSG00000141391.13_3	ENSG00000164093.15_3	ENSG00000010404.17_3	ENSG00000204946.9_3	ENSG00000198948.11_3
ABCA7	ARHGAP45	ENSG00000064687.12	ENSG00000180448.10	ENSG00000141391.13_3	ENSG00000164093.15_3	ENSG00000010404.17_3	ENSG00000204946.9_3	ENSG00000198948.11_3	ENSG00000197044.10_2	ENSG00000063587.13_3	ENSG00000176845.12_2	ENSG00000170412.16_3	ENSG00000130511.15_2
MCOLN1	PNPLA6	ENSG00000090674.15	ENSG00000032444.15	ENSG00000141934.9_3	ENSG00000125845.6_3	ENSG00000099326.8_2	ENSG00000127884.4_2	ENSG00000182986.12_3	ENSG00000148225.15_3	ENSG00000163517.14_3	ENSG00000135736.5_2	ENSG00000022567.9_3	ENSG00000143067.4_2
LRRC8E	MAP2K7	ENSG00000171017.10	ENSG00000076984.17	ENSG00000142330.19_3	ENSG00000185278.15_3	ENSG00000214860.4_3	ENSG00000187626.8_2	ENSG00000159231.5_2	ENSG00000163874.10_3	ENSG00000121417.13_2	ENSG00000087510.6_2	ENSG00000182326.14_3	ENSG00000005238.19_2
NDUFA7	CD320	ENSG00000267855.5	ENSG00000167775.10	ENSG00000161249.20_3	ENSG00000101132.9_2	ENSG00000197780.9_2	ENSG00000197045.12_3	ENSG00000112759.16_2	ENSG00000126709.14_2	ENSG00000183891.5_2	ENSG00000101439.8_3	ENSG00000102316.16_2	ENSG00000172977.12_3
CCDC130	MRI1	ENSG00000104957.13	ENSG00000037757.13	ENSG00000140950.15_2	ENSG00000171604.11_2	ENSG00000182831.11_3	ENSG00000196372.12_2	ENSG00000110047.17_2	ENSG00000091947.9_2	ENSG00000105341.18_2	ENSG00000176273.14_2	ENSG00000137309.19_2	ENSG00000167528.12_3
AKAP8L	AKAP8	ENSG00000011243.17	ENSG00000105127.8	ENSG00000043093.13_3	ENSG00000168077.13_2	ENSG00000107798.17_3	ENSG00000147383.10_3	ENSG00000164654.15_2	ENSG00000137656.11_3	ENSG00000067365.14_3	ENSG00000154059.9_3	ENSG00000123575.8_2	ENSG00000198730.7_3
NDUFA13	YJEFN3	ENSG00000186010.18	ENSG00000250067.11	ENSG00000144354.13_2	ENSG00000162639.15_2	ENSG00000120805.13_3	ENSG00000042753.11_2	ENSG00000176953.12_3	ENSG00000160867.14_3	ENSG00000104237.7_3	ENSG00000156711.16_2	ENSG00000125898.12_2	ENSG00000179094.15_3
ATP13A1	GMIP	ENSG00000105726.16	ENSG00000089639.10	ENSG00000188603.18_3	ENSG00000094631.18_3	ENSG00000171302.16_3	ENSG00000123358.19_3	ENSG00000147789.15_2	ENSG00000181588.16_3	ENSG00000187801.14_2	ENSG00000120875.8_2	ENSG00000232040.2_2	ENSG00000090776.5_2
GPI	PDCD2L	ENSG00000105220.14	ENSG00000126249.7	ENSG00000165416.14_2	ENSG00000164244.20_2	ENSG00000135249.7_2	ENSG00000156170.12_3	ENSG00000155096.13_3	ENSG00000181315.10_3	ENSG00000109536.11_2	ENSG00000123575.8_2	ENSG00000121058.4_3	ENSG00000110651.11_3
LSR	USF2	ENSG00000105699.16	ENSG00000105698.15	ENSG00000146909.7_2	ENSG00000151632.17_3	ENSG00000081386.12_2	ENSG00000166762.16_3	ENSG00000106261.16_2	ENSG00000177082.12_3	ENSG00000124380.10_3	ENSG00000157224.15_3	ENSG00000108064.10_3	ENSG00000105701.15_3
SHKBP1	LTBP4	ENSG00000160410.14	ENSG00000090006.17	ENSG00000100360.14_3	ENSG00000158483.15_2	ENSG00000173992.8_2	ENSG00000142632.16_3	ENSG00000117226.11_3	ENSG00000164880.15_2	ENSG00000185513.14_3	ENSG00000034152.18_2	ENSG00000075407.18_3	ENSG00000108852.14_2
AXL	HNRNPUL1	ENSG00000167601.11	ENSG00000105323.16	ENSG00000120451.10_2	ENSG00000170502.12_2	ENSG00000104643.9_2	ENSG00000170234.12_2	ENSG00000153130.17_3	ENSG00000083750.12_3	ENSG00000117155.16_3	ENSG00000126773.12_3	ENSG00000085978.21_2	ENSG00000203760.8_2
NECTIN2	TOMM40	ENSG00000130202.9	ENSG00000130204.12	ENSG00000163378.13_2	ENSG00000127511.9_3	ENSG00000198105.13_3	ENSG00000166046.10_3	ENSG00000117533.14_2	ENSG00000064205.10_2	ENSG00000112759.16_2	ENSG00000105701.15_3	ENSG00000100221.10_3	ENSG00000163636.10_3
RELB	CLASRP	ENSG00000104856.13	ENSG00000104859.14	ENSG00000196597.11_2	ENSG00000147576.15_3	ENSG00000187210.12_3	ENSG00000182141.10_3	ENSG00000165861.13_2	ENSG00000117394.20_2	ENSG00000142166.12_3	ENSG00000132950.18_3	ENSG00000048392.11_2	ENSG00000197586.12_3
GEMIN7	PPP1R37	ENSG00000142252.10	ENSG00000104866.10	ENSG00000166261.10_3	ENSG00000103642.11_3	ENSG00000204580.13_3	ENSG00000113552.15_3	ENSG00000198315.10_2	ENSG00000107614.21_2	ENSG00000153982.10_3	ENSG00000249437.7_2	ENSG00000130669.17_2	ENSG00000106100.10_2
DMWD	DMPK	ENSG00000185800.11	ENSG00000104936.17	ENSG00000173548.8_2	ENSG00000183048.11_3	ENSG00000240230.5_3	ENSG00000100739.10_3	ENSG00000164825.3_2	ENSG00000175087.9_2	ENSG00000167302.10_3	ENSG00000010539.11_3	ENSG00000130818.11_3	ENSG00000146858.7_2
NR1H2	POLD1	ENSG00000131408.13	ENSG00000062822.12	ENSG00000162775.14_2	ENSG00000158850.14_2	ENSG00000135045.6_2	ENSG00000197841.14_3	ENSG00000117280.12_2	ENSG00000104765.15_3	ENSG00000134109.10_2	ENSG00000172086.7_2	ENSG00000147027.3_2	ENSG00000121039.9_2
CCDC106	U2AF2	ENSG00000173581.7	ENSG00000063244.12	ENSG00000171056.7_3	ENSG00000095739.10_2	ENSG00000249471.7_2	ENSG00000181873.12_2	ENSG00000140465.13_2	ENSG00000066583.11_2	ENSG00000145740.18_3	ENSG00000136146.14_3	ENSG00000040275.16_3	ENSG00000109046.14_2
U2AF2	EPN1	ENSG00000063244.12	ENSG00000063245.14	ENSG00000066583.11_2	ENSG00000145740.18_3	ENSG00000136146.14_3	ENSG00000040275.16_3	ENSG00000109046.14_2	ENSG00000132623.15_3	ENSG00000125319.14_2	ENSG00000184232.8_2	ENSG00000148841.15_2	ENSG00000138650.8_3
ZNF530	ZNF134	ENSG00000183647.10	ENSG00000213762.11	ENSG00000170100.13_3	ENSG00000196466.10_3	ENSG00000168899.4_2	ENSG00000142910.15_2	ENSG00000109321.10_2	ENSG00000179943.7_2	ENSG00000173214.5_3	ENSG00000178935.5_2	ENSG00000203722.7_2	ENSG00000105136.20_3
ZNF544	ZNF8	ENSG00000198131.13	ENSG00000278129.1	ENSG00000176142.12_3	ENSG00000125630.15_2	ENSG00000163349.21_3	ENSG00000117360.12_2	ENSG00000148153.13_2	ENSG00000124839.12_2	ENSG00000186329.9_3	ENSG00000159917.15_3	ENSG00000115271.10_3	ENSG00000144589.21_2
RAB11FIP5	SFXN5	ENSG00000135631.16	ENSG00000144040.12	ENSG00000104643.9_2	ENSG00000170502.12_2	ENSG00000056972.18_3	ENSG00000120451.10_2	ENSG00000160256.12_2	ENSG00000118596.11_3	ENSG00000196233.12_3	ENSG00000065559.14_3	ENSG00000100014.19_3	ENSG00000144674.16_3
SEMA4C	ANKRD39	ENSG00000168758.10	ENSG00000213337.8	ENSG00000183048.11_3	ENSG00000173548.8_2	ENSG00000100739.10_3	ENSG00000164825.3_2	ENSG00000176108.9_3	ENSG00000110092.3_2	ENSG00000156509.13_2	ENSG00000101210.10_2	ENSG00000181135.15_3	ENSG00000177873.12_2
RANBP2	CCDC138	ENSG00000153201.15	ENSG00000163006.11	ENSG00000151233.10_2	ENSG00000148180.19_3	ENSG00000162174.12_3	ENSG00000117174.10_2	ENSG00000104731.13_3	ENSG00000139990.17_2	ENSG00000204138.12_3	ENSG00000173599.13_2	ENSG00000198887.8_3	ENSG00000115756.12_3
SGO2	AOX1	ENSG00000163535.17	ENSG00000138356.13	ENSG00000141664.9_3	ENSG00000135968.20_3	ENSG00000119720.17_2	ENSG00000111490.12_2	ENSG00000127241.16_2	ENSG00000136715.17_3	ENSG00000172878.13_2	ENSG00000144061.12_3	ENSG00000106701.11_3	ENSG00000148411.7_2
ATG9A	ABCB6	ENSG00000198925.10	ENSG00000115657.12	ENSG00000151287.16_2	ENSG00000182952.4_3	ENSG00000111196.9_2	ENSG00000100889.11_2	ENSG00000150787.7_3	ENSG00000127564.16_3	ENSG00000173548.8_2	ENSG00000168333.13_2	ENSG00000100441.9_2	ENSG00000185551.14_3
E2F1	NECAB3	ENSG00000101412.12	ENSG00000125967.16	ENSG00000068028.17_2	ENSG00000149257.13_3	ENSG00000162878.12_2	ENSG00000155438.11_3	ENSG00000124762.13_2	ENSG00000221968.8_3	ENSG00000166401.14_3	ENSG00000188986.6_2	ENSG00000136279.20_3	ENSG00000185624.14_2
ELMO2	SLC35C2	ENSG00000062598.17	ENSG00000080189.14	ENSG00000145391.13_2	ENSG00000110048.11_2	ENSG00000241258.6_3	ENSG00000275835.4_3	ENSG00000155393.12_3	ENSG00000129484.13_2	ENSG00000089818.17_2	ENSG00000117691.9_2	ENSG00000173545.4_2	ENSG00000139641.12_3
SS18L1	MTG2	ENSG00000184402.14	ENSG00000101181.17	ENSG00000156136.9_3	ENSG00000072958.8_2	ENSG00000104853.15_3	ENSG00000170677.5_3	ENSG00000082258.12_2	ENSG00000134531.9_3	ENSG00000148773.13_3	ENSG00000112149.9_2	ENSG00000221968.8_3	ENSG00000058729.10_3
IFNAR2	IL10RB	ENSG00000159110.19	ENSG00000243646.9	ENSG00000135249.7_2	ENSG00000164930.11_2	ENSG00000156170.12_3	ENSG00000121774.17_2	ENSG00000121057.12_3	ENSG00000153391.15_3	ENSG00000148019.12_2	ENSG00000111269.2_2	ENSG00000183092.16_3	ENSG00000163932.13_3
CRYZL1	DONSON	ENSG00000205758.11	ENSG00000159147.17	ENSG00000174564.12_3	ENSG00000105221.16_3	ENSG00000163714.17_3	ENSG00000050748.17_3	ENSG00000198561.13_3	ENSG00000130713.15_3	ENSG00000082641.15_3	ENSG00000004799.7_2	ENSG00000117632.22_3	ENSG00000136270.13_3
UFD1L	C22orf39	ENSG00000070010.18	ENSG00000242259.8	ENSG00000088448.14_3	ENSG00000086475.14_2	ENSG00000074695.5_2	ENSG00000119402.16_2	ENSG00000110330.8_3	ENSG00000117280.12_2	ENSG00000162775.14_2	ENSG00000168495.12_3	ENSG00000158850.14_2	ENSG00000135045.6_2
NIPSNAP1	THOC5	ENSG00000184117.11	ENSG00000100296.13	ENSG00000164695.4_2	ENSG00000087995.15_2	ENSG00000149503.12_2	ENSG00000137221.14_2	ENSG00000018610.13_2	ENSG00000143756.11_2	ENSG00000107679.14_2	ENSG00000131507.10_2	ENSG00000135108.14_3	ENSG00000114796.15_2
HDAC10	TUBGCP6	ENSG00000100429.17	ENSG00000128159.11	ENSG00000249471.7_2	ENSG00000140465.13_2	ENSG00000171056.7_3	ENSG00000132881.11_2	ENSG00000095739.10_2	ENSG00000167106.11_2	ENSG00000179163.11_2	ENSG00000115884.10_2	ENSG00000146802.12_2	ENSG00000130517.13_3
MAPK12	HDAC10	ENSG00000188130.13	ENSG00000100429.17	ENSG00000129968.15_2	ENSG00000168333.13_2	ENSG00000134253.9_2	ENSG00000185347.17_3	ENSG00000205560.12_3	ENSG00000249471.7_2	ENSG00000140465.13_2	ENSG00000171056.7_3	ENSG00000132881.11_2	ENSG00000095739.10_2
BRPF1	OGG1	ENSG00000156983.15	ENSG00000114026.21	ENSG00000108821.13_3	ENSG00000080819.6_3	ENSG00000119900.7_2	ENSG00000173442.12_2	ENSG00000100124.14_3	ENSG00000133678.13_3	ENSG00000187951.10_3	ENSG00000128928.8_2	ENSG00000204520.12_3	ENSG00000169418.9_2
IL17RC	CRELD1	ENSG00000163702.18	ENSG00000163703.17	ENSG00000204147.9_2	ENSG00000129173.12_2	ENSG00000144134.18_2	ENSG00000130684.13_2	ENSG00000102967.11_3	ENSG00000187626.8_2	ENSG00000100056.11_2	ENSG00000177873.12_2	ENSG00000156509.13_2	ENSG00000115008.5_2
ZNF197	ZNF35	ENSG00000186448.14	ENSG00000169981.10	ENSG00000141391.13_3	ENSG00000198948.11_3	ENSG00000010404.17_3	ENSG00000164093.15_3	ENSG00000132429.9_2	ENSG00000175087.9_2	ENSG00000010539.11_3	ENSG00000167302.10_3	ENSG00000185745.9_2	ENSG00000011478.11_2
LAMB2	USP19	ENSG00000172037.13	ENSG00000172046.18	ENSG00000127586.16_2	ENSG00000170469.10_3	ENSG00000146083.11_2	ENSG00000149798.4_2	ENSG00000234602.7_2	ENSG00000109917.10_3	ENSG00000129128.12_2	ENSG00000188785.11_3	ENSG00000133636.10_2	ENSG00000067829.18_3
USP4	C3orf62	ENSG00000114316.12	ENSG00000188315.7	ENSG00000122550.17_3	ENSG00000156531.16_2	ENSG00000101057.15_2	ENSG00000122126.15_3	ENSG00000141401.11_2	ENSG00000105136.20_3	ENSG00000203722.7_2	ENSG00000057149.15_3	ENSG00000187266.13_3	ENSG00000153234.13_3
HYAL1	HYAL3	ENSG00000114378.16	ENSG00000186792.16	ENSG00000107821.14_2	ENSG00000175376.8_2	ENSG00000087152.15_2	ENSG00000137135.17_2	ENSG00000066654.13_3	ENSG00000119673.14_2	ENSG00000130772.13_2	ENSG00000165282.13_3	ENSG00000168495.12_3	ENSG00000117280.12_2
ABHD14B	PCBP4	ENSG00000114779.19	ENSG00000090097.21	ENSG00000073756.11_2	ENSG00000152291.13_2	ENSG00000146670.9_3	ENSG00000132591.11_2	ENSG00000167792.11_2	ENSG00000132109.9_2	ENSG00000137185.11_2	ENSG00000127452.8_2	ENSG00000165506.14_3	ENSG00000172831.11_3
SPICE1	CFAP44	ENSG00000163611.11	ENSG00000206530.10	ENSG00000103995.13_3	ENSG00000130382.8_3	ENSG00000077942.18_3	ENSG00000145241.10_3	ENSG00000102921.7_3	ENSG00000132669.12_3	ENSG00000198742.9_2	ENSG00000168502.17_3	ENSG00000070371.15_3	ENSG00000078699.21_2
GRAMD1C	ZDHHC23	ENSG00000178075.19	ENSG00000184307.14	ENSG00000182022.17_3	ENSG00000167889.12_2	ENSG00000171488.14_3	ENSG00000186314.11_3	ENSG00000060069.16_2	ENSG00000143971.7_2	ENSG00000127884.4_2	ENSG00000101224.17_2	ENSG00000132846.5_3	ENSG00000115286.19_3
PODXL2	ABTB1	ENSG00000114631.10	ENSG00000114626.17	ENSG00000110888.17_3	ENSG00000175322.11_3	ENSG00000122912.14_3	ENSG00000175556.16_2	ENSG00000176390.11_3	ENSG00000105971.14_2	ENSG00000010704.18_3	ENSG00000030110.12_2	ENSG00000189306.10_2	ENSG00000127989.13_2
COPG1	HMCES	ENSG00000181789.14	ENSG00000183624.13	ENSG00000147121.15_2	ENSG00000180198.15_3	ENSG00000118197.13_3	ENSG00000105829.11_2	ENSG00000197170.9_2	ENSG00000181472.4_2	ENSG00000134453.15_3	ENSG00000156795.6_3	ENSG00000234127.8_3	ENSG00000103707.9_3
ATR	XRN1	ENSG00000175054.14	ENSG00000114127.10	ENSG00000122779.17_3	ENSG00000059758.7_3	ENSG00000158985.13_2	ENSG00000078142.12_3	ENSG00000108984.13_3	ENSG00000072422.16_2	ENSG00000173715.15_3	ENSG00000120910.14_3	ENSG00000160305.17_3	ENSG00000172728.15_3
TBCCD1	CRYGS	ENSG00000113838.12	ENSG00000213139.7	ENSG00000122696.13_3	ENSG00000125912.10_3	ENSG00000124145.6_3	ENSG00000107021.15_2	ENSG00000106460.18_3	ENSG00000143320.8_2	ENSG00000182179.12_3	ENSG00000123405.13_2	ENSG00000125841.12_3	ENSG00000206073.10_3
DNAJB14	LAMTOR3	ENSG00000164031.16	ENSG00000109270.12	ENSG00000106477.18_3	ENSG00000153130.17_3	ENSG00000115421.12_2	ENSG00000086827.8_3	ENSG00000120451.10_2	ENSG00000156253.6_2	ENSG00000163636.10_3	ENSG00000144659.10_2	ENSG00000100221.10_3	ENSG00000117691.9_2
BDH2	SLC9B2	ENSG00000164039.14	ENSG00000164038.14	ENSG00000117481.10_3	ENSG00000088451.10_2	ENSG00000023909.9_2	ENSG00000091317.7_2	ENSG00000173848.18_2	ENSG00000197208.5_2	ENSG00000020256.19_3	ENSG00000111490.12_2	ENSG00000197050.10_3	ENSG00000175575.12_2
BBS7	CCNA2	ENSG00000138686.9	ENSG00000145386.9	ENSG00000203760.8_2	ENSG00000085978.21_2	ENSG00000213066.11_3	ENSG00000135912.10_3	ENSG00000053900.10_2	ENSG00000197448.13_2	ENSG00000188186.10_2	ENSG00000113328.18_2	ENSG00000179958.8_2	ENSG00000171848.13_2
HDAC3	DIAPH1	ENSG00000171720.9	ENSG00000131504.15	ENSG00000096092.5_2	ENSG00000143401.14_3	ENSG00000139291.13_3	ENSG00000088205.12_2	ENSG00000123739.10_2	ENSG00000127947.15_2	ENSG00000055130.15_2	ENSG00000198836.8_2	ENSG00000157540.19_3	ENSG00000078674.17_2
ARAP3	FCHSD1	ENSG00000120318.15	ENSG00000197948.10	ENSG00000143067.4_2	ENSG00000163517.14_3	ENSG00000130045.15_2	ENSG00000049239.12_2	ENSG00000099814.15_2	ENSG00000142867.12_2	ENSG00000177138.15_2	ENSG00000186272.12_3	ENSG00000122678.16_3	ENSG00000108511.9_3
SLU7	ZBED8	ENSG00000164609.9	ENSG00000221886.3	ENSG00000139921.12_2	ENSG00000165501.16_3	ENSG00000088205.12_2	ENSG00000059804.15_2	ENSG00000119403.13_3	ENSG00000172613.7_3	ENSG00000006194.9_3	ENSG00000184481.16_2	ENSG00000196422.10_2	ENSG00000130829.17_2
DDX41	DOK3	ENSG00000183258.11	ENSG00000146094.13	ENSG00000136718.9_3	ENSG00000152291.13_2	ENSG00000158615.8_2	ENSG00000167792.11_2	ENSG00000073756.11_2	ENSG00000182179.12_3	ENSG00000143320.8_2	ENSG00000123405.13_2	ENSG00000125841.12_3	ENSG00000206073.10_3
SIRT5	NOL7	ENSG00000124523.15	ENSG00000225921.6	ENSG00000113966.9_3	ENSG00000185442.12_3	ENSG00000133739.15_2	ENSG00000142409.5_2	ENSG00000118620.12_3	ENSG00000108312.14_2	ENSG00000204267.13_3	ENSG00000187951.10_3	ENSG00000169418.9_2	ENSG00000131732.11_2
GTF2H4	VARS2	ENSG00000213780.10	ENSG00000137411.16	ENSG00000162775.14_2	ENSG00000117280.12_2	ENSG00000135045.6_2	ENSG00000168495.12_3	ENSG00000158850.14_2	ENSG00000146858.7_2	ENSG00000214026.10_2	ENSG00000178226.10_3	ENSG00000100625.8_3	ENSG00000118579.12_3
LSM2	VARS	ENSG00000204392.10	ENSG00000204394.12	ENSG00000182512.4_2	ENSG00000149257.13_3	ENSG00000089685.14_3	ENSG00000211460.11_3	ENSG00000164576.11_2	ENSG00000141026.5_2	ENSG00000276045.2_3	ENSG00000146386.7_2	ENSG00000167785.8_2	ENSG00000163577.7_2
TAPBP	RGL2	ENSG00000231925.11	ENSG00000237441.9	ENSG00000117228.9_2	ENSG00000105173.13_3	ENSG00000165152.8_3	ENSG00000197714.8_2	ENSG00000243335.9_3	ENSG00000158850.14_2	ENSG00000116649.9_3	ENSG00000101000.5_2	ENSG00000147679.11_3	ENSG00000184584.12_3
KIFC1	PHF1	ENSG00000237649.7	ENSG00000112511.17	ENSG00000177556.11_3	ENSG00000137203.10_2	ENSG00000124226.10_3	ENSG00000106144.19_2	ENSG00000160447.6_2	ENSG00000137124.7_3	ENSG00000198081.10_3	ENSG00000101000.5_2	ENSG00000141582.14_2	ENSG00000158850.14_2
MRPL2	CUL7	ENSG00000112651.11	ENSG00000044090.8	ENSG00000168495.12_3	ENSG00000117280.12_2	ENSG00000116685.15_2	ENSG00000066654.13_3	ENSG00000162775.14_2	ENSG00000198556.13_2	ENSG00000170903.10_3	ENSG00000128335.13_3	ENSG00000258947.6_3	ENSG00000171940.13_3
SRF	CUL9	ENSG00000112658.7	ENSG00000112659.13	ENSG00000133466.13_2	ENSG00000136999.4_2	ENSG00000139233.6_3	ENSG00000197841.14_3	ENSG00000101940.17_2	ENSG00000009780.15_3	ENSG00000101400.5_2	ENSG00000164532.10_2	ENSG00000118620.12_3	ENSG00000125827.8_2
MRM2	MAD1L1	ENSG00000122687.17	ENSG00000002822.15	ENSG00000100897.17_3	ENSG00000135002.11_3	ENSG00000146054.17_2	ENSG00000167528.12_3	ENSG00000144591.18_2	ENSG00000053254.15_3	ENSG00000132849.19_3	ENSG00000118922.17_3	ENSG00000138814.16_2	ENSG00000185305.10_3
ZDHHC4	C7orf26	ENSG00000136247.14	ENSG00000146576.12	ENSG00000115350.11_2	ENSG00000051108.14_3	ENSG00000128944.13_3	ENSG00000034713.7_2	ENSG00000197747.8_2	ENSG00000174233.11_3	ENSG00000092445.11_2	ENSG00000120370.12_3	ENSG00000214510.9_2	ENSG00000013561.17_3
STYXL1	TMEM120A	ENSG00000127952.16	ENSG00000189077.10	ENSG00000132912.12_2	ENSG00000219481.10_2	ENSG00000162889.10_2	ENSG00000115548.16_2	ENSG00000143442.21_3	ENSG00000123415.15_3	ENSG00000108679.12_3	ENSG00000174744.13_3	ENSG00000128581.15_2	ENSG00000165169.10_2
SLC12A9	TRIP6	ENSG00000146828.17	ENSG00000087077.13	ENSG00000141574.7_3	ENSG00000159231.5_2	ENSG00000144476.5_3	ENSG00000243137.7_2	ENSG00000158863.21_2	ENSG00000271303.1_3	ENSG00000123080.10_2	ENSG00000141873.10_3	ENSG00000172977.12_3	ENSG00000164520.11_2
TRIP6	SRRT	ENSG00000087077.13	ENSG00000087087.18	ENSG00000271303.1_3	ENSG00000123080.10_2	ENSG00000141873.10_3	ENSG00000172977.12_3	ENSG00000164520.11_2	ENSG00000112874.9_2	ENSG00000182704.7_3	ENSG00000119953.12_2	ENSG00000068323.16_2	ENSG00000168488.18_3
FIS1	CLDN15	ENSG00000214253.8	ENSG00000106404.13	ENSG00000188186.10_2	ENSG00000197448.13_2	ENSG00000113328.18_2	ENSG00000179958.8_2	ENSG00000160818.16_2	ENSG00000128185.9_3	ENSG00000168556.6_3	ENSG00000264364.2_2	ENSG00000156853.12_3	ENSG00000169683.7_3
DSCC1	TAF2	ENSG00000136982.5	ENSG00000064313.11	ENSG00000173085.13_3	ENSG00000125912.10_3	ENSG00000153044.9_2	ENSG00000243716.6	ENSG00000185864.16_3	ENSG00000112992.16_3	ENSG00000143748.17_3	ENSG00000100030.14_2	ENSG00000166979.12_3	ENSG00000147854.16_3
PUF60	SCRIB	ENSG00000179950.13	ENSG00000180900.18	ENSG00000197780.9_2	ENSG00000101132.9_2	ENSG00000161249.20_3	ENSG00000176953.12_3	ENSG00000197045.12_3	ENSG00000139187.9_2	ENSG00000115520.8_2	ENSG00000068354.15_3	ENSG00000184544.11_3	ENSG00000005102.12_2
PARP10	PLEC	ENSG00000178685.13	ENSG00000178209.14	ENSG00000240230.5_3	ENSG00000264364.2_2	ENSG00000127564.16_3	ENSG00000185551.14_3	ENSG00000100441.9_2	ENSG00000143801.16_3	ENSG00000169607.12_2	ENSG00000196757.7_3	ENSG00000059728.10_3	ENSG00000178338.10_2
NDUFB6	TOPORS	ENSG00000165264.6	ENSG00000197579.7	ENSG00000160183.13_2	ENSG00000138668.18_3	ENSG00000178773.14_3	ENSG00000167767.13_2	ENSG00000024526.16_3	ENSG00000005486.16_2	ENSG00000068394.10_2	ENSG00000165271.16_3	ENSG00000121716.20_3	ENSG00000185686.17_3
CORO2A	TRIM14	ENSG00000106789.12	ENSG00000106785.14	ENSG00000180251.4_2	ENSG00000088992.17_2	ENSG00000155893.12_3	ENSG00000196313.11_2	ENSG00000124225.15_3	ENSG00000120708.16_3	ENSG00000189042.13_3	ENSG00000235750.9_2	ENSG00000166477.12_2	ENSG00000173597.8_2
TMEM245	CTNNAL1	ENSG00000106771.12	ENSG00000119326.14	ENSG00000075292.18_3	ENSG00000131269.15_2	ENSG00000100030.14_2	ENSG00000112992.16_3	ENSG00000165304.7_3	ENSG00000109184.14_2	ENSG00000141127.14_3	ENSG00000129515.18_3	ENSG00000141425.17_3	ENSG00000090054.13_2
SCAI	GOLGA1	ENSG00000173611.17	ENSG00000136935.13	ENSG00000113273.15_2	ENSG00000110497.14_3	ENSG00000152104.11_3	ENSG00000127946.16_3	ENSG00000120162.9_2	ENSG00000242247.10_3	ENSG00000151233.10_2	ENSG00000104731.13_3	ENSG00000175066.15_3	ENSG00000152782.16_2
NHS	SCML1	ENSG00000188158.14	ENSG00000047634.14	ENSG00000154556.17_3	ENSG00000166147.13_3	ENSG00000150054.18_2	ENSG00000164142.15_3	ENSG00000198873.11_3	ENSG00000103275.19_3	ENSG00000123739.10_2	ENSG00000096092.5_2	ENSG00000110442.11_2	ENSG00000133997.11_3
PIM2	SLC35A2	ENSG00000102096.9	ENSG00000102100.15	ENSG00000172840.6_3	ENSG00000130829.17_2	ENSG00000164086.9_3	ENSG00000185432.11_2	ENSG00000173894.10_2	ENSG00000123415.15_3	ENSG00000174744.13_3	ENSG00000128581.15_2	ENSG00000108679.12_3	ENSG00000165169.10_2
MECP2	IRAK1	ENSG00000169057.21	ENSG00000184216.13	ENSG00000120690.15_3	ENSG00000100815.12_3	ENSG00000118762.7_2	ENSG00000166949.15_3	ENSG00000128791.11_2	ENSG00000000003.14_2	ENSG00000148334.14_3	ENSG00000087088.19_3	ENSG00000052723.11_2	ENSG00000134186.11_2
ATP6AP1	GDI1	ENSG00000071553.16	ENSG00000203879.11	ENSG00000101439.8_3	ENSG00000069482.6_2	ENSG00000128581.15_2	ENSG00000102316.16_2	ENSG00000126709.14_2	ENSG00000198146.4_3	ENSG00000104472.9_3	ENSG00000146670.9_3	ENSG00000183891.5_2	ENSG00000073756.11_2
GDI1	FAM50A	ENSG00000203879.11	ENSG00000071859.14	ENSG00000198146.4_3	ENSG00000104472.9_3	ENSG00000146670.9_3	ENSG00000183891.5_2	ENSG00000073756.11_2	ENSG00000126709.14_2	ENSG00000183891.5_2	ENSG00000101439.8_3	ENSG00000102316.16_2	ENSG00000087088.19_3

## Sheet: legend
Dataset_EV6: Listed are the co-expressed tandem genes, as defined in HeLaS3 cell line, and their respective controls. First two columns are the gene symbols of the tandem genes, followed by their respective Ensembl Gene IDs. In columns 5-9 are the control gene for the upstream tandem genes, and in columns 10-14 are the control genes for the downstream tandem genes.
