# Supplementary material for: Unique features of transcription termination and initiation at closely spaced tandem human genes
Source: Mol Syst Biol. 2022 Apr 1;18(4):e10682. doi: 10.15252/msb.202110682 (PMC8972054; doi:10.15252/msb.202110682)
Supplement: Supplementary file 9 — Dataset EV7 [file MSB-18-e10682-s006.xlsx]

## Sheet: Dataset_EV7
SLC35E2	CDK11A	ENSG00000215790.6	ENSG00000008128.22	ENSG00000176024.17_3	ENSG00000221968.8_3	ENSG00000144589.21_2	ENSG00000154328.15_2	ENSG00000147206.16_2	ENSG00000196993.8_2	ENSG00000167637.16_2	ENSG00000178773.14_3	ENSG00000068354.15_3	ENSG00000105708.8_2
PHF13	THAP3	ENSG00000116273.5	ENSG00000041988.15	ENSG00000128394.16_2	ENSG00000163121.9_2	ENSG00000178229.7_2	ENSG00000188389.10_2	ENSG00000142327.12_3	ENSG00000213424.8_3	ENSG00000171574.17_3	ENSG00000156711.16_2	ENSG00000100116.16_3	ENSG00000127334.10_3
IFFO2	ALDH4A1	ENSG00000169991.10	ENSG00000159423.16	ENSG00000122126.15_3	ENSG00000185963.13_2	ENSG00000067533.5_2	ENSG00000181035.13_2	ENSG00000153714.5_2	ENSG00000162063.12_3	ENSG00000060558.3_2	ENSG00000151689.12_2	ENSG00000213020.9_3	ENSG00000181481.13_3
HMGCL	GALE	ENSG00000117305.14	ENSG00000117308.14	ENSG00000164902.13_2	ENSG00000131263.12_2	ENSG00000105771.13_3	ENSG00000164749.11_3	ENSG00000164823.9_2	ENSG00000152778.8_2	ENSG00000215717.5_2	ENSG00000158850.14_2	ENSG00000139133.6_2	ENSG00000173334.3_2
GPATCH3	GPN2	ENSG00000198746.12	ENSG00000142751.14	ENSG00000118292.8_2	ENSG00000129932.7_3	ENSG00000130193.7_2	ENSG00000159753.13_3	ENSG00000106992.17_3	ENSG00000128944.13_3	ENSG00000017483.14_3	ENSG00000171469.10_3	ENSG00000004961.14_2	ENSG00000105281.12_3
INPP5B	MTF1	ENSG00000204084.12	ENSG00000188786.9	ENSG00000105186.15_3	ENSG00000116132.11_3	ENSG00000012048.20_3	ENSG00000134900.11_2	ENSG00000169926.10_3	ENSG00000135318.11_3	ENSG00000139354.10_3	ENSG00000183856.10_2	ENSG00000154319.14_3	ENSG00000142794.18_3
ATXN7L2	CYB561D1	ENSG00000162650.16	ENSG00000174151.14	ENSG00000198033.11_2	ENSG00000137101.12_2	ENSG00000127586.16_2	ENSG00000021355.12_2	ENSG00000101883.4_2	ENSG00000198455.4_2	ENSG00000068001.13_3	ENSG00000137193.13_2	ENSG00000179456.10_2	ENSG00000180644.7_2
RSBN1	PHTF1	ENSG00000081019.13	ENSG00000116793.15	ENSG00000138942.15_2	ENSG00000108587.15_3	ENSG00000155099.7_3	ENSG00000165806.19_2	ENSG00000170759.10_2	ENSG00000177054.13_2	ENSG00000185164.10	ENSG00000136682.14_3	ENSG00000185619.18_1	ENSG00000101337.15_3
PTPN22	RSBN1	ENSG00000134242.15	ENSG00000081019.13	ENSG00000138346.14_3	ENSG00000079739.15_2	ENSG00000198189.10_3	ENSG00000121481.10_2	ENSG00000113532.12_2	ENSG00000138942.15_2	ENSG00000108587.15_3	ENSG00000155099.7_3	ENSG00000165806.19_2	ENSG00000170759.10_2
CRTC2	DENND4B	ENSG00000160741.16	ENSG00000198837.9	ENSG00000172888.11_2	ENSG00000155304.5_2	ENSG00000161888.11_3	ENSG00000076944.15_3	ENSG00000157259.6_3	ENSG00000181938.13_2	ENSG00000170903.10_3	ENSG00000204580.13_3	ENSG00000110324.10_3	ENSG00000198556.13_2
PBXIP1	PMVK	ENSG00000163346.16	ENSG00000163344.5	ENSG00000137673.8_2	ENSG00000065268.10_3	ENSG00000121864.9_2	ENSG00000146858.7_2	ENSG00000110876.9_2	ENSG00000132823.10_2	ENSG00000104783.11_2	ENSG00000134594.4_2	ENSG00000163568.14_3	ENSG00000205413.7_3
ADAM15	EFNA4	ENSG00000143537.13	ENSG00000243364.7	ENSG00000106992.17_3	ENSG00000130818.11_3	ENSG00000159753.13_3	ENSG00000181135.15_3	ENSG00000170100.13_3	ENSG00000164951.15_3	ENSG00000179144.4_2	ENSG00000186193.8_2	ENSG00000156853.12_3	ENSG00000136541.14_2
SCAMP3	FAM189B	ENSG00000116521.10	ENSG00000160767.20	ENSG00000165792.17_3	ENSG00000132591.11_2	ENSG00000167747.13_2	ENSG00000174125.7_3	ENSG00000108106.13_2	ENSG00000162396.5_2	ENSG00000184206.11_2	ENSG00000182768.8_3	ENSG00000169242.11_2	ENSG00000179943.7_2
CLK2	SCAMP3	ENSG00000176444.18	ENSG00000116521.10	ENSG00000182512.4_2	ENSG00000117614.9_2	ENSG00000155438.11_3	ENSG00000105171.9_2	ENSG00000211460.11_3	ENSG00000165792.17_3	ENSG00000132591.11_2	ENSG00000167747.13_2	ENSG00000174125.7_3	ENSG00000108106.13_2
KIAA0907	RIT1	ENSG00000132680.10	ENSG00000143622.10	ENSG00000157456.7_3	ENSG00000091317.7_2	ENSG00000068697.6_2	ENSG00000081154.11_2	ENSG00000073584.18_3	ENSG00000124380.10_3	ENSG00000168275.14_2	ENSG00000161249.20_3	ENSG00000211460.11_3	ENSG00000080819.6_3
SLC25A44	PMF1	ENSG00000160785.13	ENSG00000160783.19	ENSG00000126522.16_3	ENSG00000072135.12_3	ENSG00000165997.4_2	ENSG00000204574.12_3	ENSG00000133884.9_2	ENSG00000234127.8_3	ENSG00000108960.7_2	ENSG00000130560.8_2	ENSG00000164048.13_2	ENSG00000127870.16_3
ARHGAP30	USF1	ENSG00000186517.13	ENSG00000158773.14	ENSG00000110651.11_3	ENSG00000174652.17_2	ENSG00000153044.9_2	ENSG00000165637.13_2	ENSG00000143771.11_2	ENSG00000178999.12_3	ENSG00000173253.15_2	ENSG00000175643.8_2	ENSG00000146670.9_3	ENSG00000165949.12_3
NECTIN4	ARHGAP30	ENSG00000143217.8	ENSG00000186517.13	ENSG00000147206.16_2	ENSG00000181744.8_2	ENSG00000139437.17_3	ENSG00000186329.9_3	ENSG00000070423.17_2	ENSG00000110651.11_3	ENSG00000174652.17_2	ENSG00000153044.9_2	ENSG00000165637.13_2	ENSG00000143771.11_2
KLHL12	RABIF	ENSG00000117153.15	ENSG00000183155.4	ENSG00000014138.8_3	ENSG00000106609.16_3	ENSG00000169299.13_2	ENSG00000107551.20_3	ENSG00000126934.13_2	ENSG00000117036.11_2	ENSG00000234616.8_3	ENSG00000165506.14_3	ENSG00000186272.12_3	ENSG00000196466.10_3
USP54	PPP3CB	ENSG00000166348.18	ENSG00000107758.15	ENSG00000137871.19_3	ENSG00000141956.13_3	ENSG00000162636.15_2	ENSG00000119950.20_3	ENSG00000122970.15_2	ENSG00000162174.12_3	ENSG00000084112.14_3	ENSG00000137992.14_2	ENSG00000155962.12_3	ENSG00000157625.15_2
CAMK2G	NDST2	ENSG00000148660.20	ENSG00000166507.17	ENSG00000099810.18_3	ENSG00000104731.13_3	ENSG00000054983.16_3	ENSG00000138772.12_3	ENSG00000164151.11_2	ENSG00000172113.8_3	ENSG00000127989.13_2	ENSG00000089335.20_3	ENSG00000102316.16_2	ENSG00000189306.10_2
HPS1	PYROXD2	ENSG00000107521.18	ENSG00000119943.12	ENSG00000110777.11_3	ENSG00000166788.9_3	ENSG00000134453.15_3	ENSG00000105829.11_2	ENSG00000165055.15_3	ENSG00000127081.13_2	ENSG00000101384.11_2	ENSG00000080371.5_2	ENSG00000188157.14_3	ENSG00000132704.15_2
C10orf76	KCNIP2	ENSG00000120029.12	ENSG00000120049.18	ENSG00000170832.12_3	ENSG00000083642.18_2	ENSG00000196730.12_3	ENSG00000148516.21_3	ENSG00000204217.13_3	ENSG00000171234.13_3	ENSG00000141040.14_3	ENSG00000157557.11_3	ENSG00000160447.6_2	ENSG00000135638.13_3
ANO9	SIGIRR	ENSG00000185101.12	ENSG00000185187.12	ENSG00000115884.10_2	ENSG00000157214.13_3	ENSG00000205060.10_2	ENSG00000181315.10_3	ENSG00000174032.16_3	ENSG00000110092.3_2	ENSG00000132846.5_3	ENSG00000107562.16_2	ENSG00000125845.6_3	ENSG00000181135.15_3
STIM1	RRM1	ENSG00000167323.11	ENSG00000167325.14	ENSG00000102595.19_3	ENSG00000197442.9_2	ENSG00000156931.15_3	ENSG00000145781.8_2	ENSG00000108100.17_2	ENSG00000105568.17_3	ENSG00000165416.14_2	ENSG00000083896.12_3	ENSG00000144029.11_3	ENSG00000117543.20_3
MTA2	TUT1	ENSG00000149480.6	ENSG00000149016.15	ENSG00000100162.14_2	ENSG00000184990.12_2	ENSG00000182179.12_3	ENSG00000160818.16_2	ENSG00000101888.11_2	ENSG00000104835.14_3	ENSG00000094631.18_3	ENSG00000147434.8_3	ENSG00000122515.14_3	ENSG00000102967.11_3
STX5	NXF1	ENSG00000162236.11	ENSG00000162231.13	ENSG00000067365.14_3	ENSG00000088833.17_3	ENSG00000175416.12_2	ENSG00000113140.10_3	ENSG00000170464.9_3	ENSG00000167613.15_3	ENSG00000162377.5_2	ENSG00000113369.8_2	ENSG00000175087.9_2	ENSG00000112874.9_2
WDR74	STX5	ENSG00000133316.15	ENSG00000162236.11	ENSG00000052723.11_2	ENSG00000134186.11_2	ENSG00000133398.3_2	ENSG00000166619.12_3	ENSG00000111652.9_2	ENSG00000067365.14_3	ENSG00000088833.17_3	ENSG00000175416.12_2	ENSG00000113140.10_3	ENSG00000170464.9_3
CCDC88B	RPS6KA4	ENSG00000168071.21	ENSG00000162302.12	ENSG00000160223.16_2	ENSG00000141753.6_2	ENSG00000183484.11_3	ENSG00000167377.17_3	ENSG00000001561.6_2	ENSG00000221963.5_2	ENSG00000175087.9_2	ENSG00000198315.10_2	ENSG00000162377.5_2	ENSG00000112874.9_2
MEN1	MAP4K2	ENSG00000133895.14	ENSG00000168067.11	ENSG00000164086.9_3	ENSG00000130589.16_2	ENSG00000165282.13_3	ENSG00000131931.8_2	ENSG00000147679.11_3	ENSG00000075618.17_2	ENSG00000119801.12_2	ENSG00000144354.13_2	ENSG00000197045.12_3	ENSG00000162654.8_2
PCNX3	SIPA1	ENSG00000197136.4	ENSG00000213445.9	ENSG00000171234.13_3	ENSG00000141040.14_3	ENSG00000155592.15_2	ENSG00000157557.11_3	ENSG00000117010.15_2	ENSG00000119917.13_2	ENSG00000135900.3_2	ENSG00000237190.3_2	ENSG00000155287.10_2	ENSG00000051620.10_2
SF3B2	PACS1	ENSG00000087365.15	ENSG00000175115.11	ENSG00000139921.12_2	ENSG00000188610.8	ENSG00000119403.13_3	ENSG00000104783.11_2	ENSG00000142731.10_2	ENSG00000119778.14_3	ENSG00000196141.13_3	ENSG00000159459.11_3	ENSG00000145284.11_2	ENSG00000047365.11_3
DPP3	BBS1	ENSG00000254986.7	ENSG00000174483.19	ENSG00000108960.7_2	ENSG00000149557.12_3	ENSG00000112697.15_2	ENSG00000174718.11_3	ENSG00000139620.12_3	ENSG00000139187.9_2	ENSG00000067191.15_2	ENSG00000068354.15_3	ENSG00000167637.16_2	ENSG00000168528.11_2
PAFAH1B2	SIDT2	ENSG00000168092.13	ENSG00000149577.15	ENSG00000197586.12_3	ENSG00000104331.8_3	ENSG00000148019.12_2	ENSG00000206418.3_2	ENSG00000094841.13_2	ENSG00000188603.18_3	ENSG00000205903.6_3	ENSG00000135480.15_3	ENSG00000188283.11_2	ENSG00000141026.5_2
SIDT2	TAGLN	ENSG00000149577.15	ENSG00000149591.16	ENSG00000188603.18_3	ENSG00000205903.6_3	ENSG00000135480.15_3	ENSG00000188283.11_2	ENSG00000141026.5_2	ENSG00000186446.11_2	ENSG00000186666.5_2	ENSG00000152804.10_2	ENSG00000184481.16_2	ENSG00000161677.11_3
CD27	TAPBPL	ENSG00000139193.3	ENSG00000139192.11	ENSG00000204070.9_3	ENSG00000103496.14_3	ENSG00000135002.11_3	ENSG00000126107.14_2	ENSG00000030110.12_2	ENSG00000135900.3_2	ENSG00000237190.3_2	ENSG00000157224.15_3	ENSG00000164576.11_2	ENSG00000119917.13_2
CHD4	NOP2	ENSG00000111642.14	ENSG00000111641.11	ENSG00000138180.15_2	ENSG00000101911.12_3	ENSG00000121691.4_2	ENSG00000123179.13_2	ENSG00000240505.8_3	ENSG00000214026.10_2	ENSG00000198728.10_2	ENSG00000149428.18_3	ENSG00000110917.7_2	ENSG00000124357.12_2
CDK2	RAB5B	ENSG00000123374.10	ENSG00000111540.15	ENSG00000152291.13_2	ENSG00000100219.16_3	ENSG00000197448.13_2	ENSG00000117280.12_2	ENSG00000132591.11_2	ENSG00000076382.16_3	ENSG00000132463.13_3	ENSG00000120280.5_2	ENSG00000166562.8_2	ENSG00000068697.6_2
PIP4K2C	DTX3	ENSG00000166908.17	ENSG00000178498.15	ENSG00000007080.10_2	ENSG00000136159.3_2	ENSG00000143971.7_2	ENSG00000068438.14_2	ENSG00000103245.13_3	ENSG00000278195.1_3	ENSG00000164403.14_3	ENSG00000168792.4_2	ENSG00000186666.5_2	ENSG00000152804.10_2
DTX3	ARHGEF25	ENSG00000178498.15	ENSG00000240771.6	ENSG00000278195.1_3	ENSG00000164403.14_3	ENSG00000168792.4_2	ENSG00000186666.5_2	ENSG00000152804.10_2	ENSG00000088882.7_2	ENSG00000152804.10_2	ENSG00000185432.11_2	ENSG00000186666.5_2	ENSG00000249471.7_2
METTL21B	TSFM	ENSG00000123427.16	ENSG00000123297.17	ENSG00000171574.17_3	ENSG00000100116.16_3	ENSG00000156711.16_2	ENSG00000213424.8_3	ENSG00000005486.16_2	ENSG00000165501.16_3	ENSG00000144136.10_3	ENSG00000250317.8_2	ENSG00000071243.15_2	ENSG00000104980.7_3
JPH4	AP1G2	ENSG00000092051.16	ENSG00000213983.11	ENSG00000146083.11_2	ENSG00000161243.8_3	ENSG00000159885.13_3	ENSG00000146674.14_3	ENSG00000167470.12_3	ENSG00000164105.3_2	ENSG00000165792.17_3	ENSG00000174125.7_3	ENSG00000148334.14_3	ENSG00000108106.13_2
DHRS4	DHRS4L2	ENSG00000157326.18	ENSG00000187630.15	ENSG00000188603.18_3	ENSG00000188283.11_2	ENSG00000135480.15_3	ENSG00000160194.17_2	ENSG00000205903.6_3	ENSG00000059122.16_2	ENSG00000110042.7_2	ENSG00000141456.14_3	ENSG00000061938.16_3	ENSG00000215712.10_3
TM9SF1	IPO4	ENSG00000100926.14	ENSG00000196497.16	ENSG00000163823.3_2	ENSG00000119862.12_3	ENSG00000183741.11_2	ENSG00000152454.3_2	ENSG00000078401.6_2	ENSG00000185298.12_2	ENSG00000105136.20_3	ENSG00000185551.14_3	ENSG00000171130.17_2	ENSG00000178935.5_2
SOS2	VCPKMT	ENSG00000100485.11	ENSG00000100483.13	ENSG00000152223.12_3	ENSG00000150961.14_2	ENSG00000168769.13_3	ENSG00000124198.8_2	ENSG00000243156.7_3	ENSG00000173480.10_3	ENSG00000106638.15_2	ENSG00000176108.9_3	ENSG00000150787.7_3	ENSG00000152443.12_3
RDH11	VTI1B	ENSG00000072042.12	ENSG00000100568.10	ENSG00000128989.10_2	ENSG00000168961.16_3	ENSG00000008394.12_3	ENSG00000168288.12_2	ENSG00000198856.12_2	ENSG00000060138.12_2	ENSG00000158457.5_2	ENSG00000142945.12_2	ENSG00000147416.10_3	ENSG00000104852.14_2
PTGR2	ZNF410	ENSG00000140043.11	ENSG00000119725.18	ENSG00000188649.12_1	ENSG00000142409.5_2	ENSG00000118960.12_3	ENSG00000159618.15_2	ENSG00000109787.12_2	ENSG00000136048.13_3	ENSG00000099219.13_2	ENSG00000023516.8_2	ENSG00000143653.9_2	ENSG00000090316.15_2
ACYP1	MLH3	ENSG00000119640.8	ENSG00000119684.15	ENSG00000080819.6_3	ENSG00000109445.10_3	ENSG00000177409.11_3	ENSG00000134594.4_2	ENSG00000163636.10_3	ENSG00000078237.6_2	ENSG00000137807.13_2	ENSG00000106344.8_3	ENSG00000173801.16_3	ENSG00000106683.14_2
MAPKBP1	JMJD7	ENSG00000137802.13	ENSG00000243789.10	ENSG00000181035.13_2	ENSG00000159261.10_3	ENSG00000153714.5_2	ENSG00000182508.13_2	ENSG00000111490.12_2	ENSG00000071889.16_3	ENSG00000027847.13_3	ENSG00000090924.14_3	ENSG00000178809.7	ENSG00000159753.13_3
TMEM62	CCNDBP1	ENSG00000137842.6	ENSG00000166946.13	ENSG00000196693.14_2	ENSG00000082458.11_2	ENSG00000115594.11_3	ENSG00000020256.19_3	ENSG00000117758.13_3	ENSG00000214026.10_2	ENSG00000110917.7_2	ENSG00000149428.18_3	ENSG00000108465.14_3	ENSG00000166801.15_2
BNIP2	GTF2A2	ENSG00000140299.11	ENSG00000140307.10	ENSG00000152332.15_2	ENSG00000168710.17_2	ENSG00000180098.9_2	ENSG00000180198.15_3	ENSG00000137996.12_2	ENSG00000076382.16_3	ENSG00000166562.8_2	ENSG00000132463.13_3	ENSG00000068697.6_2	ENSG00000073584.18_3
CLN6	CALML4	ENSG00000128973.12	ENSG00000129007.14	ENSG00000175470.14	ENSG00000120137.6_3	ENSG00000122257.18_3	ENSG00000182866.16_2	ENSG00000151332.18_2	ENSG00000147889.17_3	ENSG00000187801.14_2	ENSG00000164889.13_3	ENSG00000162639.15_2	ENSG00000166145.14_3
SCAMP2	ULK3	ENSG00000140497.16	ENSG00000140474.12	ENSG00000167881.14_1	ENSG00000196510.12_3	ENSG00000041802.10_2	ENSG00000136986.9_2	ENSG00000135778.11_2	ENSG00000029993.14_2	ENSG00000067082.14_2	ENSG00000116685.15_2	ENSG00000198146.4_3	ENSG00000183891.5_2
SIN3A	MAN2C1	ENSG00000169375.15	ENSG00000140400.16	ENSG00000120949.14_2	ENSG00000135457.9_3	ENSG00000125703.14_2	ENSG00000139154.14_3	ENSG00000123607.14_2	ENSG00000127884.4_2	ENSG00000038002.8_2	ENSG00000197714.8_2	ENSG00000103245.13_3	ENSG00000159055.3_2
MCRIP2	WDR90	ENSG00000172366.19	ENSG00000161996.18	ENSG00000030110.12_2	ENSG00000119777.18_3	ENSG00000089335.20_3	ENSG00000127989.13_2	ENSG00000136463.7_2	ENSG00000197119.12_3	ENSG00000188868.13_3	ENSG00000176371.13_3	ENSG00000197044.10_2	ENSG00000183793.13_3
WDR90	RHOT2	ENSG00000161996.18	ENSG00000140983.13	ENSG00000197119.12_3	ENSG00000188868.13_3	ENSG00000176371.13_3	ENSG00000197044.10_2	ENSG00000183793.13_3	ENSG00000143333.6_2	ENSG00000230989.6_2	ENSG00000132436.11_3	ENSG00000180917.17_3	ENSG00000146670.9_3
ATP6V0C	AMDHD2	ENSG00000185883.11	ENSG00000162066.14	ENSG00000162396.5_2	ENSG00000179943.7_2	ENSG00000136999.4_2	ENSG00000169242.11_2	ENSG00000182768.8_3	ENSG00000106992.17_3	ENSG00000159753.13_3	ENSG00000130818.11_3	ENSG00000129932.7_3	ENSG00000181135.15_3
GLYR1	ROGDI	ENSG00000140632.16	ENSG00000067836.12	ENSG00000043514.15_2	ENSG00000023516.8_2	ENSG00000143653.9_2	ENSG00000102738.7_2	ENSG00000107581.12_2	ENSG00000006659.12_2	ENSG00000147679.11_3	ENSG00000183751.14_3	ENSG00000130589.16_2	ENSG00000175463.11_2
SPNS1	LAT	ENSG00000169682.17	ENSG00000213658.11	ENSG00000130193.7_2	ENSG00000159753.13_3	ENSG00000106992.17_3	ENSG00000158480.10_2	ENSG00000118292.8_2	ENSG00000186446.11_2	ENSG00000152804.10_2	ENSG00000186666.5_2	ENSG00000161677.11_3	ENSG00000166166.12_2
FBXL19	ORAI3	ENSG00000099364.16	ENSG00000175938.6	ENSG00000172650.13_3	ENSG00000104983.8_2	ENSG00000184922.13_3	ENSG00000186866.16_2	ENSG00000082196.20_3	ENSG00000221909.2_3	ENSG00000163823.3_2	ENSG00000213347.10_3	ENSG00000141582.14_2	ENSG00000180644.7_2
MVD	CYBA	ENSG00000167508.11	ENSG00000051523.10	ENSG00000181904.8_3	ENSG00000159079.18_3	ENSG00000157224.15_3	ENSG00000205423.11_2	ENSG00000105849.5_2	ENSG00000254709.7_3	ENSG00000132109.9_2	ENSG00000144034.14_2	ENSG00000213465.7_3	ENSG00000198168.8_2
INPP5K	MYO1C	ENSG00000132376.19	ENSG00000197879.14	ENSG00000128000.15_3	ENSG00000196363.9_2	ENSG00000180694.13_3	ENSG00000069509.5_2	ENSG00000048405.9_3	ENSG00000120137.6_3	ENSG00000122257.18_3	ENSG00000151332.18_2	ENSG00000182866.16_2	ENSG00000175470.14
PITPNA	INPP5K	ENSG00000174238.14	ENSG00000132376.19	ENSG00000066044.14_3	ENSG00000157538.13_2	ENSG00000101421.3_2	ENSG00000185947.14_3	ENSG00000144635.8_2	ENSG00000128000.15_3	ENSG00000196363.9_2	ENSG00000180694.13_3	ENSG00000069509.5_2	ENSG00000048405.9_3
CAMTA2	SPAG7	ENSG00000108509.20	ENSG00000091640.7	ENSG00000147206.16_2	ENSG00000186329.9_3	ENSG00000181744.8_2	ENSG00000139437.17_3	ENSG00000070423.17_2	ENSG00000109917.10_3	ENSG00000137309.19_2	ENSG00000175390.13_3	ENSG00000128534.7_3	ENSG00000138764.14_3
FGF11	CHRNB1	ENSG00000161958.10	ENSG00000170175.10	ENSG00000142686.7_2	ENSG00000197324.8_3	ENSG00000154096.13_2	ENSG00000168556.6_3	ENSG00000153487.12_2	ENSG00000105327.17_3	ENSG00000185278.15_3	ENSG00000142330.19_3	ENSG00000147889.17_3	ENSG00000187626.8_2
NEK8	TRAF4	ENSG00000160602.13	ENSG00000076604.14	ENSG00000141971.12_3	ENSG00000164949.7_3	ENSG00000123933.16_3	ENSG00000185220.11_2	ENSG00000188373.4_2	ENSG00000132591.11_2	ENSG00000117280.12_2	ENSG00000152291.13_2	ENSG00000167747.13_2	ENSG00000134107.4_2
DHRS13	FLOT2	ENSG00000167536.13	ENSG00000132589.15	ENSG00000133561.15_2	ENSG00000185650.9_3	ENSG00000180917.17_3	ENSG00000108523.15_3	ENSG00000066654.13_3	ENSG00000100365.14_3	ENSG00000007944.14_2	ENSG00000130520.10_3	ENSG00000177556.11_3	ENSG00000164751.14_3
SLFN13	SLFN12	ENSG00000154760.13	ENSG00000172123.12	ENSG00000164105.3_2	ENSG00000165792.17_3	ENSG00000148334.14_3	ENSG00000167747.13_2	ENSG00000174125.7_3	ENSG00000107021.15_2	ENSG00000135476.11_3	ENSG00000090612.20_3	ENSG00000100557.9_2	ENSG00000112343.10_2
CWC25	PIP4K2B	ENSG00000273559.4	ENSG00000276293.4	ENSG00000164823.9_2	ENSG00000129315.10_2	ENSG00000169062.14_2	ENSG00000183955.12_3	ENSG00000156697.12_3	ENSG00000162714.12_3	ENSG00000172469.15_3	ENSG00000066294.14_2	ENSG00000132950.18_3	ENSG00000078902.15_2
KAT2A	DHX58	ENSG00000108773.10	ENSG00000108771.12	ENSG00000165949.12_3	ENSG00000172466.15_3	ENSG00000177455.12_3	ENSG00000175643.8_2	ENSG00000115073.7_2	ENSG00000118579.12_3	ENSG00000048544.5_2	ENSG00000105171.9_2	ENSG00000155115.6_2	ENSG00000164647.8_2
NBR1	TMEM106A	ENSG00000188554.13	ENSG00000184988.8	ENSG00000102524.11_3	ENSG00000110367.11_2	ENSG00000138386.16_3	ENSG00000078081.7_3	ENSG00000198876.12_3	ENSG00000185298.12_2	ENSG00000178935.5_2	ENSG00000175463.11_2	ENSG00000100298.15_2	ENSG00000264364.2_2
MRPL10	OSBPL7	ENSG00000159111.12	ENSG00000006025.11	ENSG00000101856.9_2	ENSG00000092094.10_2	ENSG00000125656.8_3	ENSG00000157873.17_2	ENSG00000144591.18_2	ENSG00000068323.16_2	ENSG00000187801.14_2	ENSG00000147889.17_3	ENSG00000142330.19_3	ENSG00000184898.6_2
INTS2	BRIP1	ENSG00000108506.11	ENSG00000136492.8	ENSG00000096401.7_2	ENSG00000104419.14_3	ENSG00000107164.15_2	ENSG00000129292.20_3	ENSG00000145868.16_2	ENSG00000154822.17_3	ENSG00000047365.11_3	ENSG00000169372.12_3	ENSG00000157216.15_2	ENSG00000109684.14_2
SLC25A19	MIF4GD	ENSG00000125454.11	ENSG00000125457.13	ENSG00000123739.10_2	ENSG00000166896.7_3	ENSG00000110442.11_2	ENSG00000069345.11_2	ENSG00000079999.13_3	ENSG00000108523.15_3	ENSG00000136997.16_2	ENSG00000133561.15_2	ENSG00000185650.9_3	ENSG00000180917.17_3
WBP2	UNC13D	ENSG00000132471.11	ENSG00000092929.11	ENSG00000147130.14_2	ENSG00000060642.10_3	ENSG00000136940.13_2	ENSG00000122678.16_3	ENSG00000124155.17_3	ENSG00000237651.6_2	ENSG00000104835.14_3	ENSG00000171867.16_3	ENSG00000121858.10_2	ENSG00000177192.13_3
MRPL38	TRIM65	ENSG00000204316.12	ENSG00000141569.10	ENSG00000178999.12_3	ENSG00000173253.15_2	ENSG00000175643.8_2	ENSG00000165949.12_3	ENSG00000177455.12_3	ENSG00000186193.8_2	ENSG00000165272.14_2	ENSG00000189227.5_2	ENSG00000125945.14_2	ENSG00000164951.15_3
SIRT7	PCYT2	ENSG00000187531.13	ENSG00000185813.10	ENSG00000136541.14_2	ENSG00000156853.12_3	ENSG00000078401.6_2	ENSG00000183741.11_2	ENSG00000152454.3_2	ENSG00000102316.16_2	ENSG00000067082.14_2	ENSG00000172466.15_3	ENSG00000172977.12_3	ENSG00000029993.14_2
MAFG	SIRT7	ENSG00000197063.10	ENSG00000187531.13	ENSG00000068001.13_3	ENSG00000137193.13_2	ENSG00000179456.10_2	ENSG00000119862.12_3	ENSG00000180644.7_2	ENSG00000136541.14_2	ENSG00000156853.12_3	ENSG00000078401.6_2	ENSG00000183741.11_2	ENSG00000152454.3_2
CXXC1	MBD1	ENSG00000154832.14	ENSG00000141644.17	ENSG00000152291.13_2	ENSG00000134107.4_2	ENSG00000236287.7_3	ENSG00000117280.12_2	ENSG00000197448.13_2	ENSG00000124380.10_3	ENSG00000168275.14_2	ENSG00000166582.9_2	ENSG00000112759.16_2	ENSG00000181610.12_2
MCOLN1	PNPLA6	ENSG00000090674.15	ENSG00000032444.15	ENSG00000125845.6_3	ENSG00000110092.3_2	ENSG00000107562.16_2	ENSG00000133328.3_2	ENSG00000175691.8_2	ENSG00000059728.10_3	ENSG00000198346.10_3	ENSG00000245680.9_3	ENSG00000249709.7_3	ENSG00000204611.6_3
NDUFA7	CD320	ENSG00000267855.5	ENSG00000167775.10	ENSG00000120686.11_2	ENSG00000112759.16_2	ENSG00000138166.5_2	ENSG00000169019.10_2	ENSG00000161249.20_3	ENSG00000126107.14_2	ENSG00000103496.14_3	ENSG00000140030.5_2	ENSG00000175548.8_2	ENSG00000141873.10_3
CCDC130	MRI1	ENSG00000104957.13	ENSG00000037757.13	ENSG00000087995.15_2	ENSG00000140678.16_2	ENSG00000169607.12_2	ENSG00000115526.10_3	ENSG00000050393.11_3	ENSG00000124785.8_2	ENSG00000091947.9_2	ENSG00000135002.11_3	ENSG00000129925.10_2	ENSG00000204070.9_3
ASF1B	PRKACA	ENSG00000105011.8	ENSG00000072062.13	ENSG00000182473.21_2	ENSG00000136279.20_3	ENSG00000132819.16_2	ENSG00000123992.18_2	ENSG00000185624.14_2	ENSG00000177125.5_2	ENSG00000213965.3_2	ENSG00000130766.4_2	ENSG00000160439.15_3	ENSG00000175104.14_2
AKAP8L	AKAP8	ENSG00000011243.17	ENSG00000105127.8	ENSG00000097033.14_2	ENSG00000103522.15_2	ENSG00000135297.15_2	ENSG00000166199.12_3	ENSG00000143353.11_2	ENSG00000101751.10_3	ENSG00000050393.11_3	ENSG00000241839.9_3	ENSG00000179119.14_2	ENSG00000140678.16_2
RAB8A	HSH2D	ENSG00000167461.11	ENSG00000196684.12	ENSG00000121060.16_3	ENSG00000008282.8_2	ENSG00000168003.16_3	ENSG00000084090.13_3	ENSG00000185864.16_3	ENSG00000158769.17_3	ENSG00000138623.9_3	ENSG00000109536.11_2	ENSG00000153029.14_2	ENSG00000136240.9_3
FAM129C	COLGALT1	ENSG00000167483.17	ENSG00000130309.10	ENSG00000248485.1_2	ENSG00000102048.15_2	ENSG00000175595.14_2	ENSG00000099785.10_2	ENSG00000117266.15_3	ENSG00000140391.14_3	ENSG00000163171.7_2	ENSG00000166788.9_3	ENSG00000160310.17_2	ENSG00000125166.12_2
ATP13A1	GMIP	ENSG00000105726.16	ENSG00000089639.10	ENSG00000110583.12_2	ENSG00000049089.13_3	ENSG00000185359.12_3	ENSG00000110107.8_3	ENSG00000135898.9_2	ENSG00000188373.4_2	ENSG00000123933.16_3	ENSG00000073861.2_2	ENSG00000117228.9_2	ENSG00000068323.16_2
RELB	CLASRP	ENSG00000104856.13	ENSG00000104859.14	ENSG00000182141.10_3	ENSG00000169826.7_2	ENSG00000153786.12_3	ENSG00000185442.12_3	ENSG00000181704.11_2	ENSG00000081059.19_3	ENSG00000111269.2_2	ENSG00000100055.20_3	ENSG00000149091.15_3	ENSG00000163349.21_3
GEMIN7	PPP1R37	ENSG00000142252.10	ENSG00000104866.10	ENSG00000103642.11_3	ENSG00000134597.15_3	ENSG00000110077.14_3	ENSG00000128928.8_2	ENSG00000128335.13_3	ENSG00000104427.11_2	ENSG00000249437.7_2	ENSG00000170006.11_2	ENSG00000172671.19_2	ENSG00000130703.15_2
DMWD	DMPK	ENSG00000185800.11	ENSG00000104936.17	ENSG00000090432.6_2	ENSG00000172831.11_3	ENSG00000173214.5_3	ENSG00000165506.14_3	ENSG00000105971.14_2	ENSG00000152439.12_3	ENSG00000176896.8_2	ENSG00000132846.5_3	ENSG00000133101.9_2	ENSG00000177873.12_2
HSD17B14	BCAT2	ENSG00000087076.8	ENSG00000105552.14	ENSG00000180354.15_3	ENSG00000111186.12_2	ENSG00000167384.10_2	ENSG00000143801.16_3	ENSG00000183439.7_3	ENSG00000130764.9_2	ENSG00000204427.11_3	ENSG00000106348.16_2	ENSG00000145494.11_2	ENSG00000136273.11_3
NR1H2	POLD1	ENSG00000131408.13	ENSG00000062822.12	ENSG00000125735.10_2	ENSG00000158850.14_2	ENSG00000126107.14_2	ENSG00000140030.5_2	ENSG00000237765.6_3	ENSG00000139433.9_3	ENSG00000006757.11_2	ENSG00000164045.11_3	ENSG00000075407.18_3	ENSG00000121578.12_3
POLD1	SPIB	ENSG00000062822.12	ENSG00000269404.6	ENSG00000139433.9_3	ENSG00000006757.11_2	ENSG00000164045.11_3	ENSG00000075407.18_3	ENSG00000121578.12_3	ENSG00000155115.6_2	ENSG00000188785.11_3	ENSG00000068028.17_2	ENSG00000163376.11_2	ENSG00000130713.15_3
ZNF649	ZNF577	ENSG00000198093.10	ENSG00000161551.14	ENSG00000171970.12_3	ENSG00000180787.5_2	ENSG00000204524.6_2	ENSG00000129219.13_2	ENSG00000158122.11_2	ENSG00000105708.8_2	ENSG00000196993.8_2	ENSG00000139187.9_2	ENSG00000174004.5_3	ENSG00000167637.16_2
CCDC106	U2AF2	ENSG00000173581.7	ENSG00000063244.12	ENSG00000119922.9_3	ENSG00000172613.7_3	ENSG00000128422.15_2	ENSG00000135045.6_2	ENSG00000130589.16_2	ENSG00000163687.13_3	ENSG00000066583.11_2	ENSG00000104231.10_2	ENSG00000123131.12_2	ENSG00000204713.10_2
U2AF2	EPN1	ENSG00000063244.12	ENSG00000063245.14	ENSG00000163687.13_3	ENSG00000066583.11_2	ENSG00000104231.10_2	ENSG00000123131.12_2	ENSG00000204713.10_2	ENSG00000125319.14_2	ENSG00000117408.10_2	ENSG00000100068.11_3	ENSG00000141391.13_3	ENSG00000173818.16_3
ZNF530	ZNF134	ENSG00000183647.10	ENSG00000213762.11	ENSG00000170100.13_3	ENSG00000129932.7_3	ENSG00000168899.4_2	ENSG00000106992.17_3	ENSG00000118292.8_2	ENSG00000104142.10_2	ENSG00000119673.14_2	ENSG00000169683.7_3	ENSG00000159885.13_3	ENSG00000127564.16_3
ZNF544	ZNF8	ENSG00000198131.13	ENSG00000278129.1	ENSG00000198492.15_3	ENSG00000165355.7_3	ENSG00000185880.12_3	ENSG00000123179.13_2	ENSG00000135069.13_2	ENSG00000141040.14_3	ENSG00000171234.13_3	ENSG00000160447.6_2	ENSG00000155592.15_2	ENSG00000157557.11_3
DPY30	MEMO1	ENSG00000162961.13	ENSG00000162959.13	ENSG00000068697.6_2	ENSG00000132463.13_3	ENSG00000120280.5_2	ENSG00000073584.18_3	ENSG00000076382.16_3	ENSG00000148935.10_3	ENSG00000166326.6_2	ENSG00000137845.14_3	ENSG00000083720.12_2	ENSG00000107863.17_3
SEMA4C	ANKRD39	ENSG00000168758.10	ENSG00000213337.8	ENSG00000106638.15_2	ENSG00000150787.7_3	ENSG00000176108.9_3	ENSG00000173480.10_3	ENSG00000149716.12_2	ENSG00000117411.16_2	ENSG00000182986.12_3	ENSG00000108861.8_2	ENSG00000243811.8_2	ENSG00000149257.13_3
RANBP2	CCDC138	ENSG00000153201.15	ENSG00000163006.11	ENSG00000084112.14_3	ENSG00000157625.15_2	ENSG00000162174.12_3	ENSG00000155962.12_3	ENSG00000137992.14_2	ENSG00000131848.9_3	ENSG00000115756.12_3	ENSG00000078177.13_3	ENSG00000137486.16_3	ENSG00000160305.17_3
ATG9A	ABCB6	ENSG00000198925.10	ENSG00000115657.12	ENSG00000162642.13_2	ENSG00000160688.18_2	ENSG00000158373.8_3	ENSG00000089335.20_3	ENSG00000136463.7_2	ENSG00000116337.15_3	ENSG00000152443.12_3	ENSG00000090432.6_2	ENSG00000101940.17_2	ENSG00000164691.16_2
E2F1	NECAB3	ENSG00000101412.12	ENSG00000125967.16	ENSG00000147130.14_2	ENSG00000060642.10_3	ENSG00000121716.20_3	ENSG00000149257.13_3	ENSG00000108861.8_2	ENSG00000160447.6_2	ENSG00000123358.19_3	ENSG00000146707.14_3	ENSG00000168661.14_2	ENSG00000157557.11_3
YWHAB	PABPC1L	ENSG00000166913.12	ENSG00000101104.12	ENSG00000197223.11_2	ENSG00000125629.14_2	ENSG00000008282.8_2	ENSG00000023734.10_2	ENSG00000173598.13_3	ENSG00000176624.10_2	ENSG00000106635.7_2	ENSG00000181788.3_2	ENSG00000040275.16_3	ENSG00000196664.4_2
ELMO2	SLC35C2	ENSG00000062598.17	ENSG00000080189.14	ENSG00000110911.14_3	ENSG00000241258.6_3	ENSG00000139832.4_2	ENSG00000110048.11_2	ENSG00000182827.8_2	ENSG00000182208.13_2	ENSG00000078808.16_2	ENSG00000121897.14_2	ENSG00000136451.8_3	ENSG00000163347.5_2
SS18L1	MTG2	ENSG00000184402.14	ENSG00000101181.17	ENSG00000165861.13_2	ENSG00000133739.15_2	ENSG00000158006.13_2	ENSG00000124772.11_2	ENSG00000107560.10_2	ENSG00000106261.16_2	ENSG00000149658.17_2	ENSG00000163291.14_2	ENSG00000072135.12_3	ENSG00000160087.20_3
CRYZL1	DONSON	ENSG00000205758.11	ENSG00000159147.17	ENSG00000187555.14_2	ENSG00000079950.13_2	ENSG00000100697.14_2	ENSG00000066651.18_2	ENSG00000106615.9_2	ENSG00000108064.10_3	ENSG00000105171.9_2	ENSG00000182512.4_2	ENSG00000118579.12_3	ENSG00000117614.9_2
BRWD1	PSMG1	ENSG00000185658.13	ENSG00000183527.11	ENSG00000126216.13_3	ENSG00000183354.11_2	ENSG00000150712.10_2	ENSG00000137502.9_3	ENSG00000144791.9_3	ENSG00000006625.17_3	ENSG00000129460.15_3	ENSG00000137309.19_2	ENSG00000132109.9_2	ENSG00000198168.8_2
UFD1L	C22orf39	ENSG00000070010.18	ENSG00000242259.8	ENSG00000091972.18_3	ENSG00000188313.12_3	ENSG00000137692.11_2	ENSG00000110330.8_3	ENSG00000111605.16_2	ENSG00000173253.15_2	ENSG00000178999.12_3	ENSG00000175643.8_2	ENSG00000130772.13_2	ENSG00000163040.14_2
NIPSNAP1	THOC5	ENSG00000184117.11	ENSG00000100296.13	ENSG00000180198.15_3	ENSG00000152332.15_2	ENSG00000168710.17_2	ENSG00000149231.11_3	ENSG00000180098.9_2	ENSG00000136048.13_3	ENSG00000113658.16_3	ENSG00000174749.5_3	ENSG00000046604.12_2	ENSG00000138134.11_3
MEI1	CCDC134	ENSG00000167077.12	ENSG00000100147.13	ENSG00000127863.15_2	ENSG00000147650.11_3	ENSG00000177425.10_3	ENSG00000166266.13_2	ENSG00000197299.10_2	ENSG00000140416.19_3	ENSG00000069493.14_3	ENSG00000152749.7_2	ENSG00000269190.5_3	ENSG00000179604.9_2
HDAC10	TUBGCP6	ENSG00000100429.17	ENSG00000128159.11	ENSG00000123080.10_2	ENSG00000155961.4_2	ENSG00000164056.10_2	ENSG00000145632.14_2	ENSG00000180884.9_2	ENSG00000188234.13_3	ENSG00000104691.14_3	ENSG00000117597.17_3	ENSG00000171466.9_3	ENSG00000130349.9_2
MAPK12	HDAC10	ENSG00000188130.13	ENSG00000100429.17	ENSG00000116337.15_3	ENSG00000163874.10_3	ENSG00000133111.3_2	ENSG00000122678.16_3	ENSG00000060642.10_3	ENSG00000123080.10_2	ENSG00000155961.4_2	ENSG00000164056.10_2	ENSG00000145632.14_2	ENSG00000180884.9_2
MAPK11	MAPK12	ENSG00000185386.14	ENSG00000188130.13	ENSG00000189227.5_2	ENSG00000165272.14_2	ENSG00000166166.12_2	ENSG00000186193.8_2	ENSG00000161677.11_3	ENSG00000116337.15_3	ENSG00000163874.10_3	ENSG00000133111.3_2	ENSG00000122678.16_3	ENSG00000060642.10_3
BRPF1	OGG1	ENSG00000156983.15	ENSG00000114026.21	ENSG00000158483.15_2	ENSG00000164889.13_3	ENSG00000162639.15_2	ENSG00000118496.4_2	ENSG00000124256.14_2	ENSG00000166135.13_2	ENSG00000175137.10_2	ENSG00000181938.13_2	ENSG00000171865.9_3	ENSG00000205744.9_3
ZNF197	ZNF35	ENSG00000186448.14	ENSG00000169981.10	ENSG00000160439.15_3	ENSG00000177125.5_2	ENSG00000213965.3_2	ENSG00000100307.12_3	ENSG00000175104.14_2	ENSG00000011478.11_2	ENSG00000156239.11_2	ENSG00000178917.15_3	ENSG00000076043.9_3	ENSG00000167962.13_3
USP4	C3orf62	ENSG00000114316.12	ENSG00000188315.7	ENSG00000100796.17_2	ENSG00000161267.11_2	ENSG00000170606.14_3	ENSG00000101294.16_3	ENSG00000138398.15_2	ENSG00000164951.15_3	ENSG00000186193.8_2	ENSG00000179144.4_2	ENSG00000125945.14_2	ENSG00000165272.14_2
ABHD14B	PCBP4	ENSG00000114779.19	ENSG00000090097.21	ENSG00000108523.15_3	ENSG00000136997.16_2	ENSG00000185650.9_3	ENSG00000066654.13_3	ENSG00000133561.15_2	ENSG00000185347.17_3	ENSG00000137101.12_2	ENSG00000100968.13_2	ENSG00000021355.12_2	ENSG00000198033.11_2
SPICE1	CFAP44	ENSG00000163611.11	ENSG00000206530.10	ENSG00000103995.13_3	ENSG00000173208.3_2	ENSG00000169752.16_3	ENSG00000175155.8_3	ENSG00000119772.16_2	ENSG00000106665.15_2	ENSG00000134533.6_3	ENSG00000076716.8_2	ENSG00000168619.15_3	ENSG00000177990.11_3
GRAMD1C	ZDHHC23	ENSG00000178075.19	ENSG00000184307.14	ENSG00000144959.9_3	ENSG00000197779.13_2	ENSG00000118263.14_3	ENSG00000103404.14_3	ENSG00000100393.12_3	ENSG00000175691.8_2	ENSG00000197249.13_3	ENSG00000171522.5_2	ENSG00000228439.5_3	ENSG00000125848.9_2
COPG1	HMCES	ENSG00000181789.14	ENSG00000183624.13	ENSG00000154642.10_3	ENSG00000134453.15_3	ENSG00000135334.8_2	ENSG00000135148.11_2	ENSG00000165055.15_3	ENSG00000173530.5_2	ENSG00000169359.13_2	ENSG00000243725.6_3	ENSG00000147654.14_3	ENSG00000168872.16_3
ATR	XRN1	ENSG00000175054.14	ENSG00000114127.10	ENSG00000166734.18_3	ENSG00000151461.19_3	ENSG00000131089.15_3	ENSG00000102349.17_3	ENSG00000055163.19_3	ENSG00000134014.16_3	ENSG00000065615.13_2	ENSG00000127947.15_2	ENSG00000116984.12_3	ENSG00000186088.15_2
TBCCD1	CRYGS	ENSG00000113838.12	ENSG00000213139.7	ENSG00000122696.13_3	ENSG00000170852.10_3	ENSG00000150977.10_2	ENSG00000049249.8_3	ENSG00000164332.7_2	ENSG00000125945.14_2	ENSG00000179144.4_2	ENSG00000164951.15_3	ENSG00000186193.8_2	ENSG00000108784.9_3
DNAJB14	LAMTOR3	ENSG00000164031.16	ENSG00000109270.12	ENSG00000110367.11_2	ENSG00000078081.7_3	ENSG00000102524.11_3	ENSG00000080608.9_2	ENSG00000120656.11_2	ENSG00000120805.13_3	ENSG00000031698.12_2	ENSG00000049449.8_3	ENSG00000174574.15_3	ENSG00000038274.16_2
BDH2	SLC9B2	ENSG00000164039.14	ENSG00000164038.14	ENSG00000181788.3_2	ENSG00000176624.10_2	ENSG00000106635.7_2	ENSG00000109943.8_2	ENSG00000198040.10_3	ENSG00000188428.19_3	ENSG00000135775.13_2	ENSG00000012232.8_2	ENSG00000135870.11_3	ENSG00000168228.14_3
SLU7	ZBED8	ENSG00000164609.9	ENSG00000221886.3	ENSG00000059804.15_2	ENSG00000138629.15_2	ENSG00000188610.8	ENSG00000139921.12_2	ENSG00000143013.12_2	ENSG00000152804.10_2	ENSG00000186446.11_2	ENSG00000186666.5_2	ENSG00000184481.16_2	ENSG00000161677.11_3
DDX41	DOK3	ENSG00000183258.11	ENSG00000146094.13	ENSG00000236287.7_3	ENSG00000100219.16_3	ENSG00000152291.13_2	ENSG00000169021.5_2	ENSG00000112996.10_3	ENSG00000130772.13_2	ENSG00000175643.8_2	ENSG00000141428.16_3	ENSG00000177455.12_3	ENSG00000125347.13_3
SIRT5	NOL7	ENSG00000124523.15	ENSG00000225921.6	ENSG00000163378.13_2	ENSG00000167232.13_3	ENSG00000099992.15_3	ENSG00000182141.10_3	ENSG00000145103.12_2	ENSG00000197045.12_3	ENSG00000213676.10_3	ENSG00000131732.11_2	ENSG00000075618.17_2	ENSG00000105281.12_3
ATAT1	C6orf136	ENSG00000137343.17	ENSG00000204564.11	ENSG00000146707.14_3	ENSG00000163545.8_2	ENSG00000150045.11_2	ENSG00000118432.12_3	ENSG00000123358.19_3	ENSG00000156853.12_3	ENSG00000136541.14_2	ENSG00000169683.7_3	ENSG00000164951.15_3	ENSG00000179144.4_2
GTF2H4	VARS2	ENSG00000213780.10	ENSG00000137411.16	ENSG00000116685.15_2	ENSG00000029993.14_2	ENSG00000198146.4_3	ENSG00000172840.6_3	ENSG00000067082.14_2	ENSG00000130713.15_3	ENSG00000089685.14_3	ENSG00000245694.9_3	ENSG00000170779.10_2	ENSG00000163376.11_2
TAPBP	RGL2	ENSG00000231925.11	ENSG00000237441.9	ENSG00000110077.14_3	ENSG00000108312.14_2	ENSG00000105849.5_2	ENSG00000205423.11_2	ENSG00000181904.8_3	ENSG00000164086.9_3	ENSG00000147679.11_3	ENSG00000130589.16_2	ENSG00000006194.9_3	ENSG00000165282.13_3
KIFC1	PHF1	ENSG00000237649.7	ENSG00000112511.17	ENSG00000213064.9_2	ENSG00000182473.21_2	ENSG00000185624.14_2	ENSG00000123992.18_2	ENSG00000115271.10_3	ENSG00000128422.15_2	ENSG00000151729.10_2	ENSG00000172613.7_3	ENSG00000141582.14_2	ENSG00000133142.17_3
ZNF76	DEF6	ENSG00000065029.14	ENSG00000023892.10	ENSG00000182141.10_3	ENSG00000153786.12_3	ENSG00000169826.7_2	ENSG00000181704.11_2	ENSG00000185442.12_3	ENSG00000164823.9_2	ENSG00000131263.12_2	ENSG00000129315.10_2	ENSG00000076928.17_3	ENSG00000183955.12_3
MRPL2	CUL7	ENSG00000112651.11	ENSG00000044090.8	ENSG00000102390.10_3	ENSG00000146670.9_3	ENSG00000116685.15_2	ENSG00000172466.15_3	ENSG00000029993.14_2	ENSG00000171206.13_2	ENSG00000116691.10_2	ENSG00000166261.10_3	ENSG00000197037.10_3	ENSG00000161091.12_3
KLC4	PTK7	ENSG00000137171.14	ENSG00000112655.15	ENSG00000068323.16_2	ENSG00000148218.15_3	ENSG00000112039.3_2	ENSG00000204520.12_3	ENSG00000173992.8_2	ENSG00000136715.17_3	ENSG00000183337.16_2	ENSG00000110274.15_2	ENSG00000137251.15_2	ENSG00000116016.13_2
SRF	CUL9	ENSG00000112658.7	ENSG00000112659.13	ENSG00000189306.10_2	ENSG00000102316.16_2	ENSG00000172113.8_3	ENSG00000127989.13_2	ENSG00000123415.15_3	ENSG00000185015.7_2	ENSG00000196597.11_2	ENSG00000009780.15_3	ENSG00000108176.14_2	ENSG00000166046.10_3
SUN1	GET4	ENSG00000164828.17	ENSG00000239857.6	ENSG00000110063.8_2	ENSG00000124422.11_2	ENSG00000165704.14_2	ENSG00000197498.12_2	ENSG00000108010.11_2	ENSG00000124535.15_2	ENSG00000163923.9_3	ENSG00000145780.7_2	ENSG00000143093.14_3	ENSG00000129810.14_3
MRM2	MAD1L1	ENSG00000122687.17	ENSG00000002822.15	ENSG00000105364.13_3	ENSG00000115073.7_2	ENSG00000131400.7_2	ENSG00000112245.10_2	ENSG00000139233.6_3	ENSG00000111880.15_2	ENSG00000033170.16_3	ENSG00000102763.17_3	ENSG00000151779.12_3	ENSG00000053254.15_3
ZDHHC4	C7orf26	ENSG00000136247.14	ENSG00000146576.12	ENSG00000114744.8_2	ENSG00000171940.13_3	ENSG00000221887.5_3	ENSG00000143162.7_2	ENSG00000026950.16_3	ENSG00000115963.13_2	ENSG00000163870.14_3	ENSG00000164040.16_2	ENSG00000162692.10_2	ENSG00000124535.15_2
STYXL1	TMEM120A	ENSG00000127952.16	ENSG00000189077.10	ENSG00000150093.18_3	ENSG00000165060.11_3	ENSG00000132912.12_2	ENSG00000038219.12_2	ENSG00000164070.11_3	ENSG00000148334.14_3	ENSG00000136271.10_3	ENSG00000146223.14_2	ENSG00000114125.13_2	ENSG00000182952.4_3
SLC12A9	TRIP6	ENSG00000146828.17	ENSG00000087077.13	ENSG00000123933.16_3	ENSG00000188373.4_2	ENSG00000073861.2_2	ENSG00000117228.9_2	ENSG00000164949.7_3	ENSG00000141994.15_3	ENSG00000237765.6_3	ENSG00000116649.9_3	ENSG00000125735.10_2	ENSG00000152076.18_2
TRIP6	SRRT	ENSG00000087077.13	ENSG00000087087.18	ENSG00000141994.15_3	ENSG00000237765.6_3	ENSG00000116649.9_3	ENSG00000125735.10_2	ENSG00000152076.18_2	ENSG00000178163.7_2	ENSG00000198556.13_2	ENSG00000110324.10_3	ENSG00000204580.13_3	ENSG00000163684.11_3
CUX1	SH2B2	ENSG00000257923.9	ENSG00000160999.10	ENSG00000118922.17_3	ENSG00000139734.17_3	ENSG00000172456.17_2	ENSG00000177570.13_2	ENSG00000185305.10_3	ENSG00000110080.18_2	ENSG00000169925.16_3	ENSG00000170231.15_2	ENSG00000167566.16_2	ENSG00000109787.12_2
DSCC1	TAF2	ENSG00000136982.5	ENSG00000064313.11	ENSG00000170852.10_3	ENSG00000150977.10_2	ENSG00000106460.18_3	ENSG00000198538.10_3	ENSG00000185917.13_3	ENSG00000132182.11_2	ENSG00000100503.23_3	ENSG00000169504.14_2	ENSG00000117868.15_2	ENSG00000065615.13_2
PUF60	SCRIB	ENSG00000179950.13	ENSG00000180900.18	ENSG00000176953.12_3	ENSG00000169018.5_2	ENSG00000117650.12_2	ENSG00000134594.4_2	ENSG00000221887.5_3	ENSG00000164077.13_3	ENSG00000115520.8_2	ENSG00000183785.14_3	ENSG00000183963.18_3	ENSG00000111911.6_2
PARP10	PLEC	ENSG00000178685.13	ENSG00000178209.14	ENSG00000168116.13_2	ENSG00000240230.5_3	ENSG00000128581.15_2	ENSG00000137185.11_2	ENSG00000232629.8_2	ENSG00000143067.4_2	ENSG00000140320.11_3	ENSG00000143801.16_3	ENSG00000162738.5_2	ENSG00000162065.12_3
NDUFB6	TOPORS	ENSG00000165264.6	ENSG00000197579.7	ENSG00000103653.16_3	ENSG00000159176.13_2	ENSG00000010404.17_3	ENSG00000164758.7_2	ENSG00000117751.17_3	ENSG00000186230.6_3	ENSG00000169446.5_2	ENSG00000144199.11_2	ENSG00000142867.12_2	ENSG00000110876.9_2
TMEM245	CTNNAL1	ENSG00000106771.12	ENSG00000119326.14	ENSG00000116984.12_3	ENSG00000101974.14_2	ENSG00000173120.14_2	ENSG00000171862.10_3	ENSG00000133106.14_3	ENSG00000125247.15_3	ENSG00000168246.5_3	ENSG00000112234.8_2	ENSG00000077585.13_2	ENSG00000032219.18_2
SCAI	GOLGA1	ENSG00000173611.17	ENSG00000136935.13	ENSG00000130338.12_3	ENSG00000178764.7_3	ENSG00000128731.15_3	ENSG00000100354.20_3	ENSG00000131773.13_3	ENSG00000173960.13_3	ENSG00000077684.15_3	ENSG00000137760.14_2	ENSG00000116406.18_2	ENSG00000198862.13_3
SNAPC4	CARD9	ENSG00000165684.4	ENSG00000187796.13	ENSG00000183696.13_2	ENSG00000167114.12_3	ENSG00000196476.11_2	ENSG00000066056.13_2	ENSG00000198948.11_3	ENSG00000118292.8_2	ENSG00000197380.10_2	ENSG00000129932.7_3	ENSG00000130193.7_2	ENSG00000185347.17_3
PIM2	SLC35A2	ENSG00000102096.9	ENSG00000102100.15	ENSG00000152291.13_2	ENSG00000117280.12_2	ENSG00000132591.11_2	ENSG00000197448.13_2	ENSG00000100219.16_3	ENSG00000090432.6_2	ENSG00000116337.15_3	ENSG00000152443.12_3	ENSG00000105971.14_2	ENSG00000173214.5_3
MECP2	IRAK1	ENSG00000169057.21	ENSG00000184216.13	ENSG00000070269.13_3	ENSG00000156162.16_2	ENSG00000118762.7_2	ENSG00000124942.13_3	ENSG00000136738.14_2	ENSG00000267534.2_3	ENSG00000204070.9_3	ENSG00000232629.8_2	ENSG00000135002.11_3	ENSG00000168116.13_2
ATP6AP1	GDI1	ENSG00000071553.16	ENSG00000203879.11	ENSG00000127989.13_2	ENSG00000089335.20_3	ENSG00000158373.8_3	ENSG00000119777.18_3	ENSG00000172977.12_3	ENSG00000136997.16_2	ENSG00000108523.15_3	ENSG00000171848.13_2	ENSG00000066654.13_3	ENSG00000185650.9_3
GDI1	FAM50A	ENSG00000203879.11	ENSG00000071859.14	ENSG00000136997.16_2	ENSG00000108523.15_3	ENSG00000171848.13_2	ENSG00000066654.13_3	ENSG00000185650.9_3	ENSG00000103496.14_3	ENSG00000175548.8_2	ENSG00000030110.12_2	ENSG00000119777.18_3	ENSG00000102962.4_2

## Sheet: legend
Dataset_EV7: Listed are the co-expressed tandem genes, as defined in GM12878 cell line, and their respective controls. First two columns are the gene symbols of the tandem genes, followed by their respective Ensembl Gene IDs. In columns 5-9 are the control gene for the upstream tandem genes, and in columns 10-14 are the control genes for the downstream tandem genes.
