# Supplementary material for: Unique features of transcription termination and initiation at closely spaced tandem human genes
Source: Mol Syst Biol. 2022 Apr 1;18(4):e10682. doi: 10.15252/msb.202110682 (PMC8972054; doi:10.15252/msb.202110682)
Supplement: Supplementary file 10 — Dataset EV8 [file MSB-18-e10682-s013.xlsx]

## Sheet: Dataset_EV8
SLC35E2	CDK11A	ENSG00000215790.6	ENSG00000008128.22	ENSG00000197933.12_3	ENSG00000196967.10_3	ENSG00000160447.6_2	ENSG00000154839.9_3	ENSG00000110455.13_3	ENSG00000169016.16_2	ENSG00000152253.8_2	ENSG00000091317.7_2	ENSG00000176624.10_2	ENSG00000198040.10_3
NOL9	PLEKHG5	ENSG00000162408.10	ENSG00000171680.21	ENSG00000172086.7_2	ENSG00000160058.18_2	ENSG00000137074.18_3	ENSG00000165996.13_3	ENSG00000026297.15_3	ENSG00000137699.16_1	ENSG00000170464.9_3	ENSG00000106351.12_3	ENSG00000067840.12_2	ENSG00000196646.11_2
PHF13	THAP3	ENSG00000116273.5	ENSG00000041988.15	ENSG00000167470.12_3	ENSG00000090432.6_2	ENSG00000127586.16_2	ENSG00000161243.8_3	ENSG00000171574.17_3	ENSG00000160867.14_3	ENSG00000168517.10_3	ENSG00000177108.5_3	ENSG00000196391.10_2	ENSG00000173221.13_2
IFFO2	ALDH4A1	ENSG00000169991.10	ENSG00000159423.16	ENSG00000166432.14_2	ENSG00000107789.15_2	ENSG00000162419.12_2	ENSG00000274211.4_3	ENSG00000156313.12_3	ENSG00000256771.3_3	ENSG00000081665.13_3	ENSG00000108960.7_2	ENSG00000099814.15_2	ENSG00000177853.14_3
HMGCL	GALE	ENSG00000117305.14	ENSG00000117308.14	ENSG00000179119.14_2	ENSG00000105750.14_3	ENSG00000174032.16_3	ENSG00000178338.10_2	ENSG00000145388.14_2	ENSG00000163083.5_2	ENSG00000236287.7_3	ENSG00000169740.13_2	ENSG00000143390.17_2	ENSG00000147883.10_2
GPATCH3	GPN2	ENSG00000198746.12	ENSG00000142751.14	ENSG00000186272.12_3	ENSG00000168899.4_2	ENSG00000166426.7_2	ENSG00000179476.7_2	ENSG00000005238.19_2	ENSG00000171067.10_3	ENSG00000183309.11_2	ENSG00000141480.17_2	ENSG00000147872.9_3	ENSG00000237190.3_2
INPP5B	MTF1	ENSG00000204084.12	ENSG00000188786.9	ENSG00000174106.2_3	ENSG00000137871.19_3	ENSG00000065809.13_3	ENSG00000048028.11_3	ENSG00000168944.15_3	ENSG00000151065.13_2	ENSG00000138050.14_2	ENSG00000145014.17_3	ENSG00000280987.4_3	ENSG00000156017.12_3
ATXN7L2	CYB561D1	ENSG00000162650.16	ENSG00000174151.14	ENSG00000176273.14_2	ENSG00000143590.13_3	ENSG00000159885.13_3	ENSG00000172831.11_3	ENSG00000170469.10_3	ENSG00000215717.5_2	ENSG00000168264.10_2	ENSG00000120833.13_3	ENSG00000271303.1_3	ENSG00000137193.13_2
RSBN1	PHTF1	ENSG00000081019.13	ENSG00000116793.15	ENSG00000165733.7_2	ENSG00000136048.13_3	ENSG00000165806.19_2	ENSG00000139354.10_3	ENSG00000138942.15_2	ENSG00000171552.12_3	ENSG00000136682.14_3	ENSG00000143499.13_2	ENSG00000104731.13_3	ENSG00000130703.15_2
ARNT	CTSK	ENSG00000143437.20	ENSG00000143387.12	ENSG00000157800.17_2	ENSG00000113649.11_2	ENSG00000133706.17_2	ENSG00000138032.20_3	ENSG00000154845.15_2	ENSG00000005243.9_3	ENSG00000120875.8_2	ENSG00000123933.16_3	ENSG00000197714.8_2	ENSG00000173442.12_2
CGN	TUFT1	ENSG00000143375.14	ENSG00000143367.15	ENSG00000059728.10_3	ENSG00000100083.18_3	ENSG00000197496.5_2	ENSG00000129315.10_2	ENSG00000105771.13_3	ENSG00000085978.21_2	ENSG00000184428.12_2	ENSG00000188917.14_3	ENSG00000174749.5_3	ENSG00000136824.18_3
CRTC2	DENND4B	ENSG00000160741.16	ENSG00000198837.9	ENSG00000170100.13_3	ENSG00000155287.10_2	ENSG00000165271.16_3	ENSG00000068438.14_2	ENSG00000169446.5_2	ENSG00000133678.13_3	ENSG00000064205.10_2	ENSG00000109445.10_3	ENSG00000144354.13_2	ENSG00000156253.6_2
PBXIP1	PMVK	ENSG00000163346.16	ENSG00000163344.5	ENSG00000156453.13_3	ENSG00000159167.11_2	ENSG00000240204.2_2	ENSG00000130827.6_2	ENSG00000187244.10_2	ENSG00000168884.14_2	ENSG00000100105.17_2	ENSG00000123728.9_2	ENSG00000104835.14_3	ENSG00000108448.20_3
ADAM15	EFNA4	ENSG00000143537.13	ENSG00000243364.7	ENSG00000110917.7_2	ENSG00000076944.15_3	ENSG00000124155.17_3	ENSG00000117614.9_2	ENSG00000121716.20_3	ENSG00000166509.10_2	ENSG00000131019.10_2	ENSG00000166166.12_2	ENSG00000184702.17_3	ENSG00000168556.6_3
SCAMP3	FAM189B	ENSG00000116521.10	ENSG00000160767.20	ENSG00000178999.12_3	ENSG00000171848.13_2	ENSG00000167747.13_2	ENSG00000108106.13_2	ENSG00000165792.17_3	ENSG00000178935.5_2	ENSG00000108784.9_3	ENSG00000181830.8_3	ENSG00000125347.13_3	ENSG00000175548.8_2
CLK2	SCAMP3	ENSG00000176444.18	ENSG00000116521.10	ENSG00000164690.7_2	ENSG00000155115.6_2	ENSG00000211460.11_3	ENSG00000149257.13_3	ENSG00000182512.4_2	ENSG00000178999.12_3	ENSG00000171848.13_2	ENSG00000167747.13_2	ENSG00000108106.13_2	ENSG00000165792.17_3
KIAA0907	RIT1	ENSG00000132680.10	ENSG00000143622.10	ENSG00000040275.16_3	ENSG00000117448.13_3	ENSG00000182551.13_2	ENSG00000143771.11_2	ENSG00000076382.16_3	ENSG00000134597.15_3	ENSG00000196670.13_2	ENSG00000204580.13_3	ENSG00000141560.14_2	ENSG00000112759.16_2
SLC25A44	PMF1	ENSG00000160785.13	ENSG00000160783.19	ENSG00000188986.6_2	ENSG00000153140.8_2	ENSG00000160803.7_2	ENSG00000171302.16_3	ENSG00000158435.7_2	ENSG00000104763.18_3	ENSG00000138757.14_2	ENSG00000167881.14_1	ENSG00000139620.12_3	ENSG00000135148.11_2
KLHL12	RABIF	ENSG00000117153.15	ENSG00000183155.4	ENSG00000196352.14_2	ENSG00000116133.11_2	ENSG00000102081.13_3	ENSG00000164244.20_2	ENSG00000144029.11_3	ENSG00000110917.7_2	ENSG00000005486.16_2	ENSG00000213465.7_3	ENSG00000166801.15_2	ENSG00000175390.13_3
MTARC2	MTARC1	ENSG00000117791.15	ENSG00000186205.12	ENSG00000162512.15_3	ENSG00000185158.12_3	ENSG00000168398.6_3	ENSG00000130475.14_2	ENSG00000145103.12_2	ENSG00000256771.3_3	ENSG00000133731.9_2	ENSG00000103707.9_3	ENSG00000147121.15_2	ENSG00000129521.13_3
USP54	PPP3CB	ENSG00000166348.18	ENSG00000107758.15	ENSG00000102471.13_2	ENSG00000136738.14_2	ENSG00000095015.5_2	ENSG00000069974.15_3	ENSG00000177058.11_3	ENSG00000121481.10_2	ENSG00000077254.14_3	ENSG00000120008.15_2	ENSG00000110619.17_2	ENSG00000139697.13_1
CAMK2G	NDST2	ENSG00000148660.20	ENSG00000166507.17	ENSG00000163605.14_3	ENSG00000158545.15_3	ENSG00000169047.5_2	ENSG00000120616.15_3	ENSG00000054983.16_3	ENSG00000119673.14_2	ENSG00000112812.15_3	ENSG00000240230.5_3	ENSG00000125841.12_3	ENSG00000101888.11_2
HPS1	PYROXD2	ENSG00000107521.18	ENSG00000119943.12	ENSG00000148450.12_3	ENSG00000196139.13_3	ENSG00000196387.9_2	ENSG00000164695.4_2	ENSG00000166788.9_3	ENSG00000176142.12_3	ENSG00000109501.13_2	ENSG00000167182.13_3	ENSG00000187840.4_2	ENSG00000141456.14_3
GSTO1	GSTO2	ENSG00000148834.12	ENSG00000065621.14	ENSG00000176953.12_3	ENSG00000137547.8_2	ENSG00000129484.13_2	ENSG00000171566.11_3	ENSG00000170312.15_2	ENSG00000104765.15_3	ENSG00000071626.16_3	ENSG00000013573.16_3	ENSG00000104695.12_2	ENSG00000088448.14_3
HSPA12A	C10orf82	ENSG00000165868.13	ENSG00000165863.16	ENSG00000197971.14_3	ENSG00000104219.12_3	ENSG00000143891.16_3	ENSG00000162688.16_3	ENSG00000103995.13_3	ENSG00000198324.13_3	ENSG00000083817.8_2	ENSG00000136883.13_2	ENSG00000185761.10_2	ENSG00000131400.7_2
ANO9	SIGIRR	ENSG00000185101.12	ENSG00000185187.12	ENSG00000171466.9_3	ENSG00000050393.11_3	ENSG00000148057.15_3	ENSG00000090612.20_3	ENSG00000166750.9_2	ENSG00000099326.8_2	ENSG00000215193.12_3	ENSG00000105849.5_2	ENSG00000183864.4_3	ENSG00000130827.6_2
STIM1	RRM1	ENSG00000167323.11	ENSG00000167325.14	ENSG00000125257.13_2	ENSG00000075391.16_3	ENSG00000248905.8_3	ENSG00000066827.15_2	ENSG00000151413.16_3	ENSG00000185721.12_3	ENSG00000144029.11_3	ENSG00000131966.13_3	ENSG00000110080.18_2	ENSG00000116133.11_2
TMEM109	TMEM132A	ENSG00000110108.9	ENSG00000006118.14	ENSG00000203667.9_2	ENSG00000213465.7_3	ENSG00000175390.13_3	ENSG00000138381.9_3	ENSG00000105341.18_2	ENSG00000168275.14_2	ENSG00000155287.10_2	ENSG00000121864.9_2	ENSG00000165271.16_3	ENSG00000051108.14_3
MTA2	TUT1	ENSG00000149480.6	ENSG00000149016.15	ENSG00000102316.16_2	ENSG00000087088.19_3	ENSG00000164109.13_2	ENSG00000134186.11_2	ENSG00000165792.17_3	ENSG00000177674.15_3	ENSG00000135480.15_3	ENSG00000117505.12_2	ENSG00000130684.13_2	ENSG00000139437.17_3
STX5	NXF1	ENSG00000162236.11	ENSG00000162231.13	ENSG00000180098.9_2	ENSG00000128039.10_2	ENSG00000154059.9_3	ENSG00000013583.8_3	ENSG00000130349.9_2	ENSG00000168488.18_3	ENSG00000105701.15_3	ENSG00000114744.8_2	ENSG00000124380.10_3	ENSG00000108312.14_2
WDR74	STX5	ENSG00000133316.15	ENSG00000162236.11	ENSG00000111652.9_2	ENSG00000105971.14_2	ENSG00000133398.3_2	ENSG00000000003.14_2	ENSG00000081721.11_2	ENSG00000180098.9_2	ENSG00000128039.10_2	ENSG00000154059.9_3	ENSG00000013583.8_3	ENSG00000130349.9_2
MEN1	MAP4K2	ENSG00000133895.14	ENSG00000168067.11	ENSG00000237765.6_3	ENSG00000163040.14_2	ENSG00000141994.15_3	ENSG00000186193.8_2	ENSG00000147679.11_3	ENSG00000141971.12_3	ENSG00000175137.10_2	ENSG00000166261.10_3	ENSG00000120942.13_3	ENSG00000116691.10_2
DPP3	BBS1	ENSG00000254986.7	ENSG00000174483.19	ENSG00000139620.12_3	ENSG00000138757.14_2	ENSG00000165389.6_3	ENSG00000130560.8_2	ENSG00000167881.14_1	ENSG00000139197.10_3	ENSG00000124067.16_3	ENSG00000130803.14_2	ENSG00000165568.17_2	ENSG00000080007.7_2
ANKRD13D	SSH3	ENSG00000172932.14	ENSG00000172830.12	ENSG00000204580.13_3	ENSG00000064205.10_2	ENSG00000133678.13_3	ENSG00000156253.6_2	ENSG00000132406.11_2	ENSG00000123415.15_3	ENSG00000121068.13_2	ENSG00000150787.7_3	ENSG00000136026.13_3	ENSG00000182952.4_3
ALDH3B1	NDUFS8	ENSG00000006534.15	ENSG00000110717.12	ENSG00000182580.2_2	ENSG00000189164.14_2	ENSG00000188404.8_2	ENSG00000204941.13_2	ENSG00000148841.15_2	ENSG00000133398.3_2	ENSG00000169242.11_2	ENSG00000113328.18_2	ENSG00000111652.9_2	ENSG00000165272.14_2
PAFAH1B2	SIDT2	ENSG00000168092.13	ENSG00000149577.15	ENSG00000148019.12_2	ENSG00000104331.8_3	ENSG00000137692.11_2	ENSG00000118600.11_2	ENSG00000139370.11_3	ENSG00000101255.10_3	ENSG00000188610.8	ENSG00000189058.8_3	ENSG00000159899.14_2	ENSG00000121931.15_2
SIDT2	TAGLN	ENSG00000149577.15	ENSG00000149591.16	ENSG00000101255.10_3	ENSG00000188610.8	ENSG00000189058.8_3	ENSG00000159899.14_2	ENSG00000121931.15_2	ENSG00000162775.14_2	ENSG00000205420.10_2	ENSG00000184702.17_3	ENSG00000182768.8_3	ENSG00000135045.6_2
MPZL2	MPZL3	ENSG00000149573.8	ENSG00000160588.9	ENSG00000067829.18_3	ENSG00000145191.12_3	ENSG00000138495.6_3	ENSG00000144034.14_2	ENSG00000086589.11_2	ENSG00000174136.11_2	ENSG00000130517.13_3	ENSG00000137656.11_3	ENSG00000097046.12_2	ENSG00000196757.7_3
CHD4	NOP2	ENSG00000111642.14	ENSG00000111641.11	ENSG00000135679.22_3	ENSG00000166557.12_3	ENSG00000177889.9_2	ENSG00000183431.11_2	ENSG00000213614.9_3	ENSG00000149428.18_3	ENSG00000182512.4_2	ENSG00000013275.7_2	ENSG00000125835.18_3	ENSG00000013441.15_2
LRRC23	ENO2	ENSG00000010626.14	ENSG00000111674.8	ENSG00000168899.4_2	ENSG00000005238.19_2	ENSG00000186272.12_3	ENSG00000121361.3_2	ENSG00000166426.7_2	ENSG00000183048.11_3	ENSG00000112167.9_2	ENSG00000174669.11_2	ENSG00000198168.8_2	ENSG00000116337.15_3
ENO2	ATN1	ENSG00000111674.8	ENSG00000111676.14	ENSG00000183048.11_3	ENSG00000112167.9_2	ENSG00000174669.11_2	ENSG00000198168.8_2	ENSG00000116337.15_3	ENSG00000181938.13_2	ENSG00000080819.6_3	ENSG00000170364.12_2	ENSG00000166135.13_2	ENSG00000100124.14_3
KMT2D	PRKAG1	ENSG00000167548.14	ENSG00000181929.11	ENSG00000006756.15_2	ENSG00000178397.12_3	ENSG00000132640.14_3	ENSG00000165118.14_2	ENSG00000169131.11_2	ENSG00000112378.11_2	ENSG00000119403.13_3	ENSG00000213782.7_3	ENSG00000185359.12_3	ENSG00000143013.12_2
ASIC1	SMARCD1	ENSG00000110881.11	ENSG00000066117.14	ENSG00000171813.13_2	ENSG00000141642.8_3	ENSG00000186086.18_3	ENSG00000178773.14_3	ENSG00000170786.12_2	ENSG00000171566.11_3	ENSG00000129484.13_2	ENSG00000176953.12_3	ENSG00000170312.15_2	ENSG00000137547.8_2
CDK2	RAB5B	ENSG00000123374.10	ENSG00000111540.15	ENSG00000197903.7_2	ENSG00000108523.15_3	ENSG00000175376.8_2	ENSG00000167792.11_2	ENSG00000104472.9_3	ENSG00000115461.4_3	ENSG00000073584.18_3	ENSG00000124171.8_2	ENSG00000132463.13_3	ENSG00000123131.12_2
DTX3	ARHGEF25	ENSG00000178498.15	ENSG00000240771.6	ENSG00000137193.13_2	ENSG00000120833.13_3	ENSG00000215717.5_2	ENSG00000170561.12_2	ENSG00000005001.9_2	ENSG00000152804.10_2	ENSG00000130589.16_2	ENSG00000183060.15_3	ENSG00000134830.5_2	ENSG00000168792.4_2
METTL21B	TSFM	ENSG00000123427.16	ENSG00000123297.17	ENSG00000142327.12_3	ENSG00000129968.15_2	ENSG00000163874.10_3	ENSG00000140104.13_2	ENSG00000170191.4_2	ENSG00000143401.14_3	ENSG00000144136.10_3	ENSG00000086548.8_3	ENSG00000124839.12_2	ENSG00000109929.9_2
VSIG10	WSB2	ENSG00000176834.13	ENSG00000176871.8	ENSG00000215114.8_2	ENSG00000107798.17_3	ENSG00000185442.12_3	ENSG00000135297.15_2	ENSG00000112742.9_2	ENSG00000071626.16_3	ENSG00000104695.12_2	ENSG00000013573.16_3	ENSG00000105397.13_3	ENSG00000104765.15_3
PSMD9	WDR66	ENSG00000110801.13	ENSG00000158023.9	ENSG00000104765.15_3	ENSG00000126012.11_3	ENSG00000013573.16_3	ENSG00000088448.14_3	ENSG00000130560.8_2	ENSG00000151012.13_2	ENSG00000093217.9_2	ENSG00000131016.16_2	ENSG00000187068.2_2	ENSG00000122707.11_2
DHRS4	DHRS4L2	ENSG00000157326.18	ENSG00000187630.15	ENSG00000110583.12_2	ENSG00000070761.7_2	ENSG00000142731.10_2	ENSG00000069345.11_2	ENSG00000101115.12_2	ENSG00000096070.19_3	ENSG00000205189.11_2	ENSG00000106683.14_2	ENSG00000174206.12_2	ENSG00000159259.7_3
RNF31	IRF9	ENSG00000092098.16	ENSG00000213928.8	ENSG00000131732.11_2	ENSG00000113369.8_2	ENSG00000119953.12_2	ENSG00000181904.8_3	ENSG00000159055.3_2	ENSG00000128422.15_2	ENSG00000172840.6_3	ENSG00000134830.5_2	ENSG00000185340.15_2	ENSG00000180818.4_3
TM9SF1	IPO4	ENSG00000100926.14	ENSG00000196497.16	ENSG00000167792.11_2	ENSG00000095739.10_2	ENSG00000185650.9_3	ENSG00000184983.9_3	ENSG00000178999.12_3	ENSG00000165792.17_3	ENSG00000102316.16_2	ENSG00000171848.13_2	ENSG00000167747.13_2	ENSG00000108106.13_2
SOS2	VCPKMT	ENSG00000100485.11	ENSG00000100483.13	ENSG00000052841.14_3	ENSG00000106780.8_2	ENSG00000101109.11_2	ENSG00000115808.11_2	ENSG00000128513.14_2	ENSG00000204070.9_3	ENSG00000091947.9_2	ENSG00000133466.13_2	ENSG00000162642.13_2	ENSG00000106638.15_2
RDH11	VTI1B	ENSG00000072042.12	ENSG00000100568.10	ENSG00000138413.13_2	ENSG00000198856.12_2	ENSG00000167088.10_3	ENSG00000115461.4_3	ENSG00000107672.14_2	ENSG00000155660.10_3	ENSG00000133606.10_3	ENSG00000134884.13_3	ENSG00000104852.14_2	ENSG00000129518.8_2
PTGR2	ZNF410	ENSG00000140043.11	ENSG00000119725.18	ENSG00000203791.14_3	ENSG00000102078.15_2	ENSG00000145736.14_2	ENSG00000125630.15_2	ENSG00000109787.12_2	ENSG00000069956.11_3	ENSG00000061794.12_3	ENSG00000113658.16_3	ENSG00000149196.15_3	ENSG00000066455.12_2
ACYP1	MLH3	ENSG00000119640.8	ENSG00000119684.15	ENSG00000119801.12_2	ENSG00000131669.9_2	ENSG00000171566.11_3	ENSG00000010165.19_3	ENSG00000089818.17_2	ENSG00000119541.9_3	ENSG00000154359.12_2	ENSG00000014123.9_2	ENSG00000174738.12_2	ENSG00000141456.14_3
TMEM62	CCNDBP1	ENSG00000137842.6	ENSG00000166946.13	ENSG00000197329.11_2	ENSG00000128294.15_2	ENSG00000227051.6_3	ENSG00000180773.14_3	ENSG00000138593.8_2	ENSG00000068438.14_2	ENSG00000165271.16_3	ENSG00000170100.13_3	ENSG00000071889.16_3	ENSG00000155287.10_2
MYO5C	GNB5	ENSG00000128833.12	ENSG00000069966.18	ENSG00000075292.18_3	ENSG00000127947.15_2	ENSG00000112701.17_3	ENSG00000177425.10_3	ENSG00000173120.14_2	ENSG00000083223.17_2	ENSG00000115414.18_3	ENSG00000108219.14_2	ENSG00000186350.9_2	ENSG00000154710.16_3
BNIP2	GTF2A2	ENSG00000140299.11	ENSG00000140307.10	ENSG00000165055.15_3	ENSG00000147654.14_3	ENSG00000145675.14_2	ENSG00000110851.11_2	ENSG00000110047.17_2	ENSG00000070669.16_3	ENSG00000117751.17_3	ENSG00000109133.12_2	ENSG00000005801.16_3	ENSG00000106261.16_2
CLN6	CALML4	ENSG00000128973.12	ENSG00000129007.14	ENSG00000133313.14_3	ENSG00000112972.14_3	ENSG00000100387.8_2	ENSG00000115884.10_2	ENSG00000198860.11_2	ENSG00000211448.11_3	ENSG00000163684.11_3	ENSG00000184860.9_2	ENSG00000158483.15_2	ENSG00000113552.15_3
SIN3A	MAN2C1	ENSG00000169375.15	ENSG00000140400.16	ENSG00000095002.13_3	ENSG00000205133.11_3	ENSG00000158195.10_2	ENSG00000009954.10_2	ENSG00000180776.15_3	ENSG00000186480.12_3	ENSG00000127884.4_2	ENSG00000136270.13_3	ENSG00000125870.10_2	ENSG00000124380.10_3
TARSL2	TM2D3	ENSG00000185418.15	ENSG00000184277.12	ENSG00000198478.7_2	ENSG00000077942.18_3	ENSG00000113396.12_3	ENSG00000130382.8_3	ENSG00000106025.8_2	ENSG00000139921.12_2	ENSG00000110107.8_3	ENSG00000078808.16_2	ENSG00000137876.9_2	ENSG00000155100.10_2
MCRIP2	WDR90	ENSG00000172366.19	ENSG00000161996.18	ENSG00000162069.14_3	ENSG00000131015.4_2	ENSG00000197841.14_3	ENSG00000127586.16_2	ENSG00000090432.6_2	ENSG00000005302.17_3	ENSG00000104381.12_2	ENSG00000084693.15_3	ENSG00000002919.14_2	ENSG00000186501.14_3
WDR90	RHOT2	ENSG00000161996.18	ENSG00000140983.13	ENSG00000005302.17_3	ENSG00000104381.12_2	ENSG00000084693.15_3	ENSG00000002919.14_2	ENSG00000186501.14_3	ENSG00000155090.14_2	ENSG00000167792.11_2	ENSG00000185650.9_3	ENSG00000095739.10_2	ENSG00000108523.15_3
RAB26	TRAF7	ENSG00000167964.12	ENSG00000131653.12	ENSG00000177666.16_3	ENSG00000186666.5_2	ENSG00000175548.8_2	ENSG00000156853.12_3	ENSG00000131931.8_2	ENSG00000091317.7_2	ENSG00000169016.16_2	ENSG00000152253.8_2	ENSG00000176624.10_2	ENSG00000013561.17_3
ATP6V0C	AMDHD2	ENSG00000185883.11	ENSG00000162066.14	ENSG00000164105.3_2	ENSG00000172977.12_3	ENSG00000121068.13_2	ENSG00000132591.11_2	ENSG00000119777.18_3	ENSG00000188785.11_3	ENSG00000161905.12_3	ENSG00000122678.16_3	ENSG00000151131.10_3	ENSG00000144199.11_2
GLYR1	ROGDI	ENSG00000140632.16	ENSG00000067836.12	ENSG00000176853.15_3	ENSG00000235162.8_2	ENSG00000135269.17_2	ENSG00000135677.10_3	ENSG00000115084.13_2	ENSG00000237765.6_3	ENSG00000141994.15_3	ENSG00000163040.14_2	ENSG00000186193.8_2	ENSG00000147679.11_3
SPNS1	LAT	ENSG00000169682.17	ENSG00000213658.11	ENSG00000129128.12_2	ENSG00000068438.14_2	ENSG00000135974.9_2	ENSG00000170100.13_3	ENSG00000137309.19_2	ENSG00000134830.5_2	ENSG00000130589.16_2	ENSG00000123342.15_2	ENSG00000134363.11_2	ENSG00000132881.11_2
FBXL19	ORAI3	ENSG00000099364.16	ENSG00000175938.6	ENSG00000131115.15_2	ENSG00000188234.13_3	ENSG00000267041.5_2	ENSG00000104691.14_3	ENSG00000181315.10_3	ENSG00000186666.5_2	ENSG00000156853.12_3	ENSG00000177666.16_3	ENSG00000197128.11_3	ENSG00000175548.8_2
NDRG4	SETD6	ENSG00000103034.14	ENSG00000103037.11	ENSG00000105875.13_3	ENSG00000169607.12_2	ENSG00000163517.14_3	ENSG00000143801.16_3	ENSG00000119138.4_2	ENSG00000170561.12_2	ENSG00000139133.6_2	ENSG00000181467.4_3	ENSG00000158850.14_2	ENSG00000141873.10_3
VAC14	MTSS1L	ENSG00000103043.14	ENSG00000132613.14	ENSG00000109320.11_3	ENSG00000011405.13_3	ENSG00000164742.14_2	ENSG00000177189.12_2	ENSG00000168769.13_3	ENSG00000268104.2_2	ENSG00000170852.10_3	ENSG00000164091.11_2	ENSG00000175895.3_2	ENSG00000173598.13_3
INPP5K	MYO1C	ENSG00000132376.19	ENSG00000197879.14	ENSG00000113734.17_3	ENSG00000198551.9_3	ENSG00000106460.18_3	ENSG00000135476.11_3	ENSG00000110172.11_2	ENSG00000122378.13_2	ENSG00000125977.6_2	ENSG00000163875.15_2	ENSG00000112972.14_3	ENSG00000115884.10_2
PITPNA	INPP5K	ENSG00000174238.14	ENSG00000132376.19	ENSG00000108010.11_2	ENSG00000066427.21_3	ENSG00000176853.15_3	ENSG00000170759.10_2	ENSG00000101421.3_2	ENSG00000113734.17_3	ENSG00000198551.9_3	ENSG00000106460.18_3	ENSG00000135476.11_3	ENSG00000110172.11_2
CAMTA2	SPAG7	ENSG00000108509.20	ENSG00000091640.7	ENSG00000175591.11_3	ENSG00000188610.8	ENSG00000101255.10_3	ENSG00000204604.9_3	ENSG00000144589.21_2	ENSG00000086589.11_2	ENSG00000145191.12_3	ENSG00000138495.6_3	ENSG00000067829.18_3	ENSG00000104964.14_2
PIGS	UNC119	ENSG00000087111.20	ENSG00000109103.11	ENSG00000115271.10_3	ENSG00000106144.19_2	ENSG00000164751.14_3	ENSG00000007944.14_2	ENSG00000101115.12_2	ENSG00000141994.15_3	ENSG00000198081.10_3	ENSG00000067082.14_2	ENSG00000186193.8_2	ENSG00000237765.6_3
KIAA0100	SGK494	ENSG00000007202.14	ENSG00000167524.14	ENSG00000134884.13_3	ENSG00000140391.14_3	ENSG00000155660.10_3	ENSG00000168710.17_2	ENSG00000180198.15_3	ENSG00000170561.12_2	ENSG00000139133.6_2	ENSG00000158850.14_2	ENSG00000141873.10_3	ENSG00000184564.8_2
NEK8	TRAF4	ENSG00000160602.13	ENSG00000076604.14	ENSG00000152661.7_2	ENSG00000170903.10_3	ENSG00000118503.14_3	ENSG00000185252.18_3	ENSG00000198502.5_2	ENSG00000132591.11_2	ENSG00000169740.13_2	ENSG00000173334.3_2	ENSG00000163866.8_3	ENSG00000112996.10_3
DHRS13	FLOT2	ENSG00000167536.13	ENSG00000132589.15	ENSG00000205420.10_2	ENSG00000123080.10_2	ENSG00000162775.14_2	ENSG00000137124.7_3	ENSG00000184702.17_3	ENSG00000164751.14_3	ENSG00000007944.14_2	ENSG00000106144.19_2	ENSG00000143155.12_2	ENSG00000101115.12_2
CWC25	PIP4K2B	ENSG00000273559.4	ENSG00000276293.4	ENSG00000174032.16_3	ENSG00000179119.14_2	ENSG00000105750.14_3	ENSG00000122696.13_3	ENSG00000164332.7_2	ENSG00000055732.12_2	ENSG00000159259.7_3	ENSG00000111269.2_2	ENSG00000109576.13_2	ENSG00000174206.12_2
MRPL10	OSBPL7	ENSG00000159111.12	ENSG00000006025.11	ENSG00000092094.10_2	ENSG00000144034.14_2	ENSG00000087088.19_3	ENSG00000164109.13_2	ENSG00000123395.14_2	ENSG00000123933.16_3	ENSG00000115286.19_3	ENSG00000160949.16_2	ENSG00000112874.9_2	ENSG00000039523.19_3
SLC25A19	MIF4GD	ENSG00000125454.11	ENSG00000125457.13	ENSG00000166896.7_3	ENSG00000105419.17_3	ENSG00000123739.10_2	ENSG00000162076.12_3	ENSG00000129173.12_2	ENSG00000180917.17_3	ENSG00000163866.8_3	ENSG00000178401.14_2	ENSG00000173334.3_2	ENSG00000087152.15_2
WBP2	UNC13D	ENSG00000132471.11	ENSG00000092929.11	ENSG00000005486.16_2	ENSG00000166801.15_2	ENSG00000110917.7_2	ENSG00000143753.12_2	ENSG00000121716.20_3	ENSG00000139291.13_3	ENSG00000131446.16_3	ENSG00000160214.12_2	ENSG00000168884.14_2	ENSG00000176845.12_2
MRPL38	TRIM65	ENSG00000204316.12	ENSG00000141569.10	ENSG00000113328.18_2	ENSG00000169021.5_2	ENSG00000160818.16_2	ENSG00000197448.13_2	ENSG00000103496.14_3	ENSG00000128185.9_3	ENSG00000165282.13_3	ENSG00000169683.7_3	ENSG00000005001.9_2	ENSG00000198146.4_3
JMJD6	MXRA7	ENSG00000070495.14	ENSG00000182534.13	ENSG00000162194.12_3	ENSG00000186230.6_3	ENSG00000144199.11_2	ENSG00000140451.12_2	ENSG00000234616.8_3	ENSG00000103326.11_3	ENSG00000249709.7_3	ENSG00000115526.10_3	ENSG00000100003.17_3	ENSG00000183421.11_2
SIRT7	PCYT2	ENSG00000187531.13	ENSG00000185813.10	ENSG00000147679.11_3	ENSG00000163040.14_2	ENSG00000183891.5_2	ENSG00000006194.9_3	ENSG00000171130.17_2	ENSG00000171130.17_2	ENSG00000136943.10_2	ENSG00000185298.12_2	ENSG00000100441.9_2	ENSG00000100162.14_2
MAFG	SIRT7	ENSG00000197063.10	ENSG00000187531.13	ENSG00000142686.7_2	ENSG00000205420.10_2	ENSG00000137124.7_3	ENSG00000198585.11_2	ENSG00000162702.7_2	ENSG00000147679.11_3	ENSG00000163040.14_2	ENSG00000183891.5_2	ENSG00000006194.9_3	ENSG00000171130.17_2
CXXC1	MBD1	ENSG00000154832.14	ENSG00000141644.17	ENSG00000180917.17_3	ENSG00000163866.8_3	ENSG00000178401.14_2	ENSG00000087152.15_2	ENSG00000173334.3_2	ENSG00000051108.14_3	ENSG00000168275.14_2	ENSG00000166582.9_2	ENSG00000171206.13_2	ENSG00000171469.10_3
MCOLN1	PNPLA6	ENSG00000090674.15	ENSG00000032444.15	ENSG00000069399.14_3	ENSG00000177873.12_2	ENSG00000087494.15_3	ENSG00000189127.7_3	ENSG00000100867.14_2	ENSG00000135378.3_2	ENSG00000022567.9_3	ENSG00000158457.5_2	ENSG00000245680.9_3	ENSG00000150540.13_2
LRRC8E	MAP2K7	ENSG00000171017.10	ENSG00000076984.17	ENSG00000185278.15_3	ENSG00000189127.7_3	ENSG00000069399.14_3	ENSG00000184898.6_2	ENSG00000178917.15_3	ENSG00000172818.9_2	ENSG00000005238.19_2	ENSG00000143590.13_3	ENSG00000121361.3_2	ENSG00000179094.15_3
NDUFA7	CD320	ENSG00000267855.5	ENSG00000167775.10	ENSG00000163684.11_3	ENSG00000211448.11_3	ENSG00000166135.13_2	ENSG00000113552.15_3	ENSG00000184860.9_2	ENSG00000181830.8_3	ENSG00000125945.14_2	ENSG00000153487.12_2	ENSG00000152454.3_2	ENSG00000166166.12_2
ICAM3	RAVER1	ENSG00000076662.9	ENSG00000161847.13	ENSG00000134830.5_2	ENSG00000130589.16_2	ENSG00000152804.10_2	ENSG00000105136.20_3	ENSG00000183060.15_3	ENSG00000070423.17_2	ENSG00000204147.9_2	ENSG00000178150.9_3	ENSG00000141026.5_2	ENSG00000102967.11_3
CCDC159	PLPPR2	ENSG00000183401.11	ENSG00000105520.10	ENSG00000140451.12_2	ENSG00000186230.6_3	ENSG00000234616.8_3	ENSG00000121417.13_2	ENSG00000162194.12_3	ENSG00000156711.16_2	ENSG00000122678.16_3	ENSG00000161905.12_3	ENSG00000158480.10_2	ENSG00000090924.14_3
CCDC130	MRI1	ENSG00000104957.13	ENSG00000037757.13	ENSG00000137996.12_2	ENSG00000140950.15_2	ENSG00000105750.14_3	ENSG00000178338.10_2	ENSG00000145388.14_2	ENSG00000151287.16_2	ENSG00000172113.8_3	ENSG00000135974.9_2	ENSG00000021355.12_2	ENSG00000100889.11_2
ASF1B	PRKACA	ENSG00000105011.8	ENSG00000072062.13	ENSG00000136279.20_3	ENSG00000188986.6_2	ENSG00000160803.7_2	ENSG00000155508.13_3	ENSG00000096092.5_2	ENSG00000070731.10_3	ENSG00000107021.15_2	ENSG00000173085.13_3	ENSG00000170852.10_3	ENSG00000106635.7_2
AKAP8L	AKAP8	ENSG00000011243.17	ENSG00000105127.8	ENSG00000110911.14_3	ENSG00000116830.11_2	ENSG00000003989.17_3	ENSG00000162368.13_2	ENSG00000122643.18_3	ENSG00000143198.12_2	ENSG00000156127.6_2	ENSG00000197496.5_2	ENSG00000101751.10_3	ENSG00000103248.18_3
ATP13A1	GMIP	ENSG00000105726.16	ENSG00000089639.10	ENSG00000144136.10_3	ENSG00000124839.12_2	ENSG00000115271.10_3	ENSG00000170581.13_3	ENSG00000106348.16_2	ENSG00000100335.13_3	ENSG00000068323.16_2	ENSG00000197037.10_3	ENSG00000120875.8_2	ENSG00000005243.9_3
LSR	USF2	ENSG00000105699.16	ENSG00000105698.15	ENSG00000151632.17_3	ENSG00000106261.16_2	ENSG00000125351.11_3	ENSG00000075426.11_3	ENSG00000109133.12_2	ENSG00000245694.9_3	ENSG00000128951.13_2	ENSG00000112312.9_3	ENSG00000101224.17_2	ENSG00000076043.9_3
ALKBH6	SYNE4	ENSG00000239382.10	ENSG00000181392.14	ENSG00000132591.11_2	ENSG00000169740.13_2	ENSG00000066654.13_3	ENSG00000164105.3_2	ENSG00000173334.3_2	ENSG00000164086.9_3	ENSG00000166509.10_2	ENSG00000168556.6_3	ENSG00000196812.4_2	ENSG00000166166.12_2
SHKBP1	LTBP4	ENSG00000160410.14	ENSG00000090006.17	ENSG00000102241.11_2	ENSG00000173545.4_2	ENSG00000158711.13_2	ENSG00000135686.12_2	ENSG00000171867.16_3	ENSG00000056050.6_3	ENSG00000025156.12_2	ENSG00000171606.17_2	ENSG00000164880.15_2	ENSG00000142627.12_2
ETHE1	PHLDB3	ENSG00000105755.7	ENSG00000176531.10	ENSG00000107537.13_3	ENSG00000117481.10_3	ENSG00000106460.18_3	ENSG00000198551.9_3	ENSG00000113734.17_3	ENSG00000164114.18_3	ENSG00000185219.16_2	ENSG00000171823.6_2	ENSG00000111331.12_2	ENSG00000196453.7_2
NECTIN2	TOMM40	ENSG00000130202.9	ENSG00000130204.12	ENSG00000163541.11_2	ENSG00000189067.12_3	ENSG00000179222.17_3	ENSG00000270647.5_3	ENSG00000138279.15_3	ENSG00000197045.12_3	ENSG00000112312.9_3	ENSG00000101224.17_2	ENSG00000120686.11_2	ENSG00000119801.12_2
GEMIN7	PPP1R37	ENSG00000142252.10	ENSG00000104866.10	ENSG00000103642.11_3	ENSG00000169018.5_2	ENSG00000117650.12_2	ENSG00000187951.10_3	ENSG00000161091.12_3	ENSG00000101350.7_2	ENSG00000159256.12_3	ENSG00000105939.12_3	ENSG00000179152.19_2	ENSG00000140284.10_2
DMWD	DMPK	ENSG00000185800.11	ENSG00000104936.17	ENSG00000183048.11_3	ENSG00000112167.9_2	ENSG00000204070.9_3	ENSG00000091947.9_2	ENSG00000106638.15_2	ENSG00000159055.3_2	ENSG00000181904.8_3	ENSG00000136159.3_2	ENSG00000089685.14_3	ENSG00000121864.9_2
CA11	DBP	ENSG00000063180.8	ENSG00000105516.10	ENSG00000154146.12_2	ENSG00000111981.4_2	ENSG00000146054.17_2	ENSG00000167173.18_3	ENSG00000123570.3_3	ENSG00000125378.15_3	ENSG00000126709.14_2	ENSG00000185761.10_2	ENSG00000173214.5_3	ENSG00000167173.18_3
NR1H2	POLD1	ENSG00000131408.13	ENSG00000062822.12	ENSG00000128185.9_3	ENSG00000165282.13_3	ENSG00000169683.7_3	ENSG00000170477.12_2	ENSG00000005001.9_2	ENSG00000121064.12_3	ENSG00000135778.11_2	ENSG00000074695.5_2	ENSG00000121578.12_3	ENSG00000163659.12_3
MBOAT7	TMC4	ENSG00000125505.16	ENSG00000167608.11	ENSG00000149547.14_3	ENSG00000177426.20_3	ENSG00000100348.9_2	ENSG00000140995.16_3	ENSG00000115539.13_3	ENSG00000105173.13_3	ENSG00000182704.7_3	ENSG00000163684.11_3	ENSG00000184860.9_2	ENSG00000211448.11_3
U2AF2	EPN1	ENSG00000063244.12	ENSG00000063245.14	ENSG00000132463.13_3	ENSG00000124171.8_2	ENSG00000133872.13_3	ENSG00000081154.11_2	ENSG00000073584.18_3	ENSG00000164938.13_2	ENSG00000146410.11_3	ENSG00000124535.15_2	ENSG00000160439.15_3	ENSG00000204713.10_2
ZNF530	ZNF134	ENSG00000183647.10	ENSG00000213762.11	ENSG00000112796.9_2	ENSG00000168899.4_2	ENSG00000100867.14_2	ENSG00000173221.13_2	ENSG00000087494.15_3	ENSG00000125945.14_2	ENSG00000104142.10_2	ENSG00000181830.8_3	ENSG00000178935.5_2	ENSG00000168116.13_2
ZNF544	ZNF8	ENSG00000198131.13	ENSG00000278129.1	ENSG00000145736.14_2	ENSG00000078237.6_2	ENSG00000125630.15_2	ENSG00000074356.16_2	ENSG00000160193.11_2	ENSG00000155592.15_2	ENSG00000154328.15_2	ENSG00000168661.14_2	ENSG00000188283.11_2	ENSG00000159917.15_3
ZBTB45	SLC27A5	ENSG00000119574.12	ENSG00000083807.9	ENSG00000075618.17_2	ENSG00000243137.7_2	ENSG00000138166.5_2	ENSG00000128335.13_3	ENSG00000130479.10_3	ENSG00000100439.10_2	ENSG00000039523.19_3	ENSG00000173442.12_2	ENSG00000160949.16_2	ENSG00000167562.12_3
MATN3	WDR35	ENSG00000132031.12	ENSG00000118965.14	ENSG00000196150.13_3	ENSG00000177125.5_2	ENSG00000204946.9_3	ENSG00000141391.13_3	ENSG00000023909.9_2	ENSG00000186314.11_3	ENSG00000146950.12_2	ENSG00000171621.13_2	ENSG00000144959.9_3	ENSG00000197818.11_3
RAB11FIP5	SFXN5	ENSG00000135631.16	ENSG00000144040.12	ENSG00000151611.13_2	ENSG00000115361.7_2	ENSG00000114812.12_2	ENSG00000205269.5_2	ENSG00000113966.9_3	ENSG00000054523.17_3	ENSG00000136848.16_2	ENSG00000074527.11_2	ENSG00000128908.15_3	ENSG00000132170.19_3
SEMA4C	ANKRD39	ENSG00000168758.10	ENSG00000213337.8	ENSG00000105341.18_2	ENSG00000112245.10_2	ENSG00000138381.9_3	ENSG00000143416.20_3	ENSG00000111196.9_2	ENSG00000159167.11_2	ENSG00000187244.10_2	ENSG00000240204.2_2	ENSG00000156453.13_3	ENSG00000242612.6_3
RANBP2	CCDC138	ENSG00000153201.15	ENSG00000163006.11	ENSG00000157625.15_2	ENSG00000144559.10_2	ENSG00000157212.18_2	ENSG00000115380.19_3	ENSG00000135241.16_3	ENSG00000082175.14_2	ENSG00000152229.18_2	ENSG00000154153.13_3	ENSG00000006459.10_2	ENSG00000165338.16_3
ATG9A	ABCB6	ENSG00000198925.10	ENSG00000115657.12	ENSG00000111196.9_2	ENSG00000144591.18_2	ENSG00000143416.20_3	ENSG00000105364.13_3	ENSG00000158373.8_3	ENSG00000146674.14_3	ENSG00000089335.20_3	ENSG00000125656.8_3	ENSG00000116337.15_3	ENSG00000198168.8_2
E2F1	NECAB3	ENSG00000101412.12	ENSG00000125967.16	ENSG00000068394.10_2	ENSG00000051620.10_2	ENSG00000147130.14_2	ENSG00000068028.17_2	ENSG00000167962.13_3	ENSG00000196967.10_3	ENSG00000197933.12_3	ENSG00000163633.10_3	ENSG00000183668.17_3	ENSG00000110455.13_3
ELMO2	SLC35C2	ENSG00000062598.17	ENSG00000080189.14	ENSG00000163933.9_3	ENSG00000147601.13_2	ENSG00000145391.13_2	ENSG00000089916.17_3	ENSG00000139496.15_3	ENSG00000132823.10_2	ENSG00000197119.12_3	ENSG00000177192.13_3	ENSG00000196547.14_3	ENSG00000159873.9_2
SS18L1	MTG2	ENSG00000184402.14	ENSG00000101181.17	ENSG00000168813.16_2	ENSG00000112130.16_2	ENSG00000072401.14_2	ENSG00000107951.14_1	ENSG00000125149.11_2	ENSG00000163428.3_2	ENSG00000160087.20_3	ENSG00000173818.16_3	ENSG00000072135.12_3	ENSG00000069509.5_2
ZNF512B	UCKL1	ENSG00000196700.8	ENSG00000198276.15	ENSG00000140451.12_2	ENSG00000186230.6_3	ENSG00000108679.12_3	ENSG00000167528.12_3	ENSG00000134253.9_2	ENSG00000038274.16_2	ENSG00000010165.19_3	ENSG00000089818.17_2	ENSG00000237651.6_2	ENSG00000134375.10_2
IFNAR2	IL10RB	ENSG00000159110.19	ENSG00000243646.9	ENSG00000109787.12_2	ENSG00000169925.16_3	ENSG00000134987.11_2	ENSG00000072401.14_2	ENSG00000072682.18_3	ENSG00000104331.8_3	ENSG00000137692.11_2	ENSG00000148019.12_2	ENSG00000092853.13_2	ENSG00000160193.11_2
CRYZL1	DONSON	ENSG00000205758.11	ENSG00000159147.17	ENSG00000140263.13_2	ENSG00000130669.17_2	ENSG00000136104.19_3	ENSG00000010270.13_2	ENSG00000070081.15_3	ENSG00000108064.10_3	ENSG00000136159.3_2	ENSG00000106992.17_3	ENSG00000157259.6_3	ENSG00000089685.14_3
BRWD1	PSMG1	ENSG00000185658.13	ENSG00000183527.11	ENSG00000095209.11_3	ENSG00000116120.9_2	ENSG00000148358.19_2	ENSG00000078070.12_3	ENSG00000117298.14_2	ENSG00000006625.17_3	ENSG00000111843.13_2	ENSG00000129460.15_3	ENSG00000101856.9_2	ENSG00000114125.13_2
NIPSNAP1	THOC5	ENSG00000184117.11	ENSG00000100296.13	ENSG00000135148.11_2	ENSG00000118855.18_3	ENSG00000125166.12_2	ENSG00000176986.15_2	ENSG00000095261.13_1	ENSG00000066455.12_2	ENSG00000090316.15_2	ENSG00000099219.13_2	ENSG00000138796.16_2	ENSG00000143624.13_3
HDAC10	TUBGCP6	ENSG00000100429.17	ENSG00000128159.11	ENSG00000123080.10_2	ENSG00000196812.4_2	ENSG00000104524.13_3	ENSG00000171346.15_3	ENSG00000166509.10_2	ENSG00000171466.9_3	ENSG00000050393.11_3	ENSG00000090612.20_3	ENSG00000148057.15_3	ENSG00000166750.9_2
MAPK12	HDAC10	ENSG00000188130.13	ENSG00000100429.17	ENSG00000103174.11_3	ENSG00000145908.12_2	ENSG00000179094.15_3	ENSG00000173221.13_2	ENSG00000170469.10_3	ENSG00000123080.10_2	ENSG00000196812.4_2	ENSG00000104524.13_3	ENSG00000171346.15_3	ENSG00000166509.10_2
BRPF1	OGG1	ENSG00000156983.15	ENSG00000114026.21	ENSG00000127418.14_3	ENSG00000169019.10_2	ENSG00000132196.13_2	ENSG00000158863.21_2	ENSG00000115286.19_3	ENSG00000211448.11_3	ENSG00000158483.15_2	ENSG00000184860.9_2	ENSG00000163684.11_3	ENSG00000204520.12_3
IL17RC	CRELD1	ENSG00000163702.18	ENSG00000163703.17	ENSG00000155592.15_2	ENSG00000119714.10_3	ENSG00000232859.9_3	ENSG00000154328.15_2	ENSG00000261787.1_2	ENSG00000196605.7_3	ENSG00000132846.5_3	ENSG00000135111.15_3	ENSG00000177842.11_2	ENSG00000004777.18_3
ZNF197	ZNF35	ENSG00000186448.14	ENSG00000169981.10	ENSG00000186086.18_3	ENSG00000138650.8_3	ENSG00000198156.10_2	ENSG00000254206.5_2	ENSG00000196476.11_2	ENSG00000125848.9_2	ENSG00000164932.12_2	ENSG00000087494.15_3	ENSG00000243335.9_3	ENSG00000178917.15_3
CELSR3	SLC26A6	ENSG00000008300.16	ENSG00000225697.12	ENSG00000164266.10_2	ENSG00000141040.14_3	ENSG00000196743.8_3	ENSG00000186329.9_3	ENSG00000109089.7_2	ENSG00000067334.13_2	ENSG00000174669.11_2	ENSG00000106638.15_2	ENSG00000112167.9_2	ENSG00000183048.11_3
ABHD14B	PCBP4	ENSG00000114779.19	ENSG00000090097.21	ENSG00000172613.7_3	ENSG00000116685.15_2	ENSG00000183891.5_2	ENSG00000271303.1_3	ENSG00000147679.11_3	ENSG00000167470.12_3	ENSG00000142327.12_3	ENSG00000140104.13_2	ENSG00000171574.17_3	ENSG00000161243.8_3
SPICE1	CFAP44	ENSG00000163611.11	ENSG00000206530.10	ENSG00000074603.18_3	ENSG00000175356.12_3	ENSG00000134152.10_3	ENSG00000198740.8_3	ENSG00000100815.12_3	ENSG00000153339.13_3	ENSG00000021776.10_3	ENSG00000124198.8_2	ENSG00000102910.13_3	ENSG00000115839.17_2
PODXL2	ABTB1	ENSG00000114631.10	ENSG00000114626.17	ENSG00000198246.7_2	ENSG00000163249.11_3	ENSG00000128915.11_3	ENSG00000197312.11_3	ENSG00000117155.16_3	ENSG00000141738.13_3	ENSG00000108784.9_3	ENSG00000168116.13_2	ENSG00000178935.5_2	ENSG00000104142.10_2
COPG1	HMCES	ENSG00000181789.14	ENSG00000183624.13	ENSG00000152700.13_2	ENSG00000049656.13_2	ENSG00000124767.6_2	ENSG00000160310.17_2	ENSG00000113407.13_3	ENSG00000113407.13_3	ENSG00000168710.17_2	ENSG00000130935.9_3	ENSG00000139684.13_3	ENSG00000094916.15_3
ATR	XRN1	ENSG00000175054.14	ENSG00000114127.10	ENSG00000047230.14_2	ENSG00000070785.16_3	ENSG00000163637.12_3	ENSG00000168216.10_3	ENSG00000151461.19_3	ENSG00000004766.15_2	ENSG00000100647.7_2	ENSG00000166025.17_2	ENSG00000164715.5_2	ENSG00000147650.11_3
DNAJB14	LAMTOR3	ENSG00000164031.16	ENSG00000109270.12	ENSG00000110987.8_2	ENSG00000165813.18_3	ENSG00000115107.19_2	ENSG00000143353.11_2	ENSG00000125827.8_2	ENSG00000171566.11_3	ENSG00000170312.15_2	ENSG00000078808.16_2	ENSG00000139921.12_2	ENSG00000119801.12_2
BDH2	SLC9B2	ENSG00000164039.14	ENSG00000164038.14	ENSG00000125629.14_2	ENSG00000155729.12_2	ENSG00000130803.14_2	ENSG00000124067.16_3	ENSG00000125912.10_3	ENSG00000227051.6_3	ENSG00000137166.14_2	ENSG00000197329.11_2	ENSG00000164463.12_2	ENSG00000180773.14_3
BBS7	CCNA2	ENSG00000138686.9	ENSG00000145386.9	ENSG00000106546.12_2	ENSG00000188647.12_2	ENSG00000176542.9_2	ENSG00000184012.11_3	ENSG00000155380.11_3	ENSG00000169021.5_2	ENSG00000197448.13_2	ENSG00000113328.18_2	ENSG00000146670.9_3	ENSG00000102390.10_3
HDAC3	DIAPH1	ENSG00000171720.9	ENSG00000131504.15	ENSG00000088205.12_2	ENSG00000140995.16_3	ENSG00000177426.20_3	ENSG00000119403.13_3	ENSG00000149547.14_3	ENSG00000126777.17_3	ENSG00000117523.15_3	ENSG00000127947.15_2	ENSG00000112701.17_3	ENSG00000036257.12_3
SLU7	ZBED8	ENSG00000164609.9	ENSG00000221886.3	ENSG00000088205.12_2	ENSG00000140995.16_3	ENSG00000177426.20_3	ENSG00000149547.14_3	ENSG00000119403.13_3	ENSG00000134830.5_2	ENSG00000130589.16_2	ENSG00000132881.11_2	ENSG00000123342.15_2	ENSG00000128422.15_2
SIRT5	NOL7	ENSG00000124523.15	ENSG00000225921.6	ENSG00000147576.15_3	ENSG00000196597.11_2	ENSG00000125850.10_3	ENSG00000158006.13_2	ENSG00000162769.12_2	ENSG00000183520.11_3	ENSG00000213676.10_3	ENSG00000120686.11_2	ENSG00000118508.4_2	ENSG00000204580.13_3
MRPS18B	ATAT1	ENSG00000204568.11	ENSG00000137343.17	ENSG00000203667.9_2	ENSG00000138381.9_3	ENSG00000105341.18_2	ENSG00000175390.13_3	ENSG00000213465.7_3	ENSG00000154839.9_3	ENSG00000160447.6_2	ENSG00000117408.10_2	ENSG00000173276.13_2	ENSG00000197933.12_3
ATAT1	C6orf136	ENSG00000137343.17	ENSG00000204564.11	ENSG00000154839.9_3	ENSG00000160447.6_2	ENSG00000117408.10_2	ENSG00000173276.13_2	ENSG00000197933.12_3	ENSG00000184702.17_3	ENSG00000182768.8_3	ENSG00000166509.10_2	ENSG00000131019.10_2	ENSG00000162775.14_2
GTF2H4	VARS2	ENSG00000213780.10	ENSG00000137411.16	ENSG00000005001.9_2	ENSG00000128185.9_3	ENSG00000158850.14_2	ENSG00000141873.10_3	ENSG00000173894.10_2	ENSG00000167302.10_3	ENSG00000172888.11_2	ENSG00000183864.4_3	ENSG00000155304.5_2	ENSG00000103245.13_3
LSM2	VARS	ENSG00000204392.10	ENSG00000204394.12	ENSG00000107562.16_2	ENSG00000245694.9_3	ENSG00000057757.9_3	ENSG00000092036.18_3	ENSG00000117614.9_2	ENSG00000170581.13_3	ENSG00000164167.10_3	ENSG00000106144.19_2	ENSG00000110583.12_2	ENSG00000070761.7_2
TAPBP	RGL2	ENSG00000231925.11	ENSG00000237441.9	ENSG00000196136.17_3	ENSG00000113552.15_3	ENSG00000038002.8_2	ENSG00000166135.13_2	ENSG00000185220.11_2	ENSG00000197448.13_2	ENSG00000169021.5_2	ENSG00000143320.8_2	ENSG00000264364.2_2	ENSG00000160818.16_2
KIFC1	PHF1	ENSG00000237649.7	ENSG00000112511.17	ENSG00000115271.10_3	ENSG00000125351.11_3	ENSG00000124839.12_2	ENSG00000164751.14_3	ENSG00000106144.19_2	ENSG00000123080.10_2	ENSG00000104524.13_3	ENSG00000196812.4_2	ENSG00000171346.15_3	ENSG00000221909.2_3
MRPL2	CUL7	ENSG00000112651.11	ENSG00000044090.8	ENSG00000183891.5_2	ENSG00000116685.15_2	ENSG00000168495.12_3	ENSG00000271303.1_3	ENSG00000172613.7_3	ENSG00000198556.13_2	ENSG00000166135.13_2	ENSG00000185220.11_2	ENSG00000099875.14_3	ENSG00000100124.14_3
KLC4	PTK7	ENSG00000137171.14	ENSG00000112655.15	ENSG00000175137.10_2	ENSG00000120942.13_3	ENSG00000204516.9_3	ENSG00000141971.12_3	ENSG00000121897.14_2	ENSG00000172731.13_2	ENSG00000136944.17_3	ENSG00000103196.11_3	ENSG00000060656.19_2	ENSG00000109171.14_2
SRF	CUL9	ENSG00000112658.7	ENSG00000112659.13	ENSG00000089335.20_3	ENSG00000123364.4_2	ENSG00000179344.16_3	ENSG00000146674.14_3	ENSG00000169683.7_3	ENSG00000158006.13_2	ENSG00000197134.11_3	ENSG00000102796.10_2	ENSG00000147576.15_3	ENSG00000196597.11_2
MRM2	MAD1L1	ENSG00000122687.17	ENSG00000002822.15	ENSG00000144591.18_2	ENSG00000158373.8_3	ENSG00000111196.9_2	ENSG00000105364.13_3	ENSG00000164128.6_3	ENSG00000188352.12_3	ENSG00000132849.19_3	ENSG00000074054.17_3	ENSG00000204764.13_3	ENSG00000198648.10_3
ZDHHC4	C7orf26	ENSG00000136247.14	ENSG00000146576.12	ENSG00000168488.18_3	ENSG00000124380.10_3	ENSG00000105701.15_3	ENSG00000114744.8_2	ENSG00000115350.11_2	ENSG00000163428.3_2	ENSG00000165233.17_2	ENSG00000164040.16_2	ENSG00000187607.15_3	ENSG00000124535.15_2
STYXL1	TMEM120A	ENSG00000127952.16	ENSG00000189077.10	ENSG00000030066.13_3	ENSG00000143442.21_3	ENSG00000104320.13_3	ENSG00000059573.8_2	ENSG00000162889.10_2	ENSG00000150787.7_3	ENSG00000123415.15_3	ENSG00000100889.11_2	ENSG00000151287.16_2	ENSG00000136026.13_3
SLC12A9	TRIP6	ENSG00000146828.17	ENSG00000087077.13	ENSG00000163684.11_3	ENSG00000211448.11_3	ENSG00000184860.9_2	ENSG00000158483.15_2	ENSG00000113552.15_3	ENSG00000064961.18_3	ENSG00000116649.9_3	ENSG00000066654.13_3	ENSG00000102390.10_3	ENSG00000165272.14_2
TRIP6	SRRT	ENSG00000087077.13	ENSG00000087087.18	ENSG00000064961.18_3	ENSG00000116649.9_3	ENSG00000066654.13_3	ENSG00000102390.10_3	ENSG00000165272.14_2	ENSG00000125870.10_2	ENSG00000115350.11_2	ENSG00000198612.10_2	ENSG00000166145.14_3	ENSG00000143162.7_2
DSCC1	TAF2	ENSG00000136982.5	ENSG00000064313.11	ENSG00000027697.13_3	ENSG00000134077.15_3	ENSG00000133065.10_2	ENSG00000102743.14_3	ENSG00000121058.4_3	ENSG00000100030.14_2	ENSG00000198836.8_2	ENSG00000132294.14_3	ENSG00000173715.15_3	ENSG00000132182.11_2
PUF60	SCRIB	ENSG00000179950.13	ENSG00000180900.18	ENSG00000198612.10_2	ENSG00000197780.9_2	ENSG00000258947.6_3	ENSG00000141101.12_2	ENSG00000166145.14_3	ENSG00000133065.10_2	ENSG00000102743.14_3	ENSG00000121058.4_3	ENSG00000160953.15_3	ENSG00000027697.13_3
NDUFB6	TOPORS	ENSG00000165264.6	ENSG00000197579.7	ENSG00000143771.11_2	ENSG00000040275.16_3	ENSG00000008130.15_2	ENSG00000182551.13_2	ENSG00000197223.11_2	ENSG00000117036.11_2	ENSG00000124787.13_2	ENSG00000100625.8_3	ENSG00000134253.9_2	ENSG00000155304.5_2
CORO2A	TRIM14	ENSG00000106789.12	ENSG00000106785.14	ENSG00000112679.14_3	ENSG00000198862.13_3	ENSG00000086300.15_2	ENSG00000242247.10_3	ENSG00000160199.14_2	ENSG00000167232.13_3	ENSG00000173597.8_2	ENSG00000198169.8_2	ENSG00000197372.9_2	ENSG00000084764.10_3
TMEM245	CTNNAL1	ENSG00000106771.12	ENSG00000119326.14	ENSG00000078674.17_2	ENSG00000055208.18_3	ENSG00000180530.10_3	ENSG00000055130.15_2	ENSG00000169504.14_2	ENSG00000066136.20_3	ENSG00000198961.9_2	ENSG00000198909.7_3	ENSG00000058804.11_2	ENSG00000108094.14_2
SCAI	GOLGA1	ENSG00000173611.17	ENSG00000136935.13	ENSG00000158987.20_3	ENSG00000146038.11_2	ENSG00000166446.14_3	ENSG00000130449.5_3	ENSG00000118217.5_3	ENSG00000054983.16_3	ENSG00000138160.5_2	ENSG00000158545.15_3	ENSG00000163605.14_3	ENSG00000031823.14_3
ENTPD2	NPDC1	ENSG00000054179.11	ENSG00000107281.9	ENSG00000180884.9_2	ENSG00000125434.10_2	ENSG00000101000.5_2	ENSG00000249471.7_2	ENSG00000164778.4_2	ENSG00000169242.11_2	ENSG00000133398.3_2	ENSG00000113328.18_2	ENSG00000064961.18_3	ENSG00000165272.14_2
NHS	SCML1	ENSG00000188158.14	ENSG00000047634.14	ENSG00000114541.14_3	ENSG00000065320.8_2	ENSG00000117114.19_3	ENSG00000120278.15_3	ENSG00000138639.17_2	ENSG00000204427.11_3	ENSG00000136319.11_3	ENSG00000153885.14_2	ENSG00000160336.14_3	ENSG00000119688.20_3
UXT	ELK1	ENSG00000126756.11	ENSG00000126767.17	ENSG00000144034.14_2	ENSG00000067829.18_3	ENSG00000092094.10_2	ENSG00000145191.12_3	ENSG00000139233.6_3	ENSG00000186104.10_2	ENSG00000170412.16_3	ENSG00000117691.9_2	ENSG00000135916.15_3	ENSG00000168005.8_2
PORCN	EBP	ENSG00000102312.21	ENSG00000147155.10	ENSG00000204267.13_3	ENSG00000243335.9_3	ENSG00000164932.12_2	ENSG00000175691.8_2	ENSG00000125848.9_2	ENSG00000166619.12_3	ENSG00000102316.16_2	ENSG00000123395.14_2	ENSG00000165792.17_3	ENSG00000101439.8_3
PIM2	SLC35A2	ENSG00000102096.9	ENSG00000102100.15	ENSG00000205420.10_2	ENSG00000162775.14_2	ENSG00000123080.10_2	ENSG00000184702.17_3	ENSG00000213347.10_3	ENSG00000123415.15_3	ENSG00000121068.13_2	ENSG00000182952.4_3	ENSG00000165169.10_2	ENSG00000160688.18_2
MECP2	IRAK1	ENSG00000169057.21	ENSG00000184216.13	ENSG00000134152.10_3	ENSG00000100815.12_3	ENSG00000119844.15_2	ENSG00000032219.18_2	ENSG00000118762.7_2	ENSG00000128581.15_2	ENSG00000134186.11_2	ENSG00000105971.14_2	ENSG00000136463.7_2	ENSG00000164109.13_2
ATP6AP1	GDI1	ENSG00000071553.16	ENSG00000203879.11	ENSG00000101439.8_3	ENSG00000166619.12_3	ENSG00000108106.13_2	ENSG00000148334.14_3	ENSG00000171848.13_2	ENSG00000135047.14_2	ENSG00000152291.13_2	ENSG00000184983.9_3	ENSG00000230989.6_2	ENSG00000179958.8_2
GDI1	FAM50A	ENSG00000203879.11	ENSG00000071859.14	ENSG00000135047.14_2	ENSG00000152291.13_2	ENSG00000184983.9_3	ENSG00000230989.6_2	ENSG00000179958.8_2	ENSG00000175643.8_2	ENSG00000167747.13_2	ENSG00000171848.13_2	ENSG00000108106.13_2	ENSG00000115758.12_3

## Sheet: legend
Dataset_EV8: Listed are the co-expressed tandem genes, as defined in MCF7 cell line, and their respective controls. First two columns are the gene symbols of the tandem genes, followed by their respective Ensembl Gene IDs. In columns 5-9 are the control gene for the upstream tandem genes, and in columns 10-14 are the control genes for the downstream tandem genes.
