# Supplementary material for: Unique features of transcription termination and initiation at closely spaced tandem human genes
Source: Mol Syst Biol. 2022 Apr 1;18(4):e10682. doi: 10.15252/msb.202110682 (PMC8972054; doi:10.15252/msb.202110682)
Supplement: Supplementary file 11 — Dataset EV9 [file MSB-18-e10682-s004.xlsx]

## Sheet: Dataset_EV9
SSU72	TMEM240	ENSG00000160075.11	ENSG00000205090.8	ENSG00000126934.13_2	ENSG00000067167.7_2	ENSG00000155957.17_3	ENSG00000123143.12_3	ENSG00000106609.16_3	ENSG00000186889.9_3	ENSG00000105136.20_3	ENSG00000123342.15_2	ENSG00000175643.8_2	ENSG00000196368.4_3
SLC35E2	CDK11A	ENSG00000215790.6	ENSG00000008128.22	ENSG00000196967.10_3	ENSG00000146707.14_3	ENSG00000123739.10_2	ENSG00000187607.15_3	ENSG00000121690.10_3	ENSG00000012963.14_3	ENSG00000170852.10_3	ENSG00000148719.14_2	ENSG00000106460.18_3	ENSG00000175470.14
NOL9	PLEKHG5	ENSG00000162408.10	ENSG00000171680.21	ENSG00000154124.4_2	ENSG00000136114.15_2	ENSG00000108852.14_2	ENSG00000099814.15_2	ENSG00000196372.12_2	ENSG00000013583.8_3	ENSG00000163517.14_3	ENSG00000095261.13_1	ENSG00000119280.16_2	ENSG00000182963.9_3
PHF13	THAP3	ENSG00000116273.5	ENSG00000041988.15	ENSG00000198168.8_2	ENSG00000151287.16_2	ENSG00000163874.10_3	ENSG00000105696.8_2	ENSG00000130193.7_2	ENSG00000148943.11_2	ENSG00000168517.10_3	ENSG00000134086.7_2	ENSG00000131094.3_2	ENSG00000100739.10_3
IFFO2	ALDH4A1	ENSG00000169991.10	ENSG00000159423.16	ENSG00000165806.19_2	ENSG00000020256.19_3	ENSG00000140332.15_2	ENSG00000118004.17_2	ENSG00000038219.12_2	ENSG00000116514.16_2	ENSG00000042429.11_3	ENSG00000008952.16_2	ENSG00000101665.8_2	ENSG00000137996.12_2
SH2D5	KIF17	ENSG00000189410.11	ENSG00000117245.12	ENSG00000006210.6_2	ENSG00000132846.5_3	ENSG00000125744.11_2	ENSG00000105849.5_2	ENSG00000186480.12_3	ENSG00000126016.15_3	ENSG00000115942.8_2	ENSG00000042317.16_2	ENSG00000227051.6_3	ENSG00000105948.13_2
HMGCL	GALE	ENSG00000117305.14	ENSG00000117308.14	ENSG00000129518.8_2	ENSG00000111186.12_2	ENSG00000137868.18_3	ENSG00000120694.19_2	ENSG00000156697.12_3	ENSG00000136997.16_2	ENSG00000134202.10_2	ENSG00000155090.14_2	ENSG00000108523.15_3	ENSG00000116685.15_2
GPATCH3	GPN2	ENSG00000198746.12	ENSG00000142751.14	ENSG00000197380.10_2	ENSG00000162194.12_3	ENSG00000134086.7_2	ENSG00000178809.7	ENSG00000168899.4_2	ENSG00000181904.8_3	ENSG00000087494.15_3	ENSG00000092036.18_3	ENSG00000130713.15_3	ENSG00000013441.15_2
INPP5B	MTF1	ENSG00000204084.12	ENSG00000188786.9	ENSG00000021762.19_3	ENSG00000162433.14_3	ENSG00000012048.20_3	ENSG00000062194.15_2	ENSG00000100852.12_3	ENSG00000280987.4_3	ENSG00000156017.12_3	ENSG00000130749.9_2	ENSG00000100916.13_3	ENSG00000188647.12_2
ATXN7L2	CYB561D1	ENSG00000162650.16	ENSG00000174151.14	ENSG00000106328.9_3	ENSG00000165171.10_2	ENSG00000267534.2_3	ENSG00000174669.11_2	ENSG00000176222.8_3	ENSG00000132436.11_3	ENSG00000147883.10_2	ENSG00000179403.11_3	ENSG00000132881.11_2	ENSG00000221909.2_3
RSBN1	PHTF1	ENSG00000081019.13	ENSG00000116793.15	ENSG00000162419.12_2	ENSG00000205309.13_2	ENSG00000102543.14_2	ENSG00000251192.7_3	ENSG00000198246.7_2	ENSG00000129292.20_3	ENSG00000143033.17_2	ENSG00000249751.1	ENSG00000054983.16_3	ENSG00000136682.14_3
TARS2	ECM1	ENSG00000143374.16	ENSG00000143369.14	ENSG00000167114.12_3	ENSG00000136243.12	ENSG00000005801.16_3	ENSG00000167685.14_3	ENSG00000148841.15_2	ENSG00000101000.5_2	ENSG00000213347.10_3	ENSG00000164086.9_3	ENSG00000147679.11_3	ENSG00000165282.13_3
ARNT	CTSK	ENSG00000143437.20	ENSG00000143387.12	ENSG00000138032.20_3	ENSG00000158092.6_3	ENSG00000104219.12_3	ENSG00000071282.11_2	ENSG00000115295.19_3	ENSG00000171940.13_3	ENSG00000105173.13_3	ENSG00000112874.9_2	ENSG00000117228.9_2	ENSG00000159231.5_2
CRTC2	DENND4B	ENSG00000160741.16	ENSG00000198837.9	ENSG00000237190.3_2	ENSG00000155287.10_2	ENSG00000175505.10_3	ENSG00000129128.12_2	ENSG00000182512.4_2	ENSG00000131669.9_2	ENSG00000015532.9_2	ENSG00000158863.21_2	ENSG00000173442.12_2	ENSG00000109445.10_3
PBXIP1	PMVK	ENSG00000163346.16	ENSG00000163344.5	ENSG00000134057.14_3	ENSG00000141560.14_2	ENSG00000171067.10_3	ENSG00000159079.18_3	ENSG00000124380.10_3	ENSG00000176171.11_2	ENSG00000177192.13_3	ENSG00000131446.16_3	ENSG00000182208.13_2	ENSG00000171490.12_3
ADAM15	EFNA4	ENSG00000143537.13	ENSG00000243364.7	ENSG00000147164.11_2	ENSG00000005486.16_2	ENSG00000165271.16_3	ENSG00000134057.14_3	ENSG00000107372.12_2	ENSG00000166166.12_2	ENSG00000236609.3_2	ENSG00000153234.13_3	ENSG00000187266.13_3	ENSG00000153443.12_2
KIAA0907	RIT1	ENSG00000132680.10	ENSG00000143622.10	ENSG00000223501.8_2	ENSG00000173818.16_3	ENSG00000147533.16_2	ENSG00000142657.20_3	ENSG00000134531.9_3	ENSG00000118508.4_2	ENSG00000115350.11_2	ENSG00000168275.14_2	ENSG00000005243.9_3	ENSG00000125870.10_2
SLC25A44	PMF1	ENSG00000160785.13	ENSG00000160783.19	ENSG00000133997.11_3	ENSG00000114115.9_2	ENSG00000184371.13_3	ENSG00000163870.14_3	ENSG00000119688.20_3	ENSG00000167881.14_1	ENSG00000164548.10_2	ENSG00000101146.12_3	ENSG00000196510.12_3	ENSG00000075239.13_2
KLHL12	RABIF	ENSG00000117153.15	ENSG00000183155.4	ENSG00000123091.4_2	ENSG00000161800.12_2	ENSG00000159792.9_2	ENSG00000083896.12_3	ENSG00000110080.18_2	ENSG00000162194.12_3	ENSG00000124787.13_2	ENSG00000090924.14_3	ENSG00000171574.17_3	ENSG00000168899.4_2
MTARC2	MTARC1	ENSG00000117791.15	ENSG00000186205.12	ENSG00000166046.10_3	ENSG00000166831.8_2	ENSG00000123643.12_3	ENSG00000156804.7_2	ENSG00000056972.18_3	ENSG00000179387.9_3	ENSG00000155034.18_2	ENSG00000151689.12_2	ENSG00000185950.8_2	ENSG00000196453.7_2
USP54	PPP3CB	ENSG00000166348.18	ENSG00000107758.15	ENSG00000162869.15_3	ENSG00000171621.13_2	ENSG00000163960.11_2	ENSG00000123607.14_2	ENSG00000114346.13_2	ENSG00000124164.15_2	ENSG00000110237.3_3	ENSG00000198189.10_3	ENSG00000157350.12_2	ENSG00000144559.10_2
CAMK2G	NDST2	ENSG00000148660.20	ENSG00000166507.17	ENSG00000171208.9_2	ENSG00000103226.17_3	ENSG00000017797.12_3	ENSG00000122557.9_3	ENSG00000138835.22_3	ENSG00000172113.8_3	ENSG00000156345.17_2	ENSG00000101888.11_2	ENSG00000090432.6_2	ENSG00000000003.14_2
HPS1	PYROXD2	ENSG00000107521.18	ENSG00000119943.12	ENSG00000148450.12_3	ENSG00000137221.14_2	ENSG00000122694.15_2	ENSG00000269190.5_3	ENSG00000109814.11_3	ENSG00000088298.12_2	ENSG00000117360.12_2	ENSG00000162714.12_3	ENSG00000136213.9_3	ENSG00000106344.8_3
PPRC1	NOLC1	ENSG00000148840.10	ENSG00000166197.16	ENSG00000143751.9_2	ENSG00000128271.21_3	ENSG00000117226.11_3	ENSG00000147536.11_2	ENSG00000244752.2_3	ENSG00000167862.9_3	ENSG00000090263.15_3	ENSG00000143753.12_2	ENSG00000109917.10_3	ENSG00000051596.9_3
STIM1	RRM1	ENSG00000167323.11	ENSG00000167325.14	ENSG00000107745.17_2	ENSG00000176658.16_3	ENSG00000120725.12_3	ENSG00000083123.14_2	ENSG00000004866.20_3	ENSG00000123091.4_2	ENSG00000161800.12_2	ENSG00000148154.9_2	ENSG00000116918.13_3	ENSG00000003402.19_3
PACSIN3	ARFGAP2	ENSG00000165912.15	ENSG00000149182.14	ENSG00000112245.10_2	ENSG00000127452.8_2	ENSG00000101166.15_2	ENSG00000146223.14_2	ENSG00000162642.13_2	ENSG00000051108.14_3	ENSG00000113083.13_3	ENSG00000124380.10_3	ENSG00000101224.17_2	ENSG00000141560.14_2
FNBP4	AGBL2	ENSG00000109920.12	ENSG00000165923.15	ENSG00000143398.19_3	ENSG00000059573.8_2	ENSG00000100325.14_3	ENSG00000151247.12_3	ENSG00000089159.16_3	ENSG00000100697.14_2	ENSG00000180190.11_2	ENSG00000090020.10_2	ENSG00000134569.9_2	ENSG00000269743.2_2
TMEM109	TMEM132A	ENSG00000110108.9	ENSG00000006118.14	ENSG00000151353.14_2	ENSG00000172831.11_3	ENSG00000189184.11_2	ENSG00000149716.12_2	ENSG00000127452.8_2	ENSG00000117411.16_2	ENSG00000115042.9_3	ENSG00000177082.12_3	ENSG00000242612.6_3	ENSG00000065268.10_3
MTA2	TUT1	ENSG00000149480.6	ENSG00000149016.15	ENSG00000030110.12_2	ENSG00000100441.9_2	ENSG00000164105.3_2	ENSG00000171848.13_2	ENSG00000000003.14_2	ENSG00000094631.18_3	ENSG00000167785.8_2	ENSG00000119403.13_3	ENSG00000130764.9_2	ENSG00000137876.9_2
STX5	NXF1	ENSG00000162236.11	ENSG00000162231.13	ENSG00000143801.16_3	ENSG00000164902.13_2	ENSG00000165055.15_3	ENSG00000110851.11_2	ENSG00000100526.19_2	ENSG00000112759.16_2	ENSG00000177082.12_3	ENSG00000118508.4_2	ENSG00000120875.8_2	ENSG00000204580.13_3
MEN1	MAP4K2	ENSG00000133895.14	ENSG00000168067.11	ENSG00000158850.14_2	ENSG00000132591.11_2	ENSG00000168495.12_3	ENSG00000128185.9_3	ENSG00000164112.12_3	ENSG00000169018.5_2	ENSG00000103642.11_3	ENSG00000100221.10_3	ENSG00000133678.13_3	ENSG00000144354.13_2
PCNX3	SIPA1	ENSG00000197136.4	ENSG00000213445.9	ENSG00000153885.14_2	ENSG00000100246.12_3	ENSG00000205903.6_3	ENSG00000137806.8_3	ENSG00000103042.8_3	ENSG00000110917.7_2	ENSG00000135900.3_2	ENSG00000155304.5_2	ENSG00000182326.14_3	ENSG00000151131.10_3
SF3B2	PACS1	ENSG00000087365.15	ENSG00000175115.11	ENSG00000106348.16_2	ENSG00000138629.15_2	ENSG00000149547.14_3	ENSG00000177426.20_3	ENSG00000012822.15_3	ENSG00000154447.14_3	ENSG00000149084.12_3	ENSG00000177565.16_3	ENSG00000139793.18_3	ENSG00000135842.16_2
DPP3	BBS1	ENSG00000254986.7	ENSG00000174483.19	ENSG00000160058.18_2	ENSG00000129353.14_3	ENSG00000164237.8_2	ENSG00000026297.15_3	ENSG00000103855.17_2	ENSG00000107021.15_2	ENSG00000139197.10_3	ENSG00000185864.16_3	ENSG00000159714.10_2	ENSG00000121060.16_3
ANKRD13D	SSH3	ENSG00000172932.14	ENSG00000172830.12	ENSG00000138166.5_2	ENSG00000204580.13_3	ENSG00000120875.8_2	ENSG00000137547.8_2	ENSG00000123933.16_3	ENSG00000127586.16_2	ENSG00000132109.9_2	ENSG00000089335.20_3	ENSG00000137185.11_2	ENSG00000100162.14_2
PAFAH1B2	SIDT2	ENSG00000168092.13	ENSG00000149577.15	ENSG00000155329.11_2	ENSG00000121775.17_2	ENSG00000163932.13_3	ENSG00000160193.11_2	ENSG00000110330.8_3	ENSG00000100246.12_3	ENSG00000130684.13_2	ENSG00000153885.14_2	ENSG00000144834.13_3	ENSG00000109089.7_2
NOP2	IFFO1	ENSG00000111641.11	ENSG00000010295.19	ENSG00000124357.12_2	ENSG00000157224.15_3	ENSG00000167772.11_3	ENSG00000149428.18_3	ENSG00000198728.10_2	ENSG00000147457.13_3	ENSG00000110442.11_2	ENSG00000131435.12_2	ENSG00000177674.15_3	ENSG00000161904.11_3
CHD4	NOP2	ENSG00000111642.14	ENSG00000111641.11	ENSG00000123472.12_3	ENSG00000135069.13_2	ENSG00000183431.11_2	ENSG00000166579.15_2	ENSG00000143294.14_2	ENSG00000124357.12_2	ENSG00000157224.15_3	ENSG00000167772.11_3	ENSG00000149428.18_3	ENSG00000198728.10_2
GPR162	P3H3	ENSG00000250510.7	ENSG00000110811.19	ENSG00000132688.10_2	ENSG00000123080.10_2	ENSG00000188549.12_2	ENSG00000136630.12_2	ENSG00000215717.5_2	ENSG00000167962.13_3	ENSG00000065268.10_3	ENSG00000165271.16_3	ENSG00000117411.16_2	ENSG00000242612.6_3
P3H3	GNB3	ENSG00000110811.19	ENSG00000111664.10	ENSG00000167962.13_3	ENSG00000065268.10_3	ENSG00000165271.16_3	ENSG00000117411.16_2	ENSG00000242612.6_3	ENSG00000182768.8_3	ENSG00000197841.14_3	ENSG00000184702.17_3	ENSG00000198324.13_3	ENSG00000172466.15_3
LRRC23	ENO2	ENSG00000010626.14	ENSG00000111674.8	ENSG00000124787.13_2	ENSG00000090924.14_3	ENSG00000136940.13_2	ENSG00000155304.5_2	ENSG00000146858.7_2	ENSG00000004478.7_2	ENSG00000106638.15_2	ENSG00000160688.18_2	ENSG00000176108.9_3	ENSG00000150787.7_3
ENO2	ATN1	ENSG00000111674.8	ENSG00000111676.14	ENSG00000004478.7_2	ENSG00000106638.15_2	ENSG00000160688.18_2	ENSG00000176108.9_3	ENSG00000150787.7_3	ENSG00000100221.10_3	ENSG00000170312.15_2	ENSG00000169018.5_2	ENSG00000025770.18_2	ENSG00000103642.11_3
KMT2D	PRKAG1	ENSG00000167548.14	ENSG00000181929.11	ENSG00000178397.12_3	ENSG00000109193.10_3	ENSG00000167555.13_3	ENSG00000072135.12_3	ENSG00000166562.8_2	ENSG00000123992.18_2	ENSG00000171302.16_3	ENSG00000166741.7_3	ENSG00000103275.19_3	ENSG00000106348.16_2
ASIC1	SMARCD1	ENSG00000110881.11	ENSG00000066117.14	ENSG00000104231.10_2	ENSG00000069509.5_2	ENSG00000128340.14_2	ENSG00000148719.14_2	ENSG00000013561.17_3	ENSG00000049449.8_3	ENSG00000171490.12_3	ENSG00000168938.5_2	ENSG00000120805.13_3	ENSG00000164889.13_3
CDK2	RAB5B	ENSG00000123374.10	ENSG00000111540.15	ENSG00000169740.13_2	ENSG00000183751.14_3	ENSG00000160972.9_3	ENSG00000271303.1_3	ENSG00000164951.15_3	ENSG00000132463.13_3	ENSG00000167118.10_2	ENSG00000112118.18_2	ENSG00000073584.18_3	ENSG00000115963.13_2
RAB5B	SUOX	ENSG00000111540.15	ENSG00000139531.12	ENSG00000132463.13_3	ENSG00000167118.10_2	ENSG00000112118.18_2	ENSG00000073584.18_3	ENSG00000115963.13_2	ENSG00000090432.6_2	ENSG00000101888.11_2	ENSG00000159164.9_2	ENSG00000108784.9_3	ENSG00000172113.8_3
PIP4K2C	DTX3	ENSG00000166908.17	ENSG00000178498.15	ENSG00000117411.16_2	ENSG00000115042.9_3	ENSG00000242612.6_3	ENSG00000177082.12_3	ENSG00000065268.10_3	ENSG00000125740.13_3	ENSG00000163866.8_3	ENSG00000134107.4_2	ENSG00000164112.12_3	ENSG00000168495.12_3
DTX3	ARHGEF25	ENSG00000178498.15	ENSG00000240771.6	ENSG00000125740.13_3	ENSG00000163866.8_3	ENSG00000134107.4_2	ENSG00000164112.12_3	ENSG00000168495.12_3	ENSG00000177666.16_3	ENSG00000184983.9_3	ENSG00000143390.17_2	ENSG00000163866.8_3	ENSG00000237765.6_3
METTL21B	TSFM	ENSG00000123427.16	ENSG00000123297.17	ENSG00000138764.14_3	ENSG00000171574.17_3	ENSG00000185215.8_3	ENSG00000067334.13_2	ENSG00000132109.9_2	ENSG00000110583.12_2	ENSG00000119688.20_3	ENSG00000184371.13_3	ENSG00000197614.10_2	ENSG00000139410.14_3
VSIG10	WSB2	ENSG00000176834.13	ENSG00000176871.8	ENSG00000121152.9_3	ENSG00000109381.19_3	ENSG00000162512.15_3	ENSG00000164654.15_2	ENSG00000127511.9_3	ENSG00000104671.7_3	ENSG00000118816.9_3	ENSG00000130560.8_2	ENSG00000124802.11_3	ENSG00000160058.18_2
CHD8	SUPT16H	ENSG00000100888.12	ENSG00000092201.9	ENSG00000163249.11_3	ENSG00000165630.13_3	ENSG00000176853.15_3	ENSG00000163904.12_3	ENSG00000100614.17_3	ENSG00000119977.20_3	ENSG00000101367.8_2	ENSG00000156709.13_2	ENSG00000128563.13_3	ENSG00000072274.12_2
MRPL52	MMP14	ENSG00000172590.18	ENSG00000157227.12	ENSG00000135047.14_2	ENSG00000163584.17_2	ENSG00000152291.13_2	ENSG00000116685.15_2	ENSG00000116649.9_3	ENSG00000129925.10_2	ENSG00000153187.18_3	ENSG00000143321.18_2	ENSG00000103035.10_2	ENSG00000198668.10_3
PRMT5	RBM23	ENSG00000100462.15	ENSG00000100461.17	ENSG00000136271.10_3	ENSG00000114125.13_2	ENSG00000136026.13_3	ENSG00000125656.8_3	ENSG00000105364.13_3	ENSG00000073008.14_3	ENSG00000155508.13_3	ENSG00000115963.13_2	ENSG00000188986.6_2	ENSG00000143013.12_2
DHRS4	DHRS4L2	ENSG00000157326.18	ENSG00000187630.15	ENSG00000096092.5_2	ENSG00000204427.11_3	ENSG00000147457.13_3	ENSG00000143515.16_3	ENSG00000110442.11_2	ENSG00000165669.13_2	ENSG00000203791.14_3	ENSG00000145736.14_2	ENSG00000269556.7_3	ENSG00000185880.12_3
RNF31	IRF9	ENSG00000092098.16	ENSG00000213928.8	ENSG00000114923.16_3	ENSG00000162377.5_2	ENSG00000181588.16_3	ENSG00000131732.11_2	ENSG00000159055.3_2	ENSG00000169740.13_2	ENSG00000183751.14_3	ENSG00000160972.9_3	ENSG00000271303.1_3	ENSG00000178999.12_3
TM9SF1	IPO4	ENSG00000100926.14	ENSG00000196497.16	ENSG00000164112.12_3	ENSG00000158850.14_2	ENSG00000168495.12_3	ENSG00000197903.7_2	ENSG00000132591.11_2	ENSG00000160818.16_2	ENSG00000171130.17_2	ENSG00000126107.14_2	ENSG00000198930.12_2	ENSG00000179820.15_3
SOS2	VCPKMT	ENSG00000100485.11	ENSG00000100483.13	ENSG00000144583.4_2	ENSG00000108510.9_3	ENSG00000124198.8_2	ENSG00000099256.18_2	ENSG00000175727.9	ENSG00000135002.11_3	ENSG00000165169.10_2	ENSG00000122386.10_2	ENSG00000173548.8_2	ENSG00000124785.8_2
RDH11	VTI1B	ENSG00000072042.12	ENSG00000100568.10	ENSG00000203880.11_3	ENSG00000155508.13_3	ENSG00000115963.13_2	ENSG00000132463.13_3	ENSG00000188986.6_2	ENSG00000124783.12_3	ENSG00000174136.11_2	ENSG00000133606.10_3	ENSG00000100083.18_3	ENSG00000168395.15_3
PTGR2	ZNF410	ENSG00000140043.11	ENSG00000119725.18	ENSG00000215712.10_3	ENSG00000134987.11_2	ENSG00000153989.7_2	ENSG00000107551.20_3	ENSG00000135472.8_2	ENSG00000163166.14_3	ENSG00000138942.15_2	ENSG00000166123.13_3	ENSG00000066455.12_2	ENSG00000139146.13_3
ACYP1	MLH3	ENSG00000119640.8	ENSG00000119684.15	ENSG00000049449.8_3	ENSG00000120805.13_3	ENSG00000164889.13_3	ENSG00000168938.5_2	ENSG00000171490.12_3	ENSG00000092853.13_2	ENSG00000183092.16_3	ENSG00000167487.11_3	ENSG00000115902.10_2	ENSG00000203756.7_2
ARHGAP11A	SCG5	ENSG00000198826.10	ENSG00000166922.8	ENSG00000095303.14_3	ENSG00000158715.5_2	ENSG00000178773.14_3	ENSG00000196152.10_2	ENSG00000147894.14_2	ENSG00000115145.9_2	ENSG00000157212.18_2	ENSG00000117174.10_2	ENSG00000180537.12_3	ENSG00000233608.3_2
MAPKBP1	JMJD7	ENSG00000137802.13	ENSG00000243789.10	ENSG00000156374.14_2	ENSG00000162373.12_3	ENSG00000102302.7_2	ENSG00000065328.16_2	ENSG00000188428.19_3	ENSG00000169446.5_2	ENSG00000142544.6_2	ENSG00000170100.13_3	ENSG00000117036.11_2	ENSG00000165821.11_3
BNIP2	GTF2A2	ENSG00000140299.11	ENSG00000140307.10	ENSG00000171604.11_2	ENSG00000168710.17_2	ENSG00000124767.6_2	ENSG00000168395.15_3	ENSG00000118855.18_3	ENSG00000162458.12_3	ENSG00000173818.16_3	ENSG00000134153.9_3	ENSG00000134531.9_3	ENSG00000204941.13_2
SCAMP2	ULK3	ENSG00000140497.16	ENSG00000140474.12	ENSG00000003756.16_3	ENSG00000142627.12_2	ENSG00000126012.11_3	ENSG00000196591.11_2	ENSG00000072195.14_1	ENSG00000168495.12_3	ENSG00000141873.10_3	ENSG00000164112.12_3	ENSG00000158850.14_2	ENSG00000184983.9_3
TARSL2	TM2D3	ENSG00000185418.15	ENSG00000184277.12	ENSG00000151893.14_3	ENSG00000144730.17_2	ENSG00000000971.15_2	ENSG00000151012.13_2	ENSG00000120693.13_3	ENSG00000138629.15_2	ENSG00000079974.17_3	ENSG00000106348.16_2	ENSG00000176845.12_2	ENSG00000170581.13_3
MCRIP2	WDR90	ENSG00000172366.19	ENSG00000161996.18	ENSG00000119673.14_2	ENSG00000141428.16_3	ENSG00000152944.8_3	ENSG00000164109.13_2	ENSG00000126709.14_2	ENSG00000196470.11_3	ENSG00000169220.17_2	ENSG00000160214.12_2	ENSG00000104783.11_2	ENSG00000168010.10_3
RAB26	TRAF7	ENSG00000167964.12	ENSG00000131653.12	ENSG00000066654.13_3	ENSG00000152076.18_2	ENSG00000172613.7_3	ENSG00000141582.14_2	ENSG00000185340.15_2	ENSG00000147533.16_2	ENSG00000142156.14_2	ENSG00000223501.8_2	ENSG00000073584.18_3	ENSG00000112118.18_2
ATP6V0C	AMDHD2	ENSG00000185883.11	ENSG00000162066.14	ENSG00000143867.6_2	ENSG00000101940.17_2	ENSG00000128185.9_3	ENSG00000115073.7_2	ENSG00000167747.13_2	ENSG00000057757.9_3	ENSG00000086589.11_2	ENSG00000167302.10_3	ENSG00000027847.13_3	ENSG00000121716.20_3
GLYR1	ROGDI	ENSG00000140632.16	ENSG00000067836.12	ENSG00000052749.13_3	ENSG00000103342.12_3	ENSG00000155380.11_3	ENSG00000114554.11_2	ENSG00000184428.12_2	ENSG00000177666.16_3	ENSG00000184983.9_3	ENSG00000141873.10_3	ENSG00000237765.6_3	ENSG00000171130.17_2
SPNS1	LAT	ENSG00000169682.17	ENSG00000213658.11	ENSG00000147130.14_2	ENSG00000149716.12_2	ENSG00000189184.11_2	ENSG00000068394.10_2	ENSG00000157259.6_3	ENSG00000196368.4_3	ENSG00000132881.11_2	ENSG00000186889.9_3	ENSG00000181830.8_3	ENSG00000185730.7_3
FBXL19	ORAI3	ENSG00000099364.16	ENSG00000175938.6	ENSG00000109536.11_2	ENSG00000142945.12_2	ENSG00000065548.17_3	ENSG00000121060.16_3	ENSG00000135736.5_2	ENSG00000213347.10_3	ENSG00000101000.5_2	ENSG00000164086.9_3	ENSG00000120833.13_3	ENSG00000141232.4_3
NDRG4	SETD6	ENSG00000103034.14	ENSG00000103037.11	ENSG00000067365.14_3	ENSG00000110958.15_2	ENSG00000269190.5_3	ENSG00000137221.14_2	ENSG00000148450.12_3	ENSG00000197162.9_2	ENSG00000164056.10_2	ENSG00000176490.4_3	ENSG00000182013.17_2	ENSG00000139266.5_2
VAC14	MTSS1L	ENSG00000103043.14	ENSG00000132613.14	ENSG00000150961.14_2	ENSG00000173852.14_3	ENSG00000130340.15_3	ENSG00000166780.10_3	ENSG00000138802.11_2	ENSG00000164091.11_2	ENSG00000091483.6_2	ENSG00000186866.16_2	ENSG00000073111.13_3	ENSG00000143771.11_2
INPP5K	MYO1C	ENSG00000132376.19	ENSG00000197879.14	ENSG00000176624.10_2	ENSG00000104164.10_3	ENSG00000117586.10_2	ENSG00000128591.15_2	ENSG00000091317.7_2	ENSG00000115884.10_2	ENSG00000109861.15_2	ENSG00000124570.17_2	ENSG00000186298.11_2	ENSG00000136240.9_3
PITPNA	INPP5K	ENSG00000174238.14	ENSG00000132376.19	ENSG00000115762.16_3	ENSG00000117335.19_3	ENSG00000143624.13_3	ENSG00000140350.15_2	ENSG00000111275.12_3	ENSG00000176624.10_2	ENSG00000104164.10_3	ENSG00000117586.10_2	ENSG00000128591.15_2	ENSG00000091317.7_2
PIGS	UNC119	ENSG00000087111.20	ENSG00000109103.11	ENSG00000188986.6_2	ENSG00000155508.13_3	ENSG00000113387.11_3	ENSG00000162076.12_3	ENSG00000143013.12_2	ENSG00000064961.18_3	ENSG00000161677.11_3	ENSG00000088882.7_2	ENSG00000100664.10_2	ENSG00000116649.9_3
KIAA0100	SGK494	ENSG00000007202.14	ENSG00000167524.14	ENSG00000174136.11_2	ENSG00000124783.12_3	ENSG00000133606.10_3	ENSG00000113407.13_3	ENSG00000180198.15_3	ENSG00000139266.5_2	ENSG00000164056.10_2	ENSG00000182013.17_2	ENSG00000176490.4_3	ENSG00000197162.9_2
NEK8	TRAF4	ENSG00000160602.13	ENSG00000076604.14	ENSG00000105173.13_3	ENSG00000089199.9_3	ENSG00000112874.9_2	ENSG00000158106.13_3	ENSG00000171940.13_3	ENSG00000116649.9_3	ENSG00000116685.15_2	ENSG00000161677.11_3	ENSG00000088882.7_2	ENSG00000108523.15_3
MLLT6	CISD3	ENSG00000275023.4	ENSG00000277972.1	ENSG00000006756.15_2	ENSG00000143155.12_2	ENSG00000162772.16_2	ENSG00000136243.12	ENSG00000109193.10_3	ENSG00000137124.7_3	ENSG00000109610.5_2	ENSG00000171346.15_3	ENSG00000173334.3_2	ENSG00000185650.9_3
CWC25	PIP4K2B	ENSG00000273559.4	ENSG00000276293.4	ENSG00000142945.12_2	ENSG00000135736.5_2	ENSG00000109536.11_2	ENSG00000115526.10_3	ENSG00000100003.17_3	ENSG00000041802.10_2	ENSG00000138434.16_2	ENSG00000137692.11_2	ENSG00000167315.17_3	ENSG00000148175.12_2
SLC25A19	MIF4GD	ENSG00000125454.11	ENSG00000125457.13	ENSG00000167920.8_3	ENSG00000069345.11_2	ENSG00000139437.17_3	ENSG00000142731.10_2	ENSG00000276045.2_3	ENSG00000087152.15_2	ENSG00000197903.7_2	ENSG00000141994.15_3	ENSG00000100219.16_3	ENSG00000143420.18_2
TSEN54	LLGL2	ENSG00000182173.12	ENSG00000073350.13	ENSG00000172113.8_3	ENSG00000156345.17_2	ENSG00000100968.13_2	ENSG00000000003.14_2	ENSG00000090432.6_2	ENSG00000095383.19_2	ENSG00000171612.6_3	ENSG00000157426.13_2	ENSG00000251192.7_3	ENSG00000102218.5_2
MRPL38	TRIM65	ENSG00000204316.12	ENSG00000141569.10	ENSG00000179958.8_2	ENSG00000113328.18_2	ENSG00000185298.12_2	ENSG00000161677.11_3	ENSG00000088882.7_2	ENSG00000153443.12_2	ENSG00000187266.13_3	ENSG00000166166.12_2	ENSG00000173894.10_2	ENSG00000236609.3_2
CCDC40	GAA	ENSG00000141519.14	ENSG00000171298.12	ENSG00000124164.15_2	ENSG00000138035.14_2	ENSG00000157350.12_2	ENSG00000198189.10_3	ENSG00000134108.12_2	ENSG00000169018.5_2	ENSG00000197780.9_2	ENSG00000170312.15_2	ENSG00000116691.10_2	ENSG00000100221.10_3
SIRT7	PCYT2	ENSG00000187531.13	ENSG00000185813.10	ENSG00000178999.12_3	ENSG00000169021.5_2	ENSG00000237765.6_3	ENSG00000183751.14_3	ENSG00000172977.12_3	ENSG00000143867.6_2	ENSG00000101940.17_2	ENSG00000128185.9_3	ENSG00000185298.12_2	ENSG00000160818.16_2
MAFG	SIRT7	ENSG00000197063.10	ENSG00000187531.13	ENSG00000160972.9_3	ENSG00000100299.17_2	ENSG00000128342.4_2	ENSG00000165175.15_2	ENSG00000169740.13_2	ENSG00000178999.12_3	ENSG00000169021.5_2	ENSG00000237765.6_3	ENSG00000183751.14_3	ENSG00000172977.12_3
FN3K	TBCD	ENSG00000167363.13	ENSG00000141556.20	ENSG00000183793.13_3	ENSG00000165997.4_2	ENSG00000178776.4_3	ENSG00000232859.9_3	ENSG00000160447.6_2	ENSG00000170017.12_3	ENSG00000071054.16_3	ENSG00000075223.13_2	ENSG00000153904.18_3	ENSG00000157168.18_1
CXXC1	MBD1	ENSG00000154832.14	ENSG00000141644.17	ENSG00000197324.8_3	ENSG00000163584.17_2	ENSG00000230989.6_2	ENSG00000134202.10_2	ENSG00000155090.14_2	ENSG00000105281.12_3	ENSG00000128951.13_2	ENSG00000213676.10_3	ENSG00000077152.9_2	ENSG00000147872.9_3
MCOLN1	PNPLA6	ENSG00000090674.15	ENSG00000032444.15	ENSG00000171469.10_3	ENSG00000170779.10_2	ENSG00000179965.11_2	ENSG00000198824.5_2	ENSG00000142330.19_3	ENSG00000110958.15_2	ENSG00000067365.14_3	ENSG00000100297.15_2	ENSG00000197217.12_3	ENSG00000088833.17_3
NDUFA7	CD320	ENSG00000267855.5	ENSG00000167775.10	ENSG00000163660.11_2	ENSG00000034713.7_2	ENSG00000198612.10_2	ENSG00000031698.12_2	ENSG00000188529.14_2	ENSG00000184584.12_3	ENSG00000100664.10_2	ENSG00000108106.13_2	ENSG00000103496.14_3	ENSG00000170144.20_3
ICAM3	RAVER1	ENSG00000076662.9	ENSG00000161847.13	ENSG00000188549.12_2	ENSG00000123080.10_2	ENSG00000029993.14_2	ENSG00000168556.6_3	ENSG00000146670.9_3	ENSG00000112559.13_2	ENSG00000166896.7_3	ENSG00000163577.7_2	ENSG00000183793.13_3	ENSG00000121931.15_2
CCDC159	PLPPR2	ENSG00000183401.11	ENSG00000105520.10	ENSG00000140451.12_2	ENSG00000163462.17_2	ENSG00000182326.14_3	ENSG00000136940.13_2	ENSG00000110917.7_2	ENSG00000118292.8_2	ENSG00000122678.16_3	ENSG00000006625.17_3	ENSG00000100116.16_3	ENSG00000138495.6_3
CCDC130	MRI1	ENSG00000104957.13	ENSG00000037757.13	ENSG00000171604.11_2	ENSG00000168395.15_3	ENSG00000168710.17_2	ENSG00000169062.14_2	ENSG00000180198.15_3	ENSG00000004478.7_2	ENSG00000176108.9_3	ENSG00000150787.7_3	ENSG00000106638.15_2	ENSG00000160688.18_2
ASF1B	PRKACA	ENSG00000105011.8	ENSG00000072062.13	ENSG00000157557.11_3	ENSG00000164040.16_2	ENSG00000103042.8_3	ENSG00000072135.12_3	ENSG00000153885.14_2	ENSG00000176624.10_2	ENSG00000104164.10_3	ENSG00000091317.7_2	ENSG00000117586.10_2	ENSG00000196363.9_2
AKAP8L	AKAP8	ENSG00000011243.17	ENSG00000105127.8	ENSG00000055044.10_2	ENSG00000110911.14_3	ENSG00000166347.18_3	ENSG00000115525.17_3	ENSG00000159063.12_2	ENSG00000140950.15_2	ENSG00000129038.15_2	ENSG00000115526.10_3	ENSG00000135736.5_2	ENSG00000100003.17_3
ATP13A1	GMIP	ENSG00000105726.16	ENSG00000089639.10	ENSG00000070761.7_2	ENSG00000079999.13_3	ENSG00000132485.13_3	ENSG00000143013.12_2	ENSG00000144136.10_3	ENSG00000171940.13_3	ENSG00000105173.13_3	ENSG00000159231.5_2	ENSG00000158106.13_3	ENSG00000160949.16_2
SHKBP1	LTBP4	ENSG00000160410.14	ENSG00000090006.17	ENSG00000144659.10_2	ENSG00000136451.8_3	ENSG00000084693.15_3	ENSG00000168005.8_2	ENSG00000104381.12_2	ENSG00000135316.17_3	ENSG00000120802.13_3	ENSG00000170265.11_2	ENSG00000109576.13_2	ENSG00000127870.16_3
AXL	HNRNPUL1	ENSG00000167601.11	ENSG00000105323.16	ENSG00000072958.8_2	ENSG00000157954.14_2	ENSG00000005893.15_2	ENSG00000160209.18_2	ENSG00000106105.13_2	ENSG00000055483.19_3	ENSG00000178537.9_2	ENSG00000162496.8_2	ENSG00000149600.11_2	ENSG00000144118.13_3
ETHE1	PHLDB3	ENSG00000105755.7	ENSG00000176531.10	ENSG00000065154.11_2	ENSG00000008282.8_2	ENSG00000008130.15_2	ENSG00000125912.10_3	ENSG00000046647.13_2	ENSG00000168994.13_2	ENSG00000025156.12_2	ENSG00000156502.13_3	ENSG00000116885.18_2	ENSG00000234545.7_3
NECTIN2	TOMM40	ENSG00000130202.9	ENSG00000130204.12	ENSG00000160209.18_2	ENSG00000157954.14_2	ENSG00000072958.8_2	ENSG00000138363.14_3	ENSG00000153786.12_3	ENSG00000164949.7_3	ENSG00000213676.10_3	ENSG00000099875.14_3	ENSG00000119801.12_2	ENSG00000188529.14_2
RELB	CLASRP	ENSG00000104856.13	ENSG00000104859.14	ENSG00000123096.11_3	ENSG00000103257.8_2	ENSG00000168917.8_2	ENSG00000196352.14_2	ENSG00000198105.13_3	ENSG00000164930.11_2	ENSG00000104312.7_2	ENSG00000183431.11_2	ENSG00000177646.18_3	ENSG00000041802.10_2
GEMIN7	PPP1R37	ENSG00000142252.10	ENSG00000104866.10	ENSG00000113369.8_2	ENSG00000114744.8_2	ENSG00000168488.18_3	ENSG00000152661.7_2	ENSG00000243335.9_3	ENSG00000066651.18_2	ENSG00000117625.13_3	ENSG00000101350.7_2	ENSG00000205302.6_2	ENSG00000170606.14_3
DMWD	DMPK	ENSG00000185800.11	ENSG00000104936.17	ENSG00000144034.14_2	ENSG00000092094.10_2	ENSG00000178381.11_3	ENSG00000205560.12_3	ENSG00000139329.4_2	ENSG00000198728.10_2	ENSG00000127884.4_2	ENSG00000136270.13_3	ENSG00000157224.15_3	ENSG00000077152.9_2
CA11	DBP	ENSG00000063180.8	ENSG00000105516.10	ENSG00000137185.11_2	ENSG00000104142.10_2	ENSG00000163462.17_2	ENSG00000089335.20_3	ENSG00000127586.16_2	ENSG00000169242.11_2	ENSG00000183891.5_2	ENSG00000172466.15_3	ENSG00000100162.14_2	ENSG00000089335.20_3
HSD17B14	BCAT2	ENSG00000087076.8	ENSG00000105552.14	ENSG00000137868.18_3	ENSG00000111186.12_2	ENSG00000137563.11_2	ENSG00000129518.8_2	ENSG00000103811.15_2	ENSG00000105419.17_3	ENSG00000170581.13_3	ENSG00000079999.13_3	ENSG00000070761.7_2	ENSG00000079974.17_3
PLEKHA4	HSD17B14	ENSG00000105559.11	ENSG00000087076.8	ENSG00000197608.11_3	ENSG00000117602.11_2	ENSG00000092853.13_2	ENSG00000183092.16_3	ENSG00000164114.18_3	ENSG00000137868.18_3	ENSG00000111186.12_2	ENSG00000137563.11_2	ENSG00000129518.8_2	ENSG00000103811.15_2
NR1H2	POLD1	ENSG00000131408.13	ENSG00000062822.12	ENSG00000161677.11_3	ENSG00000064961.18_3	ENSG00000116649.9_3	ENSG00000088882.7_2	ENSG00000179958.8_2	ENSG00000034152.18_2	ENSG00000104765.15_3	ENSG00000112697.15_2	ENSG00000112837.16_3	ENSG00000179604.9_2
U2AF2	EPN1	ENSG00000063244.12	ENSG00000063245.14	ENSG00000123131.12_2	ENSG00000010244.18_3	ENSG00000178741.11_2	ENSG00000117448.13_3	ENSG00000113013.12_3	ENSG00000204941.13_2	ENSG00000162458.12_3	ENSG00000134440.11_3	ENSG00000134153.9_3	ENSG00000178741.11_2
ZNF530	ZNF134	ENSG00000183647.10	ENSG00000213762.11	ENSG00000100625.8_3	ENSG00000142867.12_2	ENSG00000186272.12_3	ENSG00000130818.11_3	ENSG00000133111.3_2	ENSG00000149798.4_2	ENSG00000164002.11_3	ENSG00000181830.8_3	ENSG00000240230.5_3	ENSG00000198324.13_3
ZBTB45	SLC27A5	ENSG00000119574.12	ENSG00000083807.9	ENSG00000117650.12_2	ENSG00000138231.12_2	ENSG00000132196.13_2	ENSG00000163684.11_3	ENSG00000130479.10_3	ENSG00000113070.7_2	ENSG00000128928.8_2	ENSG00000164889.13_3	ENSG00000141971.12_3	ENSG00000120805.13_3
MATN3	WDR35	ENSG00000132031.12	ENSG00000118965.14	ENSG00000197362.14_3	ENSG00000170631.14_3	ENSG00000152253.8_2	ENSG00000175104.14_2	ENSG00000196152.10_2	ENSG00000164180.13_2	ENSG00000100852.12_3	ENSG00000137871.19_3	ENSG00000178904.18_2	ENSG00000122970.15_2
DPY30	MEMO1	ENSG00000162961.13	ENSG00000162959.13	ENSG00000123131.12_2	ENSG00000010244.18_3	ENSG00000178741.11_2	ENSG00000123159.15_3	ENSG00000117448.13_3	ENSG00000170965.9_2	ENSG00000133030.20_3	ENSG00000112414.14_3	ENSG00000133026.12_3	ENSG00000004534.14_3
RAB11FIP5	SFXN5	ENSG00000135631.16	ENSG00000144040.12	ENSG00000170677.5_3	ENSG00000122643.18_3	ENSG00000169826.7_2	ENSG00000134758.13_3	ENSG00000215114.8_2	ENSG00000121741.16_2	ENSG00000196083.9_3	ENSG00000109436.7_3	ENSG00000152990.13_2	ENSG00000180611.6_2
SEMA4C	ANKRD39	ENSG00000168758.10	ENSG00000213337.8	ENSG00000144034.14_2	ENSG00000178381.11_3	ENSG00000205560.12_3	ENSG00000150787.7_3	ENSG00000092094.10_2	ENSG00000215193.12_3	ENSG00000159055.3_2	ENSG00000103245.13_3	ENSG00000135900.3_2	ENSG00000136159.3_2
MPP4	TMEM237	ENSG00000082126.17	ENSG00000155755.18	ENSG00000221926.11_3	ENSG00000187735.13_2	ENSG00000086062.12_2	ENSG00000050748.17_3	ENSG00000153071.14_3	ENSG00000134531.9_3	ENSG00000162458.12_3	ENSG00000173818.16_3	ENSG00000073584.18_3	ENSG00000204843.12_3
ALS2	MPP4	ENSG00000003393.14	ENSG00000082126.17	ENSG00000136378.14_2	ENSG00000147573.16_3	ENSG00000155097.11_2	ENSG00000165060.11_3	ENSG00000172667.10_2	ENSG00000221926.11_3	ENSG00000187735.13_2	ENSG00000086062.12_2	ENSG00000050748.17_3	ENSG00000153071.14_3
PIKFYVE	PTH2R	ENSG00000115020.16	ENSG00000144407.9	ENSG00000117174.10_2	ENSG00000159256.12_3	ENSG00000135241.16_3	ENSG00000180537.12_3	ENSG00000187555.14_2	ENSG00000132669.12_3	ENSG00000116874.11_3	ENSG00000168916.15_3	ENSG00000178445.9_2	ENSG00000073849.14_3
ATG9A	ABCB6	ENSG00000198925.10	ENSG00000115657.12	ENSG00000092094.10_2	ENSG00000116337.15_3	ENSG00000205560.12_3	ENSG00000158373.8_3	ENSG00000204070.9_3	ENSG00000172113.8_3	ENSG00000090432.6_2	ENSG00000156345.17_2	ENSG00000100968.13_2	ENSG00000000003.14_2
PCNA	TMEM230	ENSG00000132646.10	ENSG00000089063.14	ENSG00000198668.10_3	ENSG00000111843.13_2	ENSG00000169908.11_3	ENSG00000213465.7_3	ENSG00000143621.16_2	ENSG00000241837.6_3	ENSG00000165678.20_3	ENSG00000006042.11_2	ENSG00000106028.10_3	ENSG00000143742.12_2
E2F1	NECAB3	ENSG00000101412.12	ENSG00000125967.16	ENSG00000110917.7_2	ENSG00000135900.3_2	ENSG00000155304.5_2	ENSG00000182326.14_3	ENSG00000151131.10_3	ENSG00000188603.18_3	ENSG00000120217.13_2	ENSG00000182372.9_3	ENSG00000121413.12_2	ENSG00000167088.10_3
ELMO2	SLC35C2	ENSG00000062598.17	ENSG00000080189.14	ENSG00000241258.6_3	ENSG00000110987.8_2	ENSG00000125149.11_2	ENSG00000160445.10_3	ENSG00000143889.15_3	ENSG00000049449.8_3	ENSG00000117691.9_2	ENSG00000090621.13_3	ENSG00000168884.14_2	ENSG00000176171.11_2
SS18L1	MTG2	ENSG00000184402.14	ENSG00000101181.17	ENSG00000156675.15_2	ENSG00000101400.5_2	ENSG00000159445.12_2	ENSG00000188706.12_2	ENSG00000163945.15_3	ENSG00000128989.10_2	ENSG00000174233.11_3	ENSG00000133884.9_2	ENSG00000168288.12_2	ENSG00000170627.10_3
ZNF512B	UCKL1	ENSG00000196700.8	ENSG00000198276.15	ENSG00000171574.17_3	ENSG00000138764.14_3	ENSG00000185215.8_3	ENSG00000021355.12_2	ENSG00000067334.13_2	ENSG00000168884.14_2	ENSG00000197119.12_3	ENSG00000117691.9_2	ENSG00000090621.13_3	ENSG00000078668.13_3
IFNAR2	IL10RB	ENSG00000159110.19	ENSG00000243646.9	ENSG00000061938.16_3	ENSG00000130558.19_3	ENSG00000172331.11_3	ENSG00000142409.5_2	ENSG00000170088.13_2	ENSG00000081087.14_3	ENSG00000104442.9_2	ENSG00000166889.13_2	ENSG00000105605.7_2	ENSG00000153391.15_3
CRYZL1	DONSON	ENSG00000205758.11	ENSG00000159147.17	ENSG00000090661.11_2	ENSG00000089022.13_2	ENSG00000120992.17_2	ENSG00000120008.15_2	ENSG00000140263.13_2	ENSG00000155438.11_3	ENSG00000139112.10_3	ENSG00000182986.12_3	ENSG00000164647.8_2	ENSG00000011478.11_2
BRWD1	PSMG1	ENSG00000185658.13	ENSG00000183527.11	ENSG00000173065.13_3	ENSG00000100207.18_3	ENSG00000178607.15_2	ENSG00000183354.11_2	ENSG00000070950.9_3	ENSG00000144034.14_2	ENSG00000205560.12_3	ENSG00000133636.10_2	ENSG00000178381.11_3	ENSG00000092094.10_2
NIPSNAP1	THOC5	ENSG00000184117.11	ENSG00000100296.13	ENSG00000111906.17_2	ENSG00000139684.13_3	ENSG00000124222.22_3	ENSG00000104695.12_2	ENSG00000163171.7_2	ENSG00000090316.15_2	ENSG00000089053.12_2	ENSG00000135829.16_2	ENSG00000100600.14_3	ENSG00000101421.3_2
HDAC10	TUBGCP6	ENSG00000100429.17	ENSG00000128159.11	ENSG00000125740.13_3	ENSG00000164112.12_3	ENSG00000197903.7_2	ENSG00000158850.14_2	ENSG00000163866.8_3	ENSG00000146802.12_2	ENSG00000084090.13_3	ENSG00000164877.18_2	ENSG00000100297.15_2	ENSG00000100814.17_2
MAPK12	HDAC10	ENSG00000188130.13	ENSG00000100429.17	ENSG00000136026.13_3	ENSG00000067829.18_3	ENSG00000051596.9_3	ENSG00000136271.10_3	ENSG00000114125.13_2	ENSG00000125740.13_3	ENSG00000164112.12_3	ENSG00000197903.7_2	ENSG00000158850.14_2	ENSG00000163866.8_3
MAPK11	MAPK12	ENSG00000185386.14	ENSG00000188130.13	ENSG00000141873.10_3	ENSG00000160818.16_2	ENSG00000184983.9_3	ENSG00000177666.16_3	ENSG00000171130.17_2	ENSG00000136026.13_3	ENSG00000067829.18_3	ENSG00000051596.9_3	ENSG00000136271.10_3	ENSG00000114125.13_2
BRPF1	OGG1	ENSG00000156983.15	ENSG00000114026.21	ENSG00000121897.14_2	ENSG00000128335.13_3	ENSG00000132196.13_2	ENSG00000204516.9_3	ENSG00000117650.12_2	ENSG00000135686.12_2	ENSG00000100124.14_3	ENSG00000131943.17_2	ENSG00000173442.12_2	ENSG00000204520.12_3
IL17RC	CRELD1	ENSG00000163702.18	ENSG00000163703.17	ENSG00000100246.12_3	ENSG00000205903.6_3	ENSG00000137806.8_3	ENSG00000153885.14_2	ENSG00000144834.13_3	ENSG00000077152.9_2	ENSG00000157224.15_3	ENSG00000124357.12_2	ENSG00000128951.13_2	ENSG00000167772.11_3
ZNF197	ZNF35	ENSG00000186448.14	ENSG00000169981.10	ENSG00000134802.17_3	ENSG00000168685.14_2	ENSG00000152253.8_2	ENSG00000170631.14_3	ENSG00000178773.14_3	ENSG00000173281.4_2	ENSG00000152784.15_2	ENSG00000197714.8_2	ENSG00000197363.9_2	ENSG00000010539.11_3
CELSR3	SLC26A6	ENSG00000008300.16	ENSG00000225697.12	ENSG00000198894.7_3	ENSG00000188610.8	ENSG00000125869.9_2	ENSG00000143401.14_3	ENSG00000115271.10_3	ENSG00000205560.12_3	ENSG00000116337.15_3	ENSG00000092094.10_2	ENSG00000144034.14_2	ENSG00000149716.12_2
USP4	C3orf62	ENSG00000114316.12	ENSG00000188315.7	ENSG00000145860.11_3	ENSG00000089022.13_2	ENSG00000140263.13_2	ENSG00000090661.11_2	ENSG00000100796.17_2	ENSG00000131019.10_2	ENSG00000183741.11_2	ENSG00000186193.8_2	ENSG00000198146.4_3	ENSG00000131931.8_2
ABHD14B	PCBP4	ENSG00000114779.19	ENSG00000090097.21	ENSG00000116685.15_2	ENSG00000088882.7_2	ENSG00000116649.9_3	ENSG00000197903.7_2	ENSG00000141994.15_3	ENSG00000136026.13_3	ENSG00000198668.10_3	ENSG00000153187.18_3	ENSG00000147274.14_2	ENSG00000136271.10_3
PODXL2	ABTB1	ENSG00000114631.10	ENSG00000114626.17	ENSG00000101391.20_3	ENSG00000138134.11_3	ENSG00000120256.9_2	ENSG00000085978.21_2	ENSG00000163166.14_3	ENSG00000090432.6_2	ENSG00000172113.8_3	ENSG00000156345.17_2	ENSG00000101888.11_2	ENSG00000159164.9_2
COPG1	HMCES	ENSG00000181789.14	ENSG00000183624.13	ENSG00000139684.13_3	ENSG00000164548.10_2	ENSG00000111906.17_2	ENSG00000104695.12_2	ENSG00000163171.7_2	ENSG00000099785.10_2	ENSG00000105829.11_2	ENSG00000241127.7_3	ENSG00000029363.16_3	ENSG00000269190.5_3
ATR	XRN1	ENSG00000175054.14	ENSG00000114127.10	ENSG00000058063.15_3	ENSG00000101752.11_2	ENSG00000113580.14_3	ENSG00000092439.13_3	ENSG00000132334.16_3	ENSG00000162374.16_3	ENSG00000164136.16_2	ENSG00000132437.17_2	ENSG00000130962.17_3	ENSG00000014164.6_2
DNAJB14	LAMTOR3	ENSG00000164031.16	ENSG00000109270.12	ENSG00000139496.15_3	ENSG00000163933.9_3	ENSG00000166199.12_3	ENSG00000136504.11_3	ENSG00000162368.13_2	ENSG00000109445.10_3	ENSG00000156253.6_2	ENSG00000158863.21_2	ENSG00000015532.9_2	ENSG00000103510.19_3
BDH2	SLC9B2	ENSG00000164039.14	ENSG00000164038.14	ENSG00000142657.20_3	ENSG00000008130.15_2	ENSG00000065154.11_2	ENSG00000223501.8_2	ENSG00000125912.10_3	ENSG00000149292.16_3	ENSG00000100271.16_2	ENSG00000110218.8_2	ENSG00000198853.11_3	ENSG00000124209.3_2
BBS7	CCNA2	ENSG00000138686.9	ENSG00000145386.9	ENSG00000035687.9_3	ENSG00000143653.9_2	ENSG00000103365.15_3	ENSG00000178537.9_2	ENSG00000106799.12_2	ENSG00000153487.12_2	ENSG00000164086.9_3	ENSG00000066654.13_3	ENSG00000165282.13_3	ENSG00000101888.11_2
BRD8	NME5	ENSG00000112983.17	ENSG00000112981.4	ENSG00000125977.6_2	ENSG00000169062.14_2	ENSG00000168395.15_3	ENSG00000100387.8_2	ENSG00000073111.13_3	ENSG00000099998.17_3	ENSG00000196757.7_3	ENSG00000143067.4_2	ENSG00000140320.11_3	ENSG00000196517.11_3
KDM3B	REEP2	ENSG00000120733.13	ENSG00000132563.15	ENSG00000186001.12_3	ENSG00000009954.10_2	ENSG00000135457.9_3	ENSG00000113300.11_2	ENSG00000160007.18_3	ENSG00000000003.14_2	ENSG00000156345.17_2	ENSG00000172113.8_3	ENSG00000101888.11_2	ENSG00000030110.12_2
ARAP3	FCHSD1	ENSG00000120318.15	ENSG00000197948.10	ENSG00000177169.9_3	ENSG00000128039.10_2	ENSG00000151778.10_2	ENSG00000147654.14_3	ENSG00000164241.13_3	ENSG00000147164.11_2	ENSG00000107372.12_2	ENSG00000063241.7_3	ENSG00000109917.10_3	ENSG00000005486.16_2
SIRT5	NOL7	ENSG00000124523.15	ENSG00000225921.6	ENSG00000163378.13_2	ENSG00000102081.13_3	ENSG00000168813.16_2	ENSG00000108176.14_2	ENSG00000165832.5_2	ENSG00000116691.10_2	ENSG00000197780.9_2	ENSG00000204267.13_3	ENSG00000120686.11_2	ENSG00000205423.11_2
MRPS18B	ATAT1	ENSG00000204568.11	ENSG00000137343.17	ENSG00000160688.18_2	ENSG00000179094.15_3	ENSG00000145191.12_3	ENSG00000176108.9_3	ENSG00000005238.19_2	ENSG00000105325.13_2	ENSG00000170899.10_2	ENSG00000181751.9_2	ENSG00000163975.11_3	ENSG00000163870.14_3
ATAT1	C6orf136	ENSG00000137343.17	ENSG00000204564.11	ENSG00000105325.13_2	ENSG00000170899.10_2	ENSG00000181751.9_2	ENSG00000163975.11_3	ENSG00000163870.14_3	ENSG00000184702.17_3	ENSG00000183891.5_2	ENSG00000117280.12_2	ENSG00000169242.11_2	ENSG00000172466.15_3
GTF2H4	VARS2	ENSG00000213780.10	ENSG00000137411.16	ENSG00000183751.14_3	ENSG00000169740.13_2	ENSG00000271303.1_3	ENSG00000164951.15_3	ENSG00000178999.12_3	ENSG00000237190.3_2	ENSG00000164576.11_2	ENSG00000170779.10_2	ENSG00000155287.10_2	ENSG00000089685.14_3
LSM2	VARS	ENSG00000204392.10	ENSG00000204394.12	ENSG00000167772.11_3	ENSG00000134057.14_3	ENSG00000005486.16_2	ENSG00000159079.18_3	ENSG00000141560.14_2	ENSG00000137876.9_2	ENSG00000167785.8_2	ENSG00000094631.18_3	ENSG00000119403.13_3	ENSG00000250317.8_2
TAPBP	RGL2	ENSG00000231925.11	ENSG00000237441.9	ENSG00000115350.11_2	ENSG00000118508.4_2	ENSG00000112759.16_2	ENSG00000108312.14_2	ENSG00000168275.14_2	ENSG00000143420.18_2	ENSG00000141994.15_3	ENSG00000100219.16_3	ENSG00000113328.18_2	ENSG00000132591.11_2
KIFC1	PHF1	ENSG00000237649.7	ENSG00000112511.17	ENSG00000110455.13_3	ENSG00000105325.13_2	ENSG00000121413.12_2	ENSG00000250317.8_2	ENSG00000164751.14_3	ENSG00000143390.17_2	ENSG00000151729.10_2	ENSG00000134107.4_2	ENSG00000163866.8_3	ENSG00000177666.16_3
MRPL2	CUL7	ENSG00000112651.11	ENSG00000044090.8	ENSG00000158850.14_2	ENSG00000132591.11_2	ENSG00000168495.12_3	ENSG00000164112.12_3	ENSG00000128185.9_3	ENSG00000115286.19_3	ENSG00000101132.9_2	ENSG00000141971.12_3	ENSG00000171206.13_2	ENSG00000128928.8_2
KLC4	PTK7	ENSG00000137171.14	ENSG00000112655.15	ENSG00000114405.10_2	ENSG00000158483.15_2	ENSG00000164615.4_2	ENSG00000100439.10_2	ENSG00000100292.16_2	ENSG00000117298.14_2	ENSG00000078140.13_3	ENSG00000170035.15_3	ENSG00000114054.13_3	ENSG00000112977.15_2
SRF	CUL9	ENSG00000112658.7	ENSG00000112659.13	ENSG00000164109.13_2	ENSG00000119673.14_2	ENSG00000141428.16_3	ENSG00000198805.11_3	ENSG00000152944.8_3	ENSG00000158006.13_2	ENSG00000105556.11_3	ENSG00000170677.5_3	ENSG00000134758.13_3	ENSG00000169299.13_2
MRM2	MAD1L1	ENSG00000122687.17	ENSG00000002822.15	ENSG00000100897.17_3	ENSG00000198805.11_3	ENSG00000164109.13_2	ENSG00000172831.11_3	ENSG00000116337.15_3	ENSG00000182247.9_3	ENSG00000182197.10_3	ENSG00000033170.16_3	ENSG00000075151.20_3	ENSG00000151474.21_3
CCT6A	SUMF2	ENSG00000146731.10	ENSG00000129103.17	ENSG00000164932.12_2	ENSG00000134294.13_2	ENSG00000037241.7_3	ENSG00000117592.8_2	ENSG00000225663.7_3	ENSG00000145494.11_2	ENSG00000114019.14_3	ENSG00000100764.13_3	ENSG00000185624.14_2	ENSG00000103275.19_3
STYXL1	TMEM120A	ENSG00000127952.16	ENSG00000189077.10	ENSG00000197043.13_2	ENSG00000196937.10_3	ENSG00000205531.12_3	ENSG00000140612.13_2	ENSG00000108883.12_2	ENSG00000123415.15_3	ENSG00000174744.13_3	ENSG00000105364.13_3	ENSG00000119335.16_3	ENSG00000146674.14_3
GPC2	GAL3ST4	ENSG00000213420.7	ENSG00000197093.10	ENSG00000130772.13_2	ENSG00000104142.10_2	ENSG00000006194.9_3	ENSG00000125347.13_3	ENSG00000168556.6_3	ENSG00000121417.13_2	ENSG00000131094.3_2	ENSG00000168517.10_3	ENSG00000165169.10_2	ENSG00000165506.14_3
SLC12A9	TRIP6	ENSG00000146828.17	ENSG00000087077.13	ENSG00000152661.7_2	ENSG00000198556.13_2	ENSG00000113369.8_2	ENSG00000158863.21_2	ENSG00000114744.8_2	ENSG00000123342.15_2	ENSG00000120149.8_2	ENSG00000186889.9_3	ENSG00000185761.10_2	ENSG00000198081.10_3
TRIP6	SRRT	ENSG00000087077.13	ENSG00000087087.18	ENSG00000123342.15_2	ENSG00000120149.8_2	ENSG00000186889.9_3	ENSG00000185761.10_2	ENSG00000198081.10_3	ENSG00000099875.14_3	ENSG00000213676.10_3	ENSG00000147872.9_3	ENSG00000171206.13_2	ENSG00000124380.10_3
CUX1	SH2B2	ENSG00000257923.9	ENSG00000160999.10	ENSG00000187720.14_3	ENSG00000145687.16_3	ENSG00000169398.19_3	ENSG00000164808.16_3	ENSG00000148120.16_1	ENSG00000173114.12_2	ENSG00000189042.13_3	ENSG00000197372.9_2	ENSG00000137714.2_2	ENSG00000162998.4_2
DSCC1	TAF2	ENSG00000136982.5	ENSG00000064313.11	ENSG00000147894.14_2	ENSG00000173848.18_2	ENSG00000148057.15_3	ENSG00000095303.14_3	ENSG00000121058.4_3	ENSG00000069869.15_2	ENSG00000065485.19_3	ENSG00000185722.16_3	ENSG00000132388.12_2	ENSG00000136478.7_3
PUF60	SCRIB	ENSG00000179950.13	ENSG00000180900.18	ENSG00000198612.10_2	ENSG00000163660.11_2	ENSG00000034713.7_2	ENSG00000031698.12_2	ENSG00000188529.14_2	ENSG00000243716.6	ENSG00000169246.16_3	ENSG00000132963.7_2	ENSG00000117586.10_2	ENSG00000196363.9_2
PARP10	PLEC	ENSG00000178685.13	ENSG00000178209.14	ENSG00000127564.16_3	ENSG00000105696.8_2	ENSG00000149798.4_2	ENSG00000240230.5_3	ENSG00000175643.8_2	ENSG00000133606.10_3	ENSG00000174136.11_2	ENSG00000113407.13_3	ENSG00000124783.12_3	ENSG00000180198.15_3
NDUFB6	TOPORS	ENSG00000165264.6	ENSG00000197579.7	ENSG00000223501.8_2	ENSG00000142657.20_3	ENSG00000173818.16_3	ENSG00000175183.9_2	ENSG00000008282.8_2	ENSG00000018869.16_3	ENSG00000142867.12_2	ENSG00000100625.8_3	ENSG00000234616.8_3	ENSG00000166801.15_2
TMEM245	CTNNAL1	ENSG00000106771.12	ENSG00000119326.14	ENSG00000147650.11_3	ENSG00000075292.18_3	ENSG00000127947.15_2	ENSG00000112992.16_3	ENSG00000133627.17_2	ENSG00000085449.14_3	ENSG00000139218.17_3	ENSG00000131844.15_2	ENSG00000198909.7_3	ENSG00000154710.16_3
CCDC183	RABL6	ENSG00000213213.13	ENSG00000196642.18	ENSG00000274180.1_2	ENSG00000197714.8_2	ENSG00000107562.16_2	ENSG00000083828.15_3	ENSG00000176182.5_2	ENSG00000137692.11_2	ENSG00000167315.17_3	ENSG00000128596.16_2	ENSG00000136213.9_3	ENSG00000162714.12_3
PORCN	EBP	ENSG00000102312.21	ENSG00000147155.10	ENSG00000197249.13_3	ENSG00000101210.10_2	ENSG00000183309.11_2	ENSG00000197045.12_3	ENSG00000162377.5_2	ENSG00000183160.8_3	ENSG00000108784.9_3	ENSG00000159164.9_2	ENSG00000264364.2_2	ENSG00000112245.10_2
PIM2	SLC35A2	ENSG00000102096.9	ENSG00000102100.15	ENSG00000123080.10_2	ENSG00000188549.12_2	ENSG00000158615.8_2	ENSG00000132688.10_2	ENSG00000029993.14_2	ENSG00000123415.15_3	ENSG00000105364.13_3	ENSG00000204256.12_3	ENSG00000174744.13_3	ENSG00000119335.16_3
GPR173	TSPYL2	ENSG00000184194.5	ENSG00000184205.14	ENSG00000128274.15_2	ENSG00000174718.11_3	ENSG00000196453.7_2	ENSG00000164114.18_3	ENSG00000164048.13_2	ENSG00000236287.7_3	ENSG00000101000.5_2	ENSG00000175376.8_2	ENSG00000271303.1_3	ENSG00000147679.11_3
MECP2	IRAK1	ENSG00000169057.21	ENSG00000184216.13	ENSG00000196639.6_3	ENSG00000119596.17_3	ENSG00000128536.15_3	ENSG00000119844.15_2	ENSG00000166002.2	ENSG00000128581.15_2	ENSG00000120963.11_3	ENSG00000119777.18_3	ENSG00000166619.12_3	ENSG00000133398.3_2

## Sheet: legend
Dataset_EV9: Listed are the co-expressed tandem genes, as defined in SKNSH cell line, and their respective controls. First two columns are the gene symbols of the tandem genes, followed by their respective Ensembl Gene IDs. In columns 5-9 are the control gene for the upstream tandem genes, and in columns 10-14 are the control genes for the downstream tandem genes.
