# Supplementary material for: Unique features of transcription termination and initiation at closely spaced tandem human genes
Source: Mol Syst Biol. 2022 Apr 1;18(4):e10682. doi: 10.15252/msb.202110682 (PMC8972054; doi:10.15252/msb.202110682)
Supplement: Supplementary file 12 — Dataset EV10 [file MSB-18-e10682-s003.xlsx]

## Sheet: Dataset_EV10
KLHL17	PLEKHN1	ENSG00000187961.13	ENSG00000187583.10	ENSG00000163083.5_2	ENSG00000142700.11_2	ENSG00000107821.14_2	ENSG00000221909.2_3	ENSG00000139133.6_2	ENSG00000188199.10_2	ENSG00000156345.17_2	ENSG00000141428.16_3	ENSG00000164002.11_3	ENSG00000134248.13_2
SSU72	TMEM240	ENSG00000160075.11	ENSG00000205090.8	ENSG00000104613.11_3	ENSG00000142409.5_2	ENSG00000120708.16_3	ENSG00000235750.9_2	ENSG00000126934.13_2	ENSG00000152076.18_2	ENSG00000127129.9_2	ENSG00000089692.8_2	ENSG00000162482.4_2	ENSG00000174562.13_2
SLC35E2	CDK11A	ENSG00000215790.6	ENSG00000008128.22	ENSG00000182372.9_3	ENSG00000069345.11_2	ENSG00000165997.4_2	ENSG00000188986.6_2	ENSG00000181744.8_2	ENSG00000183785.14_3	ENSG00000139187.9_2	ENSG00000085741.12_2	ENSG00000105248.15_2	ENSG00000140968.10_3
NOL9	PLEKHG5	ENSG00000162408.10	ENSG00000171680.21	ENSG00000196584.2_2	ENSG00000108960.7_2	ENSG00000121578.12_3	ENSG00000026297.15_3	ENSG00000125846.15_2	ENSG00000137996.12_2	ENSG00000149231.11_3	ENSG00000117266.15_3	ENSG00000198393.7_2	ENSG00000166788.9_3
TAS1R1	ZBTB48	ENSG00000173662.20	ENSG00000204859.12	ENSG00000111186.12_2	ENSG00000154059.9_3	ENSG00000161929.14_2	ENSG00000158457.5_2	ENSG00000082196.20_3	ENSG00000205560.12_3	ENSG00000213465.7_3	ENSG00000185347.17_3	ENSG00000134086.7_2	ENSG00000182952.4_3
PHF13	THAP3	ENSG00000116273.5	ENSG00000041988.15	ENSG00000143382.14_3	ENSG00000170469.10_3	ENSG00000010319.6_3	ENSG00000240230.5_3	ENSG00000119608.12_3	ENSG00000109917.10_3	ENSG00000179094.15_3	ENSG00000144199.11_2	ENSG00000169992.9_2	ENSG00000103174.11_3
SLC25A34	TMEM82	ENSG00000162461.7	ENSG00000162460.6	ENSG00000204849.7_2	ENSG00000159450.12_2	ENSG00000185561.9_2	ENSG00000180644.7_2	ENSG00000162746.14_2	ENSG00000152804.10_2	ENSG00000089692.8_2	ENSG00000163508.12_2	ENSG00000171786.5_2	ENSG00000152076.18_2
IFFO2	ALDH4A1	ENSG00000169991.10	ENSG00000159423.16	ENSG00000030066.13_3	ENSG00000172667.10_2	ENSG00000100325.14_3	ENSG00000111490.12_2	ENSG00000067533.5_2	ENSG00000179387.9_3	ENSG00000165996.13_3	ENSG00000185950.8_2	ENSG00000088876.11_3	ENSG00000156502.13_3
SMPDL3B	XKR8	ENSG00000130768.14	ENSG00000158156.7	ENSG00000092208.16_3	ENSG00000135736.5_2	ENSG00000197496.5_2	ENSG00000154079.5_2	ENSG00000158457.5_2	ENSG00000069482.6_2	ENSG00000189430.12_2	ENSG00000131015.4_2	ENSG00000169026.12_3	ENSG00000124785.8_2
THRAP3	SH3D21	ENSG00000054118.13	ENSG00000214193.10	ENSG00000147526.19_3	ENSG00000091409.14_3	ENSG00000197102.10_2	ENSG00000110880.10_3	ENSG00000009954.10_2	ENSG00000102760.12_2	ENSG00000057657.15_3	ENSG00000169220.17_2	ENSG00000159873.9_2	ENSG00000159915.12_2
CSF3R	MRPS15	ENSG00000119535.17	ENSG00000116898.11	ENSG00000023330.14_2	ENSG00000136273.11_3	ENSG00000121931.15_2	ENSG00000163347.5_2	ENSG00000276045.2_3	ENSG00000168653.10_2	ENSG00000005238.19_2	ENSG00000162878.12_2	ENSG00000100116.16_3	ENSG00000182004.12_2
INPP5B	MTF1	ENSG00000204084.12	ENSG00000188786.9	ENSG00000123607.14_2	ENSG00000177058.11_3	ENSG00000171621.13_2	ENSG00000198814.12_3	ENSG00000102900.12_3	ENSG00000171612.6_3	ENSG00000164124.10_3	ENSG00000122299.11_2	ENSG00000012174.11_3	ENSG00000085978.21_2
ATXN7L2	CYB561D1	ENSG00000162650.16	ENSG00000174151.14	ENSG00000165621.8_3	ENSG00000189043.9_2	ENSG00000184923.12_2	ENSG00000185669.5_2	ENSG00000123395.14_2	ENSG00000112773.15_3	ENSG00000139266.5_2	ENSG00000136158.11_3	ENSG00000137135.17_2	ENSG00000169860.6_2
RSBN1	PHTF1	ENSG00000081019.13	ENSG00000116793.15	ENSG00000139350.11_3	ENSG00000111450.13_3	ENSG00000115339.13_3	ENSG00000143624.13_3	ENSG00000136048.13_3	ENSG00000138600.9_3	ENSG00000100170.9_2	ENSG00000163605.14_3	ENSG00000137767.13_3	ENSG00000077616.10_3
PTPN22	RSBN1	ENSG00000134242.15	ENSG00000081019.13	ENSG00000169247.11_2	ENSG00000077616.10_3	ENSG00000137767.13_3	ENSG00000179361.17_3	ENSG00000211456.10_2	ENSG00000139350.11_3	ENSG00000111450.13_3	ENSG00000115339.13_3	ENSG00000143624.13_3	ENSG00000136048.13_3
TARS2	ECM1	ENSG00000143374.16	ENSG00000143369.14	ENSG00000120837.7_3	ENSG00000076382.16_3	ENSG00000132623.15_3	ENSG00000124171.8_2	ENSG00000068697.6_2	ENSG00000162595.5_3	ENSG00000171056.7_3	ENSG00000163060.7_2	ENSG00000128276.10_2	ENSG00000131849.11_2
ARNT	CTSK	ENSG00000143437.20	ENSG00000143387.12	ENSG00000133059.16_2	ENSG00000105866.13_2	ENSG00000186350.9_2	ENSG00000162929.13_2	ENSG00000162688.16_3	ENSG00000143631.10_2	ENSG00000002745.12_2	ENSG00000243811.8_2	ENSG00000142233.11_2	ENSG00000186281.12_2
PRUNE1	BNIPL	ENSG00000143363.15	ENSG00000163141.18	ENSG00000149231.11_3	ENSG00000166788.9_3	ENSG00000243725.6_3	ENSG00000137996.12_2	ENSG00000117266.15_3	ENSG00000144026.11_3	ENSG00000071889.16_3	ENSG00000172888.11_2	ENSG00000129480.12_3	ENSG00000105254.11_3
VPS72	TMOD4	ENSG00000163159.12	ENSG00000163157.14	ENSG00000108839.11_3	ENSG00000129354.11_3	ENSG00000123411.14_3	ENSG00000005302.17_3	ENSG00000114251.14_3	ENSG00000139985.6_3	ENSG00000153234.13_3	ENSG00000184481.16_2	ENSG00000162746.14_2	ENSG00000163040.14_2
CGN	TUFT1	ENSG00000143375.14	ENSG00000143367.15	ENSG00000100225.17_2	ENSG00000097046.12_2	ENSG00000125977.6_2	ENSG00000198818.9_2	ENSG00000185787.14_3	ENSG00000178537.9_2	ENSG00000014257.15_2	ENSG00000154102.10_3	ENSG00000116478.11_2	ENSG00000168487.17_3
CRTC2	DENND4B	ENSG00000160741.16	ENSG00000198837.9	ENSG00000146858.7_2	ENSG00000027847.13_3	ENSG00000155438.11_3	ENSG00000135900.3_2	ENSG00000121716.20_3	ENSG00000144354.13_2	ENSG00000170312.15_2	ENSG00000118503.14_3	ENSG00000120942.13_3	ENSG00000181938.13_2
PBXIP1	PMVK	ENSG00000163346.16	ENSG00000163344.5	ENSG00000167755.14_3	ENSG00000130818.11_3	ENSG00000121716.20_3	ENSG00000159055.3_2	ENSG00000007080.10_2	ENSG00000101292.7_2	ENSG00000159873.9_2	ENSG00000130518.16_3	ENSG00000104381.12_2	ENSG00000186104.10_2
ADAM15	EFNA4	ENSG00000143537.13	ENSG00000243364.7	ENSG00000261794.1_2	ENSG00000082497.11_2	ENSG00000198753.11_3	ENSG00000162878.12_2	ENSG00000182004.12_2	ENSG00000156853.12_3	ENSG00000197448.13_2	ENSG00000112996.10_3	ENSG00000147679.11_3	ENSG00000178999.12_3
SCAMP3	FAM189B	ENSG00000116521.10	ENSG00000160767.20	ENSG00000112996.10_3	ENSG00000131019.10_2	ENSG00000189227.5_2	ENSG00000169683.7_3	ENSG00000156853.12_3	ENSG00000213741.9_3	ENSG00000178935.5_2	ENSG00000172977.12_3	ENSG00000184584.12_3	ENSG00000130772.13_2
CLK2	SCAMP3	ENSG00000176444.18	ENSG00000116521.10	ENSG00000165271.16_3	ENSG00000130827.6_2	ENSG00000007080.10_2	ENSG00000068028.17_2	ENSG00000181135.15_3	ENSG00000112996.10_3	ENSG00000131019.10_2	ENSG00000189227.5_2	ENSG00000169683.7_3	ENSG00000156853.12_3
KIAA0907	RIT1	ENSG00000132680.10	ENSG00000143622.10	ENSG00000249459.8_3	ENSG00000113558.18_3	ENSG00000010244.18_3	ENSG00000171813.13_2	ENSG00000176624.10_2	ENSG00000197714.8_2	ENSG00000179965.11_2	ENSG00000175691.8_2	ENSG00000168275.14_2	ENSG00000069399.14_3
SLC25A44	PMF1	ENSG00000160785.13	ENSG00000160783.19	ENSG00000123358.19_3	ENSG00000160447.6_2	ENSG00000132819.16_2	ENSG00000159917.15_3	ENSG00000196967.10_3	ENSG00000154252.11_2	ENSG00000140743.7_3	ENSG00000100567.12_3	ENSG00000118816.9_3	ENSG00000149503.12_2
ARHGAP30	USF1	ENSG00000186517.13	ENSG00000158773.14	ENSG00000178773.14_3	ENSG00000167614.13_3	ENSG00000204060.6_3	ENSG00000160183.13_2	ENSG00000102287.18_3	ENSG00000156853.12_3	ENSG00000132591.11_2	ENSG00000164086.9_3	ENSG00000166166.12_2	ENSG00000189227.5_2
NECTIN4	ARHGAP30	ENSG00000143217.8	ENSG00000186517.13	ENSG00000106144.19_2	ENSG00000104081.13_3	ENSG00000153140.8_2	ENSG00000103150.5_3	ENSG00000177556.11_3	ENSG00000178773.14_3	ENSG00000167614.13_3	ENSG00000204060.6_3	ENSG00000160183.13_2	ENSG00000102287.18_3
UFC1	USP21	ENSG00000143222.11	ENSG00000143258.15	ENSG00000197903.7_2	ENSG00000132591.11_2	ENSG00000100219.16_3	ENSG00000156853.12_3	ENSG00000164086.9_3	ENSG00000188549.12_2	ENSG00000073756.11_2	ENSG00000186666.5_2	ENSG00000213347.10_3	ENSG00000185730.7_3
KLHL12	RABIF	ENSG00000117153.15	ENSG00000183155.4	ENSG00000014138.8_3	ENSG00000144029.11_3	ENSG00000012817.15_2	ENSG00000072682.18_3	ENSG00000066926.10_2	ENSG00000122678.16_3	ENSG00000156711.16_2	ENSG00000060642.10_3	ENSG00000124155.17_3	ENSG00000167862.9_3
IRF6	C1orf74	ENSG00000117595.10	ENSG00000162757.4	ENSG00000164751.14_3	ENSG00000196793.13_2	ENSG00000133884.9_2	ENSG00000107672.14_2	ENSG00000007944.14_2	ENSG00000169860.6_2	ENSG00000112773.15_3	ENSG00000116990.10_3	ENSG00000179598.5_3	ENSG00000164056.10_2
MARC2	MARC1	ENSG00000117791.15	ENSG00000186205.12	ENSG00000143149.12_2	ENSG00000119537.15_2	ENSG00000162512.15_3	ENSG00000163466.15_2	ENSG00000117676.13_3	ENSG00000125846.15_2	ENSG00000167881.14_1	ENSG00000026297.15_3	ENSG00000184939.15_2	ENSG00000147121.15_2
USP54	PPP3CB	ENSG00000166348.18	ENSG00000107758.15	ENSG00000102974.14_2	ENSG00000118985.15_2	ENSG00000168246.5_3	ENSG00000074590.13_3	ENSG00000104341.16_3	ENSG00000110619.17_2	ENSG00000120008.15_2	ENSG00000173681.16_3	ENSG00000113312.10_2	ENSG00000163781.12_3
CAMK2G	NDST2	ENSG00000148660.20	ENSG00000166507.17	ENSG00000133657.14_3	ENSG00000157625.15_2	ENSG00000039319.16_3	ENSG00000089154.10_2	ENSG00000272886.5_2	ENSG00000108784.9_3	ENSG00000125656.8_3	ENSG00000172977.12_3	ENSG00000109475.16_2	ENSG00000172113.8_3
UBTD1	ANKRD2	ENSG00000165886.4	ENSG00000165887.11	ENSG00000128708.12_2	ENSG00000145241.10_3	ENSG00000122591.11_2	ENSG00000134152.10_3	ENSG00000184182.18_3	ENSG00000158428.3_2	ENSG00000177842.11_2	ENSG00000254999.3_2	ENSG00000176896.8_2	ENSG00000165917.9_2
ANKRD2	HOGA1	ENSG00000165887.11	ENSG00000241935.8	ENSG00000158428.3_2	ENSG00000177842.11_2	ENSG00000254999.3_2	ENSG00000176896.8_2	ENSG00000165917.9_2	ENSG00000104671.7_3	ENSG00000184979.9_2	ENSG00000156795.6_3	ENSG00000169635.9_2	ENSG00000121064.12_3
HPS1	PYROXD2	ENSG00000107521.18	ENSG00000119943.12	ENSG00000088876.11_3	ENSG00000179387.9_3	ENSG00000117266.15_3	ENSG00000149231.11_3	ENSG00000118197.13_3	ENSG00000118960.12_3	ENSG00000092853.13_2	ENSG00000133985.2_2	ENSG00000137460.8_2	ENSG00000134815.18_2
C10orf76	KCNIP2	ENSG00000120029.12	ENSG00000120049.18	ENSG00000196730.12_3	ENSG00000075651.15_2	ENSG00000154556.17_3	ENSG00000179088.14_3	ENSG00000107295.9_2	ENSG00000135423.12_2	ENSG00000143126.7_2	ENSG00000049769.12_3	ENSG00000197933.12_3	ENSG00000124562.9_3
CALHM1	CALHM2	ENSG00000185933.6	ENSG00000138172.10	ENSG00000152778.8_2	ENSG00000145632.14_2	ENSG00000213347.10_3	ENSG00000186666.5_2	ENSG00000108813.10_2	ENSG00000162595.5_3	ENSG00000171056.7_3	ENSG00000163060.7_2	ENSG00000128276.10_2	ENSG00000162009.8_3
GSTO1	GSTO2	ENSG00000148834.12	ENSG00000065621.14	ENSG00000141750.6_2	ENSG00000025770.18_2	ENSG00000094804.9_2	ENSG00000100292.16_2	ENSG00000204524.6_2	ENSG00000155959.10_2	ENSG00000135778.11_2	ENSG00000104695.12_2	ENSG00000168994.13_2	ENSG00000134109.10_2
ANO9	SIGIRR	ENSG00000185101.12	ENSG00000185187.12	ENSG00000164823.9_2	ENSG00000103248.18_3	ENSG00000180354.15_3	ENSG00000100814.17_2	ENSG00000181220.15_2	ENSG00000105254.11_3	ENSG00000004848.7_3	ENSG00000129480.12_3	ENSG00000172888.11_2	ENSG00000170100.13_3
PACSIN3	ARFGAP2	ENSG00000165912.15	ENSG00000149182.14	ENSG00000144843.11_3	ENSG00000163815.5_3	ENSG00000170469.10_3	ENSG00000129460.15_3	ENSG00000158373.8_3	ENSG00000128944.13_3	ENSG00000128951.13_2	ENSG00000162377.5_2	ENSG00000213793.5_3	ENSG00000119953.12_2
TUT1	EEF1G	ENSG00000149016.15	ENSG00000254772.9	ENSG00000090470.14_2	ENSG00000184545.10_2	ENSG00000167785.8_2	ENSG00000127666.9_2	ENSG00000110107.8_3	ENSG00000176171.11_2	ENSG00000117226.11_3	ENSG00000232859.9_3	ENSG00000196547.14_3	ENSG00000112039.3_2
INTS5	GANAB	ENSG00000185085.2	ENSG00000089597.16	ENSG00000180917.17_3	ENSG00000143390.17_2	ENSG00000230989.6_2	ENSG00000104472.9_3	ENSG00000132436.11_3	ENSG00000142634.12_2	ENSG00000091317.7_2	ENSG00000138668.18_3	ENSG00000005801.16_3	ENSG00000196924.14_2
STX5	NXF1	ENSG00000162236.11	ENSG00000162231.13	ENSG00000101751.10_3	ENSG00000135378.3_2	ENSG00000137563.11_2	ENSG00000145675.14_2	ENSG00000087995.15_2	ENSG00000183520.11_3	ENSG00000105327.17_3	ENSG00000142330.19_3	ENSG00000076043.9_3	ENSG00000159079.18_3
PCNX3	SIPA1	ENSG00000197136.4	ENSG00000213445.9	ENSG00000142731.10_2	ENSG00000147789.15_2	ENSG00000198894.7_3	ENSG00000197894.10_3	ENSG00000185359.12_3	ENSG00000124155.17_3	ENSG00000068438.14_2	ENSG00000090263.15_3	ENSG00000181135.15_3	ENSG00000130827.6_2
KLC2	RAB1B	ENSG00000174996.11	ENSG00000174903.15	ENSG00000165617.14_3	ENSG00000138495.6_3	ENSG00000179909.15_2	ENSG00000167945.1_2	ENSG00000090932.10_2	ENSG00000213465.7_3	ENSG00000205560.12_3	ENSG00000182952.4_3	ENSG00000150787.7_3	ENSG00000176273.14_2
RAB1B	CNIH2	ENSG00000174903.15	ENSG00000174871.10	ENSG00000213465.7_3	ENSG00000205560.12_3	ENSG00000182952.4_3	ENSG00000150787.7_3	ENSG00000176273.14_2	ENSG00000166166.12_2	ENSG00000189227.5_2	ENSG00000185432.11_2	ENSG00000237765.6_3	ENSG00000131019.10_2
ANKRD13D	SSH3	ENSG00000172932.14	ENSG00000172830.12	ENSG00000128335.13_3	ENSG00000163479.13_2	ENSG00000128928.8_2	ENSG00000116691.10_2	ENSG00000161091.12_3	ENSG00000173480.10_3	ENSG00000173548.8_2	ENSG00000120963.11_3	ENSG00000087088.19_3	ENSG00000152443.12_3
ALDH3B1	NDUFS8	ENSG00000006534.15	ENSG00000110717.12	ENSG00000008394.12_3	ENSG00000166762.16_3	ENSG00000092445.11_2	ENSG00000189325.6_2	ENSG00000162139.9_2	ENSG00000126107.14_2	ENSG00000108179.13_2	ENSG00000131019.10_2	ENSG00000189227.5_2	ENSG00000159496.14_3
SIDT2	TAGLN	ENSG00000149577.15	ENSG00000149591.16	ENSG00000188610.8	ENSG00000117010.15_2	ENSG00000197782.14_3	ENSG00000126882.12_2	ENSG00000132746.14_3	ENSG00000116649.9_3	ENSG00000073756.11_2	ENSG00000188549.12_2	ENSG00000185730.7_3	ENSG00000175548.8_2
MPZL2	MPZL3	ENSG00000149573.8	ENSG00000160588.9	ENSG00000129460.15_3	ENSG00000163815.5_3	ENSG00000119608.12_3	ENSG00000144843.11_3	ENSG00000170469.10_3	ENSG00000173467.8_3	ENSG00000196228.3_2	ENSG00000071575.11_2	ENSG00000114353.16_3	ENSG00000151332.18_2
CD27	TAPBPL	ENSG00000139193.3	ENSG00000139192.11	ENSG00000162366.7_2	ENSG00000164105.3_2	ENSG00000136999.4_2	ENSG00000128011.4_3	ENSG00000179958.8_2	ENSG00000134183.11_2	ENSG00000076944.15_3	ENSG00000013275.7_2	ENSG00000156453.13_3	ENSG00000144199.11_2
CHD4	NOP2	ENSG00000111642.14	ENSG00000111641.11	ENSG00000119906.11_2	ENSG00000163162.8_2	ENSG00000154856.12_3	ENSG00000126934.13_2	ENSG00000120708.16_3	ENSG00000141934.9_3	ENSG00000096395.10_2	ENSG00000171067.10_3	ENSG00000245694.9_3	ENSG00000117632.22_3
LRRC23	ENO2	ENSG00000010626.14	ENSG00000111674.8	ENSG00000124787.13_2	ENSG00000186973.10_2	ENSG00000116983.12_2	ENSG00000155428.12_2	ENSG00000166289.5_2	ENSG00000184674.8	ENSG00000108602.17_3	ENSG00000116337.15_3	ENSG00000111196.9_2	ENSG00000092094.10_2
ENO2	ATN1	ENSG00000111674.8	ENSG00000111676.14	ENSG00000184674.8	ENSG00000108602.17_3	ENSG00000116337.15_3	ENSG00000111196.9_2	ENSG00000092094.10_2	ENSG00000120942.13_3	ENSG00000181938.13_2	ENSG00000144659.10_2	ENSG00000118503.14_3	ENSG00000170312.15_2
KMT2D	PRKAG1	ENSG00000167548.14	ENSG00000181929.11	ENSG00000179833.4_2	ENSG00000256235.1_2	ENSG00000170340.10_2	ENSG00000087448.9_2	ENSG00000117906.13_3	ENSG00000154328.15_2	ENSG00000143013.12_2	ENSG00000178307.9_2	ENSG00000167785.8_2	ENSG00000163870.14_3
ASIC1	SMARCD1	ENSG00000110881.11	ENSG00000066117.14	ENSG00000155729.12_2	ENSG00000169016.16_2	ENSG00000177125.5_2	ENSG00000132623.15_3	ENSG00000040275.16_3	ENSG00000158863.21_2	ENSG00000196436.8_2	ENSG00000196110.7_2	ENSG00000168389.17_3	ENSG00000100439.10_2
METTL21B	TSFM	ENSG00000123427.16	ENSG00000123297.17	ENSG00000158480.10_2	ENSG00000232119.7_2	ENSG00000213465.7_3	ENSG00000140451.12_2	ENSG00000171574.17_3	ENSG00000106144.19_2	ENSG00000103150.5_3	ENSG00000104081.13_3	ENSG00000137806.8_3	ENSG00000121931.15_2
VSIG10	WSB2	ENSG00000176834.13	ENSG00000176871.8	ENSG00000115806.12_2	ENSG00000163817.15_3	ENSG00000123091.4_2	ENSG00000138386.16_3	ENSG00000003402.19_3	ENSG00000101670.11_3	ENSG00000003756.16_3	ENSG00000160058.18_2	ENSG00000104765.15_3	ENSG00000129187.14_3
PSMD9	WDR66	ENSG00000110801.13	ENSG00000158023.9	ENSG00000181481.13_3	ENSG00000169371.13_3	ENSG00000155330.9_2	ENSG00000002587.9_3	ENSG00000108852.14_2	ENSG00000110400.10_3	ENSG00000077585.13_2	ENSG00000175155.8_3	ENSG00000163655.15_2	ENSG00000125247.15_3
PRMT5	RBM23	ENSG00000100462.15	ENSG00000100461.17	ENSG00000111196.9_2	ENSG00000116337.15_3	ENSG00000108602.17_3	ENSG00000092094.10_2	ENSG00000176108.9_3	ENSG00000164751.14_3	ENSG00000196793.13_2	ENSG00000107672.14_2	ENSG00000133884.9_2	ENSG00000007944.14_2
DHRS4	DHRS4L2	ENSG00000157326.18	ENSG00000187630.15	ENSG00000124613.8_3	ENSG00000166896.7_3	ENSG00000129173.12_2	ENSG00000160447.6_2	ENSG00000159917.15_3	ENSG00000153292.15_3	ENSG00000117091.9_2	ENSG00000165660.7_2	ENSG00000165023.6_3	ENSG00000152503.9_3
DHRS4L2	DHRS4L1	ENSG00000187630.15	ENSG00000225766.9	ENSG00000153292.15_3	ENSG00000117091.9_2	ENSG00000165660.7_2	ENSG00000165023.6_3	ENSG00000152503.9_3	ENSG00000101146.12_3	ENSG00000243725.6_3	ENSG00000135148.11_2	ENSG00000152749.7_2	ENSG00000249709.7_3
RNF31	IRF9	ENSG00000092098.16	ENSG00000213928.8	ENSG00000112312.9_3	ENSG00000124380.10_3	ENSG00000166261.10_3	ENSG00000183520.11_3	ENSG00000105327.17_3	ENSG00000180884.9_2	ENSG00000120057.4_2	ENSG00000102390.10_3	ENSG00000101180.15_2	ENSG00000147883.10_2
PTGR2	ZNF410	ENSG00000140043.11	ENSG00000119725.18	ENSG00000106344.8_3	ENSG00000154359.12_2	ENSG00000168874.12_2	ENSG00000071967.11_2	ENSG00000121691.4_2	ENSG00000139263.11_3	ENSG00000102543.14_2	ENSG00000063978.15_3	ENSG00000052749.13_3	ENSG00000025039.14_2
ARHGAP11A	SCG5	ENSG00000198826.10	ENSG00000166922.8	ENSG00000133065.10_2	ENSG00000151923.17_3	ENSG00000117751.17_3	ENSG00000065154.11_2	ENSG00000135476.11_3	ENSG00000066279.17_3	ENSG00000172845.14_2	ENSG00000121644.18_2	ENSG00000221926.11_3	ENSG00000082898.16_2
PHGR1	DISP2	ENSG00000233041.8	ENSG00000140323.5	ENSG00000166349.9_2	ENSG00000165949.12_3	ENSG00000152454.3_2	ENSG00000152944.8_3	ENSG00000105058.11_2	ENSG00000196391.10_2	ENSG00000249931.4_3	ENSG00000138495.6_3	ENSG00000165617.14_3	ENSG00000168899.4_2
MAPKBP1	JMJD7	ENSG00000137802.13	ENSG00000243789.10	ENSG00000156374.14_2	ENSG00000124143.10_2	ENSG00000164463.12_2	ENSG00000113761.11_3	ENSG00000158163.14_3	ENSG00000161888.11_3	ENSG00000167862.9_3	ENSG00000071889.16_3	ENSG00000144026.11_3	ENSG00000060642.10_3
TMEM62	CCNDBP1	ENSG00000137842.6	ENSG00000166946.13	ENSG00000158079.14_3	ENSG00000173681.16_3	ENSG00000100372.14_3	ENSG00000157617.16_3	ENSG00000138593.8_2	ENSG00000156411.9_2	ENSG00000144199.11_2	ENSG00000076944.15_3	ENSG00000109917.10_3	ENSG00000204128.5_2
MYO5C	GNB5	ENSG00000128833.12	ENSG00000069966.18	ENSG00000177425.10_3	ENSG00000055208.18_3	ENSG00000164715.5_2	ENSG00000112701.17_3	ENSG00000141905.17_3	ENSG00000169762.16_2	ENSG00000135643.4_2	ENSG00000147364.16_2	ENSG00000069248.11_2	ENSG00000135272.10_3
BNIP2	GTF2A2	ENSG00000140299.11	ENSG00000140307.10	ENSG00000049656.13_2	ENSG00000151778.10_2	ENSG00000197170.9_2	ENSG00000163399.15_2	ENSG00000105829.11_2	ENSG00000123609.10_3	ENSG00000019186.9_2	ENSG00000152253.8_2	ENSG00000164938.13_2	ENSG00000170786.12_2
CLN6	CALML4	ENSG00000128973.12	ENSG00000129007.14	ENSG00000120137.6_3	ENSG00000133393.12_2	ENSG00000175895.3_2	ENSG00000170852.10_3	ENSG00000065548.17_3	ENSG00000138231.12_2	ENSG00000166261.10_3	ENSG00000160949.16_2	ENSG00000132406.11_2	ENSG00000039523.19_3
SIN3A	MAN2C1	ENSG00000169375.15	ENSG00000140400.16	ENSG00000099917.17_3	ENSG00000143179.14_3	ENSG00000123983.13_2	ENSG00000174106.2_3	ENSG00000146072.6_2	ENSG00000159079.18_3	ENSG00000076043.9_3	ENSG00000105327.17_3	ENSG00000112312.9_3	ENSG00000115042.9_3
TARSL2	TM2D3	ENSG00000185418.15	ENSG00000184277.12	ENSG00000126653.17_3	ENSG00000141446.10_2	ENSG00000066136.20_3	ENSG00000134986.13_3	ENSG00000075461.5_2	ENSG00000136273.11_3	ENSG00000023330.14_2	ENSG00000163347.5_2	ENSG00000121931.15_2	ENSG00000137806.8_3
WDR90	RHOT2	ENSG00000161996.18	ENSG00000140983.13	ENSG00000182208.13_2	ENSG00000177426.20_3	ENSG00000155100.10_2	ENSG00000176720.4_2	ENSG00000168884.14_2	ENSG00000198081.10_3	ENSG00000163866.8_3	ENSG00000172613.7_3	ENSG00000169740.13_2	ENSG00000168792.4_2
CRAMP1	HN1L	ENSG00000007545.15	ENSG00000206053.12	ENSG00000077254.14_3	ENSG00000130816.14_3	ENSG00000160199.14_2	ENSG00000149212.11_3	ENSG00000198862.13_3	ENSG00000165568.17_2	ENSG00000130363.11_2	ENSG00000135424.15_3	ENSG00000137270.10_2	ENSG00000198056.13_3
RAB26	TRAF7	ENSG00000167964.12	ENSG00000131653.12	ENSG00000183891.5_2	ENSG00000213347.10_3	ENSG00000073756.11_2	ENSG00000188549.12_2	ENSG00000186666.5_2	ENSG00000140876.11_2	ENSG00000068354.15_3	ENSG00000120784.15_3	ENSG00000160183.13_2	ENSG00000152253.8_2
SPNS1	LAT	ENSG00000169682.17	ENSG00000213658.11	ENSG00000117036.11_2	ENSG00000145191.12_3	ENSG00000109917.10_3	ENSG00000134086.7_2	ENSG00000179094.15_3	ENSG00000131849.11_2	ENSG00000163060.7_2	ENSG00000278570.4_2	ENSG00000163823.3_2	ENSG00000128276.10_2
MVD	CYBA	ENSG00000167508.11	ENSG00000051523.10	ENSG00000177082.12_3	ENSG00000121864.9_2	ENSG00000006210.6_2	ENSG00000130713.15_3	ENSG00000136888.6_2	ENSG00000142327.12_3	ENSG00000174669.11_2	ENSG00000125898.12_2	ENSG00000138381.9_3	ENSG00000051596.9_3
PITPNA	INPP5K	ENSG00000174238.14	ENSG00000132376.19	ENSG00000151458.11_2	ENSG00000183087.14_2	ENSG00000131507.10_2	ENSG00000090857.13_2	ENSG00000163166.14_3	ENSG00000083844.10_3	ENSG00000137270.10_2	ENSG00000198056.13_3	ENSG00000116396.14_3	ENSG00000173261.8_2
CAMTA2	SPAG7	ENSG00000108509.20	ENSG00000091640.7	ENSG00000167920.8_3	ENSG00000144589.21_2	ENSG00000124226.10_3	ENSG00000168661.14_2	ENSG00000112559.13_2	ENSG00000160867.14_3	ENSG00000175745.11_2	ENSG00000129932.7_3	ENSG00000186272.12_3	ENSG00000132510.10_2
INCA1	CAMTA2	ENSG00000196388.8	ENSG00000108509.20	ENSG00000112796.9_2	ENSG00000175505.10_3	ENSG00000170100.13_3	ENSG00000129480.12_3	ENSG00000133111.3_2	ENSG00000167920.8_3	ENSG00000144589.21_2	ENSG00000124226.10_3	ENSG00000168661.14_2	ENSG00000112559.13_2
FGF11	CHRNB1	ENSG00000161958.10	ENSG00000170175.10	ENSG00000101180.15_2	ENSG00000147883.10_2	ENSG00000179403.11_3	ENSG00000180884.9_2	ENSG00000120057.4_2	ENSG00000134597.15_3	ENSG00000205423.11_2	ENSG00000142330.19_3	ENSG00000183520.11_3	ENSG00000112874.9_2
RPL26	KRBA2	ENSG00000161970.12	ENSG00000184619.3	ENSG00000171863.12_2	ENSG00000177943.13_3	ENSG00000141994.15_3	ENSG00000126243.8_2	ENSG00000158850.14_2	ENSG00000164778.4_2	ENSG00000130675.14_2	ENSG00000181873.12_2	ENSG00000064195.7_2	ENSG00000186889.9_3
CDRT1	TVP23C-CDRT4	ENSG00000241322.4	ENSG00000259024.6	ENSG00000097096.8_2	ENSG00000135912.10_3	ENSG00000119514.6_3	ENSG00000174749.5_3	ENSG00000101421.3_2	ENSG00000196814.14_2	ENSG00000080845.17_2	ENSG00000196367.12_3	ENSG00000010810.17_3	ENSG00000128908.15_3
DRG2	MYO15A	ENSG00000108591.9	ENSG00000091536.16	ENSG00000197362.14_3	ENSG00000172007.5_2	ENSG00000013561.17_3	ENSG00000160439.15_3	ENSG00000170631.14_3	ENSG00000135919.12_3	ENSG00000160062.14_3	ENSG00000102858.12_3	ENSG00000150510.16_3	ENSG00000137767.13_3
FBXW10	TVP23B	ENSG00000171931.12	ENSG00000171928.13	ENSG00000084073.8_2	ENSG00000059122.16_2	ENSG00000146197.8_2	ENSG00000152503.9_3	ENSG00000140543.14_3	ENSG00000104852.14_2	ENSG00000082196.20_3	ENSG00000154719.13_3	ENSG00000183317.16_3	ENSG00000186204.14_3
KIAA0100	SGK494	ENSG00000007202.14	ENSG00000167524.14	ENSG00000197217.12_3	ENSG00000133606.10_3	ENSG00000171604.11_2	ENSG00000119280.16_2	ENSG00000165494.11_3	ENSG00000139266.5_2	ENSG00000137135.17_2	ENSG00000178401.14_2	ENSG00000183060.15_3	ENSG00000136158.11_3
CWC25	PIP4K2B	ENSG00000273559.4	ENSG00000276293.4	ENSG00000137563.11_2	ENSG00000103811.15_2	ENSG00000167384.10_2	ENSG00000135378.3_2	ENSG00000174032.16_3	ENSG00000108468.14_3	ENSG00000106537.7_2	ENSG00000112941.13_3	ENSG00000100426.6_3	ENSG00000119402.16_2
ACLY	KLHL11	ENSG00000131473.16	ENSG00000178502.5	ENSG00000112335.14_2	ENSG00000140263.13_2	ENSG00000132912.12_2	ENSG00000038219.12_2	ENSG00000127314.17_3	ENSG00000006210.6_2	ENSG00000101017.13_3	ENSG00000167755.14_3	ENSG00000051108.14_3	ENSG00000121864.9_2
AOC2	AOC3	ENSG00000131480.8	ENSG00000131471.6	ENSG00000120057.4_2	ENSG00000179403.11_3	ENSG00000125434.10_2	ENSG00000102390.10_3	ENSG00000120833.13_3	ENSG00000164778.4_2	ENSG00000130675.14_2	ENSG00000064195.7_2	ENSG00000197915.5_2	ENSG00000181873.12_2
NBR1	TMEM106A	ENSG00000188554.13	ENSG00000184988.8	ENSG00000089916.17_3	ENSG00000107798.17_3	ENSG00000198876.12_3	ENSG00000136504.11_3	ENSG00000120451.10_2	ENSG00000153234.13_3	ENSG00000136943.10_2	ENSG00000165272.14_2	ENSG00000161835.10_2	ENSG00000163040.14_2
MRPL10	OSBPL7	ENSG00000159111.12	ENSG00000006025.11	ENSG00000143416.20_3	ENSG00000137185.11_2	ENSG00000139233.6_3	ENSG00000173559.12_2	ENSG00000100897.17_3	ENSG00000106028.10_3	ENSG00000008516.16_2	ENSG00000115286.19_3	ENSG00000131669.9_2	ENSG00000214300.7_2
MTMR4	HSF5	ENSG00000108389.9	ENSG00000176160.10	ENSG00000120694.19_2	ENSG00000142208.15_3	ENSG00000133606.10_3	ENSG00000197217.12_3	ENSG00000060138.12_2	ENSG00000272391.5_3	ENSG00000167258.13_2	ENSG00000108219.14_2	ENSG00000141425.17_3	ENSG00000164024.11_1
INTS2	BRIP1	ENSG00000108506.11	ENSG00000136492.8	ENSG00000119899.12_2	ENSG00000115468.11_2	ENSG00000177054.13_2	ENSG00000185164.10	ENSG00000172785.18_3	ENSG00000006715.15_3	ENSG00000025293.16_3	ENSG00000071054.16_3	ENSG00000149177.12_2	ENSG00000128487.16_3
FDXR	GRIN2C	ENSG00000161513.11	ENSG00000161509.13	ENSG00000068394.10_2	ENSG00000164690.7_2	ENSG00000159753.13_3	ENSG00000162510.5_2	ENSG00000232653.8_2	ENSG00000168010.10_3	ENSG00000110107.8_3	ENSG00000177674.15_3	ENSG00000038274.16_2	ENSG00000096092.5_2
SLC25A19	MIF4GD	ENSG00000125454.11	ENSG00000125457.13	ENSG00000123992.18_2	ENSG00000204147.9_2	ENSG00000112559.13_2	ENSG00000124226.10_3	ENSG00000100246.12_3	ENSG00000183060.15_3	ENSG00000164056.10_2	ENSG00000179598.5_3	ENSG00000197903.7_2	ENSG00000107821.14_2
WBP2	UNC13D	ENSG00000132471.11	ENSG00000092929.11	ENSG00000159753.13_3	ENSG00000164690.7_2	ENSG00000068394.10_2	ENSG00000119608.12_3	ENSG00000129460.15_3	ENSG00000196470.11_3	ENSG00000168010.10_3	ENSG00000177674.15_3	ENSG00000110107.8_3	ENSG00000127666.9_2
MRPL38	TRIM65	ENSG00000204316.12	ENSG00000141569.10	ENSG00000128185.9_3	ENSG00000188186.10_2	ENSG00000213741.9_3	ENSG00000179943.7_2	ENSG00000130589.16_2	ENSG00000064961.18_3	ENSG00000006194.9_3	ENSG00000117280.12_2	ENSG00000165282.13_3	ENSG00000164794.8_2
JMJD6	MXRA7	ENSG00000070495.14	ENSG00000182534.13	ENSG00000134086.7_2	ENSG00000145191.12_3	ENSG00000117036.11_2	ENSG00000133111.3_2	ENSG00000213465.7_3	ENSG00000158457.5_2	ENSG00000161929.14_2	ENSG00000159337.6_2	ENSG00000154079.5_2	ENSG00000135622.12_2
CCDC40	GAA	ENSG00000141519.14	ENSG00000171298.12	ENSG00000112679.14_3	ENSG00000130584.10_2	ENSG00000133138.19_3	ENSG00000155962.12_3	ENSG00000150510.16_3	ENSG00000002745.12_2	ENSG00000188051.6_3	ENSG00000171206.13_2	ENSG00000138615.5_3	ENSG00000143479.15_3
SIRT7	PCYT2	ENSG00000187531.13	ENSG00000185813.10	ENSG00000064961.18_3	ENSG00000117280.12_2	ENSG00000006194.9_3	ENSG00000168556.6_3	ENSG00000122026.10_2	ENSG00000172478.17_3	ENSG00000065518.7_2	ENSG00000181830.8_3	ENSG00000226887.7_3	ENSG00000133398.3_2
FN3K	TBCD	ENSG00000167363.13	ENSG00000141556.20	ENSG00000232859.9_3	ENSG00000167920.8_3	ENSG00000124613.8_3	ENSG00000144589.21_2	ENSG00000112559.13_2	ENSG00000071054.16_3	ENSG00000107104.18_3	ENSG00000006715.15_3	ENSG00000172954.13_2	ENSG00000136141.14_3
CXXC1	MBD1	ENSG00000154832.14	ENSG00000141644.17	ENSG00000139133.6_2	ENSG00000134202.10_2	ENSG00000142700.11_2	ENSG00000221909.2_3	ENSG00000106038.12_3	ENSG00000101224.17_2	ENSG00000127884.4_2	ENSG00000117525.13_2	ENSG00000128944.13_3	ENSG00000162377.5_2
ABCA7	ARHGAP45	ENSG00000064687.12	ENSG00000180448.10	ENSG00000163362.10_3	ENSG00000164077.13_3	ENSG00000113734.17_3	ENSG00000157456.7_3	ENSG00000178301.3_2	ENSG00000170412.16_3	ENSG00000129354.11_3	ENSG00000170260.8_3	ENSG00000164342.12_2	ENSG00000012822.15_3
MCOLN1	PNPLA6	ENSG00000090674.15	ENSG00000032444.15	ENSG00000242612.6_3	ENSG00000125848.9_2	ENSG00000157111.12_2	ENSG00000119917.13_2	ENSG00000176358.15_2	ENSG00000249709.7_3	ENSG00000136367.13_3	ENSG00000148225.15_3	ENSG00000186204.14_3	ENSG00000100003.17_3
LRRC8E	MAP2K7	ENSG00000171017.10	ENSG00000076984.17	ENSG00000168275.14_2	ENSG00000069399.14_3	ENSG00000197363.9_2	ENSG00000197714.8_2	ENSG00000179965.11_2	ENSG00000213465.7_3	ENSG00000134086.7_2	ENSG00000145191.12_3	ENSG00000205560.12_3	ENSG00000182952.4_3
AKAP8L	AKAP8	ENSG00000011243.17	ENSG00000105127.8	ENSG00000188706.12_2	ENSG00000135776.4_2	ENSG00000116830.11_2	ENSG00000143889.15_3	ENSG00000110911.14_3	ENSG00000198346.10_3	ENSG00000151778.10_2	ENSG00000196757.7_3	ENSG00000103248.18_3	ENSG00000180354.15_3
ATP13A1	GMIP	ENSG00000105726.16	ENSG00000089639.10	ENSG00000250317.8_2	ENSG00000155592.15_2	ENSG00000137203.10_2	ENSG00000197933.12_3	ENSG00000143126.7_2	ENSG00000115286.19_3	ENSG00000162639.15_2	ENSG00000170903.10_3	ENSG00000137547.8_2	ENSG00000135390.17_3
ZBTB32	KMT2B	ENSG00000011590.13	ENSG00000272333.5	ENSG00000188771.4_2	ENSG00000214946.14_3	ENSG00000157335.20_3	ENSG00000109101.7_2	ENSG00000268182.5_2	ENSG00000063587.13_3	ENSG00000254004.6_2	ENSG00000196417.12_3	ENSG00000168884.14_2	ENSG00000144659.10_2
ALKBH6	SYNE4	ENSG00000239382.10	ENSG00000181392.14	ENSG00000130589.16_2	ENSG00000139515.5_2	ENSG00000188846.13_2	ENSG00000141994.15_3	ENSG00000158850.14_2	ENSG00000131849.11_2	ENSG00000197587.10_2	ENSG00000163060.7_2	ENSG00000278570.4_2	ENSG00000163823.3_2
FBL	DYRK1B	ENSG00000105202.8	ENSG00000105204.13	ENSG00000197249.13_3	ENSG00000158863.21_2	ENSG00000115350.11_2	ENSG00000187244.10_2	ENSG00000185745.9_2	ENSG00000176920.11_3	ENSG00000125841.12_3	ENSG00000184990.12_2	ENSG00000179909.15_2	ENSG00000168811.6_2
CXCL17	LIPE	ENSG00000189377.8	ENSG00000079435.9	ENSG00000260456.6_3	ENSG00000138629.15_2	ENSG00000188868.13_3	ENSG00000132746.14_3	ENSG00000188610.8	ENSG00000158457.5_2	ENSG00000197496.5_2	ENSG00000135736.5_2	ENSG00000159337.6_2	ENSG00000092208.16_3
NECTIN2	TOMM40	ENSG00000130202.9	ENSG00000130204.12	ENSG00000089916.17_3	ENSG00000107560.10_2	ENSG00000198876.12_3	ENSG00000170677.5_3	ENSG00000270647.5_3	ENSG00000181588.16_3	ENSG00000178163.7_2	ENSG00000108312.14_2	ENSG00000113552.15_3	ENSG00000130479.10_3
RELB	CLASRP	ENSG00000104856.13	ENSG00000104859.14	ENSG00000143149.12_2	ENSG00000119537.15_2	ENSG00000163466.15_2	ENSG00000188112.8_2	ENSG00000162512.15_3	ENSG00000141577.13_3	ENSG00000088298.12_2	ENSG00000136213.9_3	ENSG00000136436.14_3	ENSG00000085831.15_3
GEMIN7	PPP1R37	ENSG00000142252.10	ENSG00000104866.10	ENSG00000135390.17_3	ENSG00000170903.10_3	ENSG00000115286.19_3	ENSG00000162639.15_2	ENSG00000225663.7_3	ENSG00000107614.21_2	ENSG00000104427.11_2	ENSG00000083799.17_3	ENSG00000042317.16_2	ENSG00000179152.19_2
SYMPK	RSPH6A	ENSG00000125755.18	ENSG00000104941.7	ENSG00000127995.16_2	ENSG00000134046.11_2	ENSG00000163898.9_2	ENSG00000165806.19_2	ENSG00000134698.10_2	ENSG00000163975.11_3	ENSG00000189164.14_2	ENSG00000164938.13_2	ENSG00000185523.6_2	ENSG00000065802.11_2
CA11	DBP	ENSG00000063180.8	ENSG00000105516.10	ENSG00000171388.11_2	ENSG00000131015.4_2	ENSG00000100968.13_2	ENSG00000169026.12_3	ENSG00000069482.6_2	ENSG00000131019.10_2	ENSG00000126107.14_2	ENSG00000159496.14_3	ENSG00000101888.11_2	ENSG00000189227.5_2
FUT1	IZUMO1	ENSG00000174951.10	ENSG00000182264.8	ENSG00000221909.2_3	ENSG00000142700.11_2	ENSG00000107821.14_2	ENSG00000196812.4_2	ENSG00000163083.5_2	ENSG00000131849.11_2	ENSG00000162595.5_3	ENSG00000152454.3_2	ENSG00000171056.7_3	ENSG00000166349.9_2
PRRG2	PRR12	ENSG00000126460.10	ENSG00000126464.13	ENSG00000068394.10_2	ENSG00000164690.7_2	ENSG00000159753.13_3	ENSG00000162510.5_2	ENSG00000232653.8_2	ENSG00000136295.14_2	ENSG00000170265.11_2	ENSG00000130119.15_2	ENSG00000137817.16_3	ENSG00000119906.11_2
POLD1	SPIB	ENSG00000062822.12	ENSG00000269404.6	ENSG00000136114.15_2	ENSG00000177380.13_3	ENSG00000128596.16_2	ENSG00000121380.12_3	ENSG00000062370.16_3	ENSG00000198075.9_2	ENSG00000125744.11_2	ENSG00000109321.10_2	ENSG00000163376.11_2	ENSG00000196683.10_2
SPIB	MYBPC2	ENSG00000269404.6	ENSG00000086967.9	ENSG00000198075.9_2	ENSG00000125744.11_2	ENSG00000109321.10_2	ENSG00000163376.11_2	ENSG00000196683.10_2	ENSG00000118514.13_3	ENSG00000119508.17_2	ENSG00000127337.6_2	ENSG00000174514.12_3	ENSG00000197566.9_3
ZNF649	ZNF577	ENSG00000198093.10	ENSG00000161551.14	ENSG00000104783.11_2	ENSG00000171970.12_3	ENSG00000153896.17_2	ENSG00000122122.9_3	ENSG00000115596.3_2	ENSG00000105248.15_2	ENSG00000139187.9_2	ENSG00000183785.14_3	ENSG00000196268.11_3	ENSG00000140968.10_3
CCDC106	U2AF2	ENSG00000173581.7	ENSG00000063244.12	ENSG00000196812.4_2	ENSG00000221909.2_3	ENSG00000101000.5_2	ENSG00000139800.8_2	ENSG00000085644.13_2	ENSG00000154957.13_3	ENSG00000136243.12	ENSG00000178623.11_3	ENSG00000148841.15_2	ENSG00000135436.8_3
U2AF2	EPN1	ENSG00000063244.12	ENSG00000063245.14	ENSG00000154957.13_3	ENSG00000136243.12	ENSG00000178623.11_3	ENSG00000148841.15_2	ENSG00000135436.8_3	ENSG00000139977.13_3	ENSG00000167685.14_3	ENSG00000135436.8_3	ENSG00000117751.17_3	ENSG00000148841.15_2
ZNF544	ZNF8	ENSG00000198131.13	ENSG00000278129.1	ENSG00000123472.12_3	ENSG00000159322.17_2	ENSG00000126698.10_2	ENSG00000141448.8_2	ENSG00000074356.16_2	ENSG00000160194.17_2	ENSG00000184371.13_3	ENSG00000004779.9_2	ENSG00000079974.17_3	ENSG00000166226.12_2
ZBTB45	SLC27A5	ENSG00000119574.12	ENSG00000083807.9	ENSG00000181588.16_3	ENSG00000113369.8_2	ENSG00000198612.10_2	ENSG00000123933.16_3	ENSG00000117650.12_2	ENSG00000188771.4_2	ENSG00000268182.5_2	ENSG00000109101.7_2	ENSG00000157335.20_3	ENSG00000153896.17_2
EMILIN1	KHK	ENSG00000138080.13	ENSG00000138030.12	ENSG00000162746.14_2	ENSG00000184481.16_2	ENSG00000139985.6_3	ENSG00000110680.12_2	ENSG00000249853.7_3	ENSG00000100292.16_2	ENSG00000141750.6_2	ENSG00000173992.8_2	ENSG00000171865.9_3	ENSG00000196660.10_2
DPY30	MEMO1	ENSG00000162961.13	ENSG00000162959.13	ENSG00000117480.15_2	ENSG00000146410.11_3	ENSG00000163362.10_3	ENSG00000166682.10_2	ENSG00000157456.7_3	ENSG00000106070.17_3	ENSG00000106459.14_2	ENSG00000095951.16_3	ENSG00000181031.15_3	ENSG00000072803.17_2
RAB11FIP5	SFXN5	ENSG00000135631.16	ENSG00000144040.12	ENSG00000003402.19_3	ENSG00000115806.12_2	ENSG00000125827.8_2	ENSG00000010278.12_3	ENSG00000143353.11_2	ENSG00000080845.17_2	ENSG00000196814.14_2	ENSG00000010810.17_3	ENSG00000196367.12_3	ENSG00000180611.6_2
SEMA4C	ANKRD39	ENSG00000168758.10	ENSG00000213337.8	ENSG00000112167.9_2	ENSG00000179348.11_3	ENSG00000173548.8_2	ENSG00000166394.14_2	ENSG00000112812.15_3	ENSG00000133321.10_2	ENSG00000069399.14_3	ENSG00000181004.9_2	ENSG00000142544.6_2	ENSG00000168275.14_2
MPP4	TMEM237	ENSG00000082126.17	ENSG00000155755.18	ENSG00000126016.15_3	ENSG00000157060.15_3	ENSG00000083799.17_3	ENSG00000266074.8_2	ENSG00000145832.12_2	ENSG00000124171.8_2	ENSG00000068697.6_2	ENSG00000120837.7_3	ENSG00000076382.16_3	ENSG00000132623.15_3
ALS2	MPP4	ENSG00000003393.14	ENSG00000082126.17	ENSG00000085185.15_3	ENSG00000104408.9_3	ENSG00000107130.9_2	ENSG00000174953.13_3	ENSG00000197302.10_3	ENSG00000126016.15_3	ENSG00000157060.15_3	ENSG00000083799.17_3	ENSG00000266074.8_2	ENSG00000145832.12_2
PIKFYVE	PTH2R	ENSG00000115020.16	ENSG00000144407.9	ENSG00000102172.15_3	ENSG00000138398.15_2	ENSG00000109220.10_2	ENSG00000117013.14_2	ENSG00000139438.5_3	ENSG00000165487.13_2	ENSG00000169410.9_3	ENSG00000078699.21_2	ENSG00000166225.8_3	ENSG00000070882.12_3
E2F1	NECAB3	ENSG00000101412.12	ENSG00000125967.16	ENSG00000155438.11_3	ENSG00000143753.12_2	ENSG00000108465.14_3	ENSG00000147130.14_2	ENSG00000146858.7_2	ENSG00000165269.12_3	ENSG00000178996.13_3	ENSG00000166401.14_3	ENSG00000139508.14_2	ENSG00000121931.15_2
ELMO2	SLC35C2	ENSG00000062598.17	ENSG00000080189.14	ENSG00000079785.14_3	ENSG00000198301.11_3	ENSG00000160445.10_3	ENSG00000097096.8_2	ENSG00000173041.11_2	ENSG00000173545.4_2	ENSG00000143751.9_2	ENSG00000176720.4_2	ENSG00000160214.12_2	ENSG00000182208.13_2
SS18L1	MTG2	ENSG00000184402.14	ENSG00000101181.17	ENSG00000148154.9_2	ENSG00000107951.14_1	ENSG00000170234.12_2	ENSG00000133477.16_2	ENSG00000072401.14_2	ENSG00000154429.10_2	ENSG00000174233.11_3	ENSG00000179833.4_2	ENSG00000178623.11_3	ENSG00000160087.20_3
IFNAR2	IL10RB	ENSG00000159110.19	ENSG00000243646.9	ENSG00000100324.13_2	ENSG00000170088.13_2	ENSG00000205189.11_2	ENSG00000113643.8_2	ENSG00000117222.13_2	ENSG00000187474.4_2	ENSG00000187554.11_2	ENSG00000141434.11_2	ENSG00000139445.17_2	ENSG00000153292.15_3
BRWD1	PSMG1	ENSG00000185658.13	ENSG00000183527.11	ENSG00000175582.19_2	ENSG00000144791.9_3	ENSG00000100393.12_3	ENSG00000163683.11_3	ENSG00000196323.12_3	ENSG00000175592.8_3	ENSG00000165506.14_3	ENSG00000087510.6_2	ENSG00000172818.9_2	ENSG00000160688.18_2
TRAPPC10	PWP2	ENSG00000160218.12	ENSG00000241945.7	ENSG00000056097.15_2	ENSG00000112787.12_3	ENSG00000102753.9_3	ENSG00000109686.17_3	ENSG00000102699.5_2	ENSG00000100814.17_2	ENSG00000124786.9_2	ENSG00000164823.9_2	ENSG00000164332.7_2	ENSG00000116857.16_3
UFD1L	C22orf39	ENSG00000070010.18	ENSG00000242259.8	ENSG00000164045.11_3	ENSG00000164111.14_2	ENSG00000234545.7_3	ENSG00000168522.12_3	ENSG00000115828.15_2	ENSG00000085644.13_2	ENSG00000139800.8_2	ENSG00000166166.12_2	ENSG00000185432.11_2	ENSG00000237765.6_3
BAIAP2L2	SLC16A8	ENSG00000128298.16	ENSG00000100156.10	ENSG00000183317.16_3	ENSG00000105875.13_3	ENSG00000134470.20_3	ENSG00000198482.11_3	ENSG00000170464.9_3	ENSG00000101180.15_2	ENSG00000147883.10_2	ENSG00000180884.9_2	ENSG00000175544.13_2	ENSG00000249471.7_2
PLA2G6	BAIAP2L2	ENSG00000184381.18	ENSG00000128298.16	ENSG00000196639.6_3	ENSG00000118242.15_3	ENSG00000119772.16_2	ENSG00000109790.16_2	ENSG00000076321.10_3	ENSG00000183317.16_3	ENSG00000105875.13_3	ENSG00000134470.20_3	ENSG00000198482.11_3	ENSG00000170464.9_3
C22orf46	MEI1	ENSG00000184208.10	ENSG00000167077.12	ENSG00000006377.10_2	ENSG00000159556.9_2	ENSG00000204618.8_3	ENSG00000187266.13_3	ENSG00000142515.14_3	ENSG00000213079.9_3	ENSG00000080839.11_3	ENSG00000078674.17_2	ENSG00000138767.12_3	ENSG00000160305.17_3
MEI1	CCDC134	ENSG00000167077.12	ENSG00000100147.13	ENSG00000213079.9_3	ENSG00000080839.11_3	ENSG00000078674.17_2	ENSG00000138767.12_3	ENSG00000160305.17_3	ENSG00000198039.11_2	ENSG00000170961.6_2	ENSG00000188921.13_2	ENSG00000156795.6_3	ENSG00000075239.13_2
SEPT3	WBP2NL	ENSG00000100167.19	ENSG00000183066.14	ENSG00000132640.14_3	ENSG00000064545.14_3	ENSG00000125319.14_2	ENSG00000170004.16_3	ENSG00000196150.13_3	ENSG00000105355.8_3	ENSG00000136156.12_3	ENSG00000115828.15_2	ENSG00000110330.8_3	ENSG00000164045.11_3
HDAC10	TUBGCP6	ENSG00000100429.17	ENSG00000128159.11	ENSG00000172613.7_3	ENSG00000197903.7_2	ENSG00000198081.10_3	ENSG00000183060.15_3	ENSG00000163866.8_3	ENSG00000167106.11_2	ENSG00000135698.9_2	ENSG00000100344.10_3	ENSG00000205060.10_2	ENSG00000205846.3_3
MAPK12	HDAC10	ENSG00000188130.13	ENSG00000100429.17	ENSG00000189366.9_2	ENSG00000178229.7_2	ENSG00000103174.11_3	ENSG00000178381.11_3	ENSG00000169992.9_2	ENSG00000172613.7_3	ENSG00000197903.7_2	ENSG00000198081.10_3	ENSG00000183060.15_3	ENSG00000163866.8_3
MAPK11	MAPK12	ENSG00000185386.14	ENSG00000188130.13	ENSG00000152454.3_2	ENSG00000105058.11_2	ENSG00000127129.9_2	ENSG00000162482.4_2	ENSG00000174562.13_2	ENSG00000189366.9_2	ENSG00000178229.7_2	ENSG00000103174.11_3	ENSG00000178381.11_3	ENSG00000169992.9_2
IL17RE	IL17RC	ENSG00000163701.18	ENSG00000163702.18	ENSG00000163684.11_3	ENSG00000197780.9_2	ENSG00000198125.12_3	ENSG00000142632.16_3	ENSG00000168539.3_3	ENSG00000124613.8_3	ENSG00000129173.12_2	ENSG00000166896.7_3	ENSG00000232859.9_3	ENSG00000071243.15_2
IL17RC	CRELD1	ENSG00000163702.18	ENSG00000163703.17	ENSG00000124613.8_3	ENSG00000129173.12_2	ENSG00000166896.7_3	ENSG00000232859.9_3	ENSG00000071243.15_2	ENSG00000129480.12_3	ENSG00000105254.11_3	ENSG00000004848.7_3	ENSG00000172888.11_2	ENSG00000170100.13_3
ZNF197	ZNF35	ENSG00000186448.14	ENSG00000169981.10	ENSG00000204946.9_3	ENSG00000141391.13_3	ENSG00000178301.3_2	ENSG00000113734.17_3	ENSG00000069509.5_2	ENSG00000121864.9_2	ENSG00000177082.12_3	ENSG00000006210.6_2	ENSG00000010539.11_3	ENSG00000136888.6_2
CELSR3	SLC26A6	ENSG00000008300.16	ENSG00000225697.12	ENSG00000136319.11_3	ENSG00000204334.7_2	ENSG00000159899.14_2	ENSG00000183793.13_3	ENSG00000144134.18_2	ENSG00000112167.9_2	ENSG00000179348.11_3	ENSG00000166394.14_2	ENSG00000186230.6_3	ENSG00000173548.8_2
QARS	QRICH1	ENSG00000172053.17	ENSG00000198218.10	ENSG00000124785.8_2	ENSG00000189430.12_2	ENSG00000171388.11_2	ENSG00000151287.16_2	ENSG00000069482.6_2	ENSG00000185920.15_3	ENSG00000171150.7_2	ENSG00000104413.15_3	ENSG00000125304.8_2	ENSG00000170802.15_3
LAMB2	USP19	ENSG00000172037.13	ENSG00000172046.18	ENSG00000090432.6_2	ENSG00000100897.17_3	ENSG00000114125.13_2	ENSG00000139233.6_3	ENSG00000161664.6_2	ENSG00000112796.9_2	ENSG00000175505.10_3	ENSG00000134086.7_2	ENSG00000117036.11_2	ENSG00000133111.3_2
USP4	C3orf62	ENSG00000114316.12	ENSG00000188315.7	ENSG00000143398.19_3	ENSG00000116704.7_2	ENSG00000160712.12_2	ENSG00000100325.14_3	ENSG00000111490.12_2	ENSG00000179958.8_2	ENSG00000120471.15_2	ENSG00000128011.4_3	ENSG00000164105.3_2	ENSG00000189120.4_2
HYAL1	HYAL3	ENSG00000114378.16	ENSG00000186792.16	ENSG00000128276.10_2	ENSG00000163060.7_2	ENSG00000164404.8_2	ENSG00000163823.3_2	ENSG00000132881.11_2	ENSG00000128185.9_3	ENSG00000188186.10_2	ENSG00000179943.7_2	ENSG00000149798.4_2	ENSG00000171863.12_2
ABHD14B	PCBP4	ENSG00000114779.19	ENSG00000090097.21	ENSG00000173334.3_2	ENSG00000135045.6_2	ENSG00000169740.13_2	ENSG00000120149.8_2	ENSG00000198081.10_3	ENSG00000083845.8_2	ENSG00000132109.9_2	ENSG00000167528.12_3	ENSG00000167333.12_3	ENSG00000128394.16_2
DNAH12	ASB14	ENSG00000174844.14	ENSG00000239388.8	ENSG00000111912.19_3	ENSG00000136052.9_3	ENSG00000138246.15_3	ENSG00000078142.12_3	ENSG00000126070.19_2	ENSG00000147789.15_2	ENSG00000142731.10_2	ENSG00000197894.10_3	ENSG00000198894.7_3	ENSG00000185359.12_3
SPICE1	CFAP44	ENSG00000163611.11	ENSG00000206530.10	ENSG00000196639.6_3	ENSG00000118242.15_3	ENSG00000119772.16_2	ENSG00000109790.16_2	ENSG00000090565.15_3	ENSG00000150961.14_2	ENSG00000114166.7_2	ENSG00000140575.12_3	ENSG00000152223.12_3	ENSG00000154269.14_2
GRAMD1C	ZDHHC23	ENSG00000178075.19	ENSG00000184307.14	ENSG00000173542.8_3	ENSG00000168300.13_3	ENSG00000146072.6_2	ENSG00000168944.15_3	ENSG00000114933.15_3	ENSG00000157111.12_2	ENSG00000171522.5_2	ENSG00000204267.13_3	ENSG00000164932.12_2	ENSG00000034713.7_2
ATR	XRN1	ENSG00000175054.14	ENSG00000114127.10	ENSG00000115355.15_2	ENSG00000085511.19_3	ENSG00000059758.7_3	ENSG00000172530.20_3	ENSG00000074416.13_3	ENSG00000081377.16_2	ENSG00000078043.15_3	ENSG00000128829.11_2	ENSG00000037637.10_3	ENSG00000172943.19_3
DVL3	AP2M1	ENSG00000161202.17	ENSG00000161203.13	ENSG00000148344.10_2	ENSG00000120885.21_3	ENSG00000165030.3_2	ENSG00000127666.9_2	ENSG00000139291.13_3	ENSG00000111843.13_2	ENSG00000149716.12_2	ENSG00000165506.14_3	ENSG00000160688.18_2	ENSG00000172818.9_2
AP2M1	ABCF3	ENSG00000161203.13	ENSG00000161204.11	ENSG00000111843.13_2	ENSG00000149716.12_2	ENSG00000165506.14_3	ENSG00000160688.18_2	ENSG00000172818.9_2	ENSG00000128011.4_3	ENSG00000120471.15_2	ENSG00000179958.8_2	ENSG00000164105.3_2	ENSG00000183160.8_3
TBCCD1	CRYGS	ENSG00000113838.12	ENSG00000213139.7	ENSG00000109536.11_2	ENSG00000147894.14_2	ENSG00000175183.9_2	ENSG00000005379.15_3	ENSG00000175352.10_2	ENSG00000130772.13_2	ENSG00000184206.11_2	ENSG00000184584.12_3	ENSG00000175548.8_2	ENSG00000172977.12_3
DNAJB14	LAMTOR3	ENSG00000164031.16	ENSG00000109270.12	ENSG00000097033.14_2	ENSG00000117054.13_3	ENSG00000136504.11_3	ENSG00000118412.12_3	ENSG00000120451.10_2	ENSG00000171566.11_3	ENSG00000167377.17_3	ENSG00000175137.10_2	ENSG00000164615.4_2	ENSG00000084693.15_3
BDH2	SLC9B2	ENSG00000164039.14	ENSG00000164038.14	ENSG00000274349.4_2	ENSG00000188211.8_2	ENSG00000105708.8_2	ENSG00000196993.8_2	ENSG00000197647.11_3	ENSG00000101695.8_3	ENSG00000159261.10_3	ENSG00000174132.8_2	ENSG00000158163.14_3	ENSG00000086570.12_2
KDM3B	REEP2	ENSG00000120733.13	ENSG00000132563.15	ENSG00000169926.10_3	ENSG00000136560.13_3	ENSG00000117528.11_2	ENSG00000183337.16_2	ENSG00000106701.11_3	ENSG00000240230.5_3	ENSG00000157873.17_2	ENSG00000117560.7_2	ENSG00000139985.6_3	ENSG00000158373.8_3
HDAC3	DIAPH1	ENSG00000171720.9	ENSG00000131504.15	ENSG00000110442.11_2	ENSG00000070761.7_2	ENSG00000110107.8_3	ENSG00000096092.5_2	ENSG00000100764.13_3	ENSG00000188994.12_2	ENSG00000132182.11_2	ENSG00000102781.13_3	ENSG00000171862.10_3	ENSG00000111913.17_3
ARAP3	FCHSD1	ENSG00000120318.15	ENSG00000197948.10	ENSG00000134470.20_3	ENSG00000152749.7_2	ENSG00000105875.13_3	ENSG00000183317.16_3	ENSG00000186204.14_3	ENSG00000090263.15_3	ENSG00000122678.16_3	ENSG00000156711.16_2	ENSG00000124155.17_3	ENSG00000060642.10_3
SLU7	ZBED8	ENSG00000164609.9	ENSG00000221886.3	ENSG00000276045.2_3	ENSG00000164610.8_3	ENSG00000266472.5_2	ENSG00000155592.15_2	ENSG00000205903.6_3	ENSG00000175544.13_2	ENSG00000105136.20_3	ENSG00000198918.7_2	ENSG00000131931.8_2	ENSG00000249471.7_2
DDX41	DOK3	ENSG00000183258.11	ENSG00000146094.13	ENSG00000145632.14_2	ENSG00000163584.17_2	ENSG00000184731.5_2	ENSG00000135047.14_2	ENSG00000139515.5_2	ENSG00000178935.5_2	ENSG00000172977.12_3	ENSG00000184584.12_3	ENSG00000130772.13_2	ENSG00000184206.11_2
SIRT5	NOL7	ENSG00000124523.15	ENSG00000225921.6	ENSG00000112742.9_2	ENSG00000146729.9_3	ENSG00000010292.12_3	ENSG00000138279.15_3	ENSG00000162739.13_3	ENSG00000181588.16_3	ENSG00000113552.15_3	ENSG00000113369.8_2	ENSG00000178163.7_2	ENSG00000162377.5_2
GTF2H4	VARS2	ENSG00000213780.10	ENSG00000137411.16	ENSG00000155918.7_2	ENSG00000152076.18_2	ENSG00000089692.8_2	ENSG00000171773.2_3	ENSG00000127129.9_2	ENSG00000125744.11_2	ENSG00000198075.9_2	ENSG00000162676.11_2	ENSG00000163376.11_2	ENSG00000109321.10_2
VARS	VWA7	ENSG00000204394.12	ENSG00000204396.10	ENSG00000126882.12_2	ENSG00000197782.14_3	ENSG00000188610.8	ENSG00000117010.15_2	ENSG00000132746.14_3	ENSG00000178809.7	ENSG00000065268.10_3	ENSG00000186399.10_2	ENSG00000180871.7_3	ENSG00000004799.7_2
TAPBP	RGL2	ENSG00000231925.11	ENSG00000237441.9	ENSG00000113369.8_2	ENSG00000051108.14_3	ENSG00000104808.7_2	ENSG00000010539.11_3	ENSG00000114744.8_2	ENSG00000183891.5_2	ENSG00000135047.14_2	ENSG00000184731.5_2	ENSG00000128185.9_3	ENSG00000188186.10_2
ZNF76	DEF6	ENSG00000065029.14	ENSG00000023892.10	ENSG00000163378.13_2	ENSG00000118513.18_3	ENSG00000109618.11_2	ENSG00000100324.13_2	ENSG00000123643.12_3	ENSG00000100297.15_2	ENSG00000156172.5_2	ENSG00000267041.5_2	ENSG00000011422.11_2	ENSG00000184922.13_3
MRPL2	CUL7	ENSG00000112651.11	ENSG00000044090.8	ENSG00000161677.11_3	ENSG00000125434.10_2	ENSG00000102390.10_3	ENSG00000189120.4_2	ENSG00000197620.10_3	ENSG00000166261.10_3	ENSG00000132406.11_2	ENSG00000138231.12_2	ENSG00000160949.16_2	ENSG00000105372.6_3
KLC4	PTK7	ENSG00000137171.14	ENSG00000112655.15	ENSG00000142632.16_3	ENSG00000136689.18_2	ENSG00000164889.13_3	ENSG00000198125.12_3	ENSG00000143226.13_3	ENSG00000121749.15_3	ENSG00000126858.16_3	ENSG00000078070.12_3	ENSG00000182973.18_3	ENSG00000151292.17_3
SRF	CUL9	ENSG00000112658.7	ENSG00000112659.13	ENSG00000128581.15_2	ENSG00000100162.14_2	ENSG00000154146.12_2	ENSG00000125347.13_3	ENSG00000132432.13_2	ENSG00000162512.15_3	ENSG00000121152.9_3	ENSG00000117676.13_3	ENSG00000157954.14_2	ENSG00000143149.12_2
LTV1	ZC2HC1B	ENSG00000135521.8	ENSG00000118491.9	ENSG00000196954.13_3	ENSG00000175329.12_2	ENSG00000196476.11_2	ENSG00000166562.8_2	ENSG00000198156.10_2	ENSG00000043039.6_2	ENSG00000158125.9_2	ENSG00000165113.12_2	ENSG00000127084.17_2	ENSG00000113569.15_2
SUN1	GET4	ENSG00000164828.17	ENSG00000239857.6	ENSG00000213988.10_3	ENSG00000176542.9_2	ENSG00000158669.11_3	ENSG00000139163.15_3	ENSG00000176853.15_3	ENSG00000132463.13_3	ENSG00000124535.15_2	ENSG00000168288.12_2	ENSG00000100307.12_3	ENSG00000198040.10_3
PMS2	RSPH10B	ENSG00000122512.14	ENSG00000155026.16	ENSG00000118418.14_2	ENSG00000169925.16_3	ENSG00000126934.13_2	ENSG00000120708.16_3	ENSG00000151611.13_2	ENSG00000052749.13_3	ENSG00000143653.9_2	ENSG00000064932.15_2	ENSG00000186017.14_3	ENSG00000102543.14_2
ZDHHC4	C7orf26	ENSG00000136247.14	ENSG00000146576.12	ENSG00000197249.13_3	ENSG00000185745.9_2	ENSG00000172000.7_2	ENSG00000187244.10_2	ENSG00000187626.8_2	ENSG00000162139.9_2	ENSG00000008394.12_3	ENSG00000166762.16_3	ENSG00000167118.10_2	ENSG00000092445.11_2
SLC12A9	TRIP6	ENSG00000146828.17	ENSG00000087077.13	ENSG00000168453.14_3	ENSG00000005243.9_3	ENSG00000171522.5_2	ENSG00000157111.12_2	ENSG00000197780.9_2	ENSG00000183891.5_2	ENSG00000135047.14_2	ENSG00000184731.5_2	ENSG00000130589.16_2	ENSG00000128185.9_3
TRIP6	SRRT	ENSG00000087077.13	ENSG00000087087.18	ENSG00000183891.5_2	ENSG00000135047.14_2	ENSG00000184731.5_2	ENSG00000130589.16_2	ENSG00000128185.9_3	ENSG00000105372.6_3	ENSG00000112759.16_2	ENSG00000165716.10_3	ENSG00000132406.11_2	ENSG00000166261.10_3
FIS1	CLDN15	ENSG00000214253.8	ENSG00000106404.13	ENSG00000175463.11_2	ENSG00000204099.11_2	ENSG00000143867.6_2	ENSG00000169035.11_2	ENSG00000187266.13_3	ENSG00000128185.9_3	ENSG00000188186.10_2	ENSG00000130589.16_2	ENSG00000183891.5_2	ENSG00000141994.15_3
CUX1	SH2B2	ENSG00000257923.9	ENSG00000160999.10	ENSG00000185483.11_2	ENSG00000154240.16_3	ENSG00000169398.19_3	ENSG00000177570.13_2	ENSG00000134030.13_3	ENSG00000063127.15_3	ENSG00000059122.16_2	ENSG00000165660.7_2	ENSG00000146197.8_2	ENSG00000152503.9_3
ADCK2	NDUFB2	ENSG00000133597.10	ENSG00000090266.12	ENSG00000124067.16_3	ENSG00000109943.8_2	ENSG00000155850.7_2	ENSG00000111554.14_2	ENSG00000175183.9_2	ENSG00000105254.11_3	ENSG00000205423.11_2	ENSG00000134597.15_3	ENSG00000004848.7_3	ENSG00000172888.11_2
DSCC1	TAF2	ENSG00000136982.5	ENSG00000064313.11	ENSG00000162877.12_2	ENSG00000121903.14_2	ENSG00000128591.15_2	ENSG00000088451.10_2	ENSG00000155256.17_3	ENSG00000197724.10_3	ENSG00000138767.12_3	ENSG00000130962.17_3	ENSG00000099256.18_2	ENSG00000092969.11_2
PUF60	SCRIB	ENSG00000179950.13	ENSG00000180900.18	ENSG00000128928.8_2	ENSG00000128335.13_3	ENSG00000163479.13_2	ENSG00000161091.12_3	ENSG00000116691.10_2	ENSG00000145439.11_2	ENSG00000180694.13_3	ENSG00000174652.17_2	ENSG00000134077.15_3	ENSG00000103653.16_3
NDUFB6	TOPORS	ENSG00000165264.6	ENSG00000197579.7	ENSG00000124588.19_3	ENSG00000124067.16_3	ENSG00000155850.7_2	ENSG00000125319.14_2	ENSG00000109943.8_2	ENSG00000086589.11_2	ENSG00000181634.7_2	ENSG00000166801.15_2	ENSG00000169446.5_2	ENSG00000143753.12_2
FAM219A	C9orf24	ENSG00000164970.14	ENSG00000164972.12	ENSG00000136379.11_3	ENSG00000031823.14_3	ENSG00000158545.15_3	ENSG00000054983.16_3	ENSG00000077232.17_3	ENSG00000168811.6_2	ENSG00000125841.12_3	ENSG00000126709.14_2	ENSG00000143320.8_2	ENSG00000157873.17_2
CORO2A	TRIM14	ENSG00000106789.12	ENSG00000106785.14	ENSG00000165186.11_3	ENSG00000114698.14_3	ENSG00000103226.17_3	ENSG00000167972.13_3	ENSG00000185619.18_1	ENSG00000142409.5_2	ENSG00000235750.9_2	ENSG00000104613.11_3	ENSG00000061938.16_3	ENSG00000180902.17_2
TMEM245	CTNNAL1	ENSG00000106771.12	ENSG00000119326.14	ENSG00000170871.11_2	ENSG00000111913.17_3	ENSG00000102781.13_3	ENSG00000116984.12_3	ENSG00000185722.16_3	ENSG00000110400.10_3	ENSG00000125247.15_3	ENSG00000104432.13_3	ENSG00000175155.8_3	ENSG00000115363.13_2
SCAI	GOLGA1	ENSG00000173611.17	ENSG00000136935.13	ENSG00000136141.14_3	ENSG00000172954.13_2	ENSG00000156650.12_2	ENSG00000071054.16_3	ENSG00000146416.17_3	ENSG00000177054.13_2	ENSG00000104731.13_3	ENSG00000213390.10_3	ENSG00000153574.8_2	ENSG00000115468.11_2
SNAPC4	CARD9	ENSG00000165684.4	ENSG00000187796.13	ENSG00000070669.16_3	ENSG00000148719.14_2	ENSG00000100307.12_3	ENSG00000198203.9_2	ENSG00000163291.14_2	ENSG00000162148.10_3	ENSG00000090924.14_3	ENSG00000186973.10_2	ENSG00000257446.3_3	ENSG00000110169.10_2
CCDC183	RABL6	ENSG00000213213.13	ENSG00000196642.18	ENSG00000136270.13_3	ENSG00000196670.13_2	ENSG00000101224.17_2	ENSG00000143971.7_2	ENSG00000141543.9_3	ENSG00000197586.12_3	ENSG00000041802.10_2	ENSG00000167315.17_3	ENSG00000109180.14_3	ENSG00000175265.17_3
NHS	SCML1	ENSG00000188158.14	ENSG00000047634.14	ENSG00000164574.15_3	ENSG00000075711.20_3	ENSG00000176658.16_3	ENSG00000129003.15_3	ENSG00000131773.13_3	ENSG00000147789.15_2	ENSG00000142731.10_2	ENSG00000198894.7_3	ENSG00000197894.10_3	ENSG00000185359.12_3
UXT	ELK1	ENSG00000126756.11	ENSG00000126767.17	ENSG00000108602.17_3	ENSG00000116337.15_3	ENSG00000111196.9_2	ENSG00000176108.9_3	ENSG00000092094.10_2	ENSG00000152219.4_2	ENSG00000160214.12_2	ENSG00000089818.17_2	ENSG00000084693.15_3	ENSG00000176720.4_2
PIM2	SLC35A2	ENSG00000102096.9	ENSG00000102100.15	ENSG00000196812.4_2	ENSG00000101000.5_2	ENSG00000221909.2_3	ENSG00000139800.8_2	ENSG00000085644.13_2	ENSG00000114125.13_2	ENSG00000123415.15_3	ENSG00000090432.6_2	ENSG00000161664.6_2	ENSG00000010704.18_3
SYP	PRICKLE3	ENSG00000102003.10	ENSG00000012211.12	ENSG00000168263.8_2	ENSG00000158428.3_2	ENSG00000254999.3_2	ENSG00000177842.11_2	ENSG00000105401.8_3	ENSG00000068028.17_2	ENSG00000165271.16_3	ENSG00000090263.15_3	ENSG00000124155.17_3	ENSG00000130827.6_2
ATP6AP1	GDI1	ENSG00000071553.16	ENSG00000203879.11	ENSG00000119777.18_3	ENSG00000104833.11_3	ENSG00000115758.12_3	ENSG00000115073.7_2	ENSG00000119673.14_2	ENSG00000167792.11_2	ENSG00000167550.10_3	ENSG00000120149.8_2	ENSG00000029993.14_2	ENSG00000095739.10_2

## Sheet: legend
Dataset_EV10: Listed are the co-expressed tandem genes, as defined in Dld-1 cell line, and their respective controls. First two columns are the gene symbols of the tandem genes, followed by their respective Ensembl Gene IDs. In columns 5-9 are the control gene for the upstream tandem genes, and in columns 10-14 are the control genes for the downstream tandem genes.
