# Supplementary material for: Unique features of transcription termination and initiation at closely spaced tandem human genes
Source: Mol Syst Biol. 2022 Apr 1;18(4):e10682. doi: 10.15252/msb.202110682 (PMC8972054; doi:10.15252/msb.202110682)
Supplement: Supplementary file 13 — Dataset EV11 [file MSB-18-e10682-s002.xlsx]

## Sheet: Dataset_EV11
Rank	Factor KD	Cell line	Median expression fold-change difference following KD (upstream tandem - upstream control, paired)	P-value of Wilcoxon paired test of fold changes following KD between upstream tandem and upstream controls	Median expression fold-change following KD (downstream tandem – downstream control, paired)	P-value of Wilcoxon paired test of fold changes following KD between downstream tandem and downstream controls	Fraction of significantly changed upstream control genes	Fraction of significantly changed downstream control genes	Fraction of significantly changed upstream tandem genes	Fraction of significantly changed downstream tandem genes	Pearson's correlation coefficient between fold-changes of upstream and downstream tandem genes	Correlation P-value	Mean fold-change of upstream control genes following KD	Mean fold-change of downstream control genes following KD	Mean fold-change of upstream tandem genes following KD	Mean fold-change of downstream tandem genes following KD
223	TARDBP	K562	0.31215	0	0.31806	0	0.411	0.366	0.463	0.47	0.485	0	0.011	0.057	0.269	0.373
138	G3BP1	HepG2	0.25672	3.1e-06	0.29665	2e-08	0.446	0.442	0.426	0.399	0.112	0.124372	-0.191	-0.173	0.035	0.119
203	EIF2S1	HepG2	0.23935	6.153e-05	0.25202	1.252e-05	0.505	0.519	0.457	0.447	0.251	0.00050582	-0.211	-0.153	-0.01	0.061
106	HNRNPK	HepG2	0.19373	0.00055498	0.24618	2.83e-06	0.405	0.389	0.378	0.415	0.17	0.0197081	-0.067	-0.085	0.111	0.15
34	FXR1	HepG2	0.09059	0.00038657	0.2452	1.41e-06	0.339	0.334	0.309	0.34	0.133	0.0686106	-0.039	-0.089	0.114	0.125
225	NCBP2	HepG2	0.23875	1.522e-05	0.24422	2.1e-07	0.414	0.418	0.431	0.42	0.212	0.00345181	-0.065	-0.087	0.151	0.174
117	SF1	HepG2	0.1933	0.00610738	0.24193	1.26e-05	0.183	0.169	0.181	0.181	0.216	0.00286013	0.003	-0.01	0.119	0.204
97	SRSF9	K562	0.1667	0	0.22286	0	0.214	0.19	0.207	0.274	0.441	0	0.011	0.028	0.169	0.249
1	NELFE	HepG2	0.00431	0.444293	0.21579	0.00199273	0.464	0.415	0.42	0.489	0.133	0.067989	-0.103	-0.169	-0.089	-0.006
221	DDX3X	HepG2	0.20464	1.407e-05	0.2119	0.00023422	0.443	0.436	0.447	0.431	0.115	0.117596	-0.065	-0.017	0.137	0.118
42	HNRNPU	HepG2	0.09875	0.00932029	0.21148	1.12e-06	0.35	0.345	0.303	0.33	0.13	0.0745062	-0.037	-0.009	0.07	0.194
19	UPF2	HepG2	0.05382	0.0560382	0.208	1.9e-07	0.256	0.242	0.176	0.234	0.161	0.0269792	-0.03	-0.018	0.035	0.171
47	TRIM56	HepG2	0.10236	0.00063727	0.20738	6.4e-06	0.383	0.39	0.319	0.356	0.262	0.00028592	-0.011	0.053	0.143	0.25
9	XRN2	HepG2	0.03389	0.364487	0.19914	0.00088667	0.366	0.338	0.324	0.319	0.178	0.0143468	-0.005	0.036	0.022	0.178
166	IGF2BP2	HepG2	0.1731	0.00366949	0.19699	1.18e-06	0.376	0.359	0.41	0.335	0.113	0.123568	-0.089	-0.084	0.024	0.123
90	SRSF1	K562	0.13928	0.00010142	0.19634	9.11e-06	0.311	0.304	0.378	0.262	0.136	0.0832804	0.054	0.06	0.204	0.238
3	PUF60	HepG2	0.02392	0.935457	0.19549	6.294e-05	0.427	0.408	0.372	0.41	0.095	0.19492	-0.029	-0.001	-0.022	0.174
123	TRIM56	K562	0.14498	6e-08	0.18788	6.7e-06	0.246	0.249	0.274	0.287	0.297	0.00011167	-0.048	-0.042	0.134	0.116
104	NUFIP2	HepG2	0.13632	0.00039651	0.18687	1.18e-06	0.051	0.048	0.043	0.064	0.22	0.00240688	-0.008	0.004	0.102	0.178
57	CCAR1	HepG2	0.10074	0.00028115	0.18528	2.22e-06	0.176	0.171	0.112	0.144	0.06	0.415222	-0.079	-0.082	0.025	0.068
200	SFPQ	HepG2	0.16937	0.00027969	0.18431	8e-07	0.153	0.175	0.207	0.176	0.147	0.0441052	0.044	0.057	0.206	0.281
48	MATR3	HepG2	0.09415	0.133663	0.18227	0.00579146	0.435	0.434	0.42	0.463	0.097	0.186067	-0.079	-0.121	-0.012	0.043
246	U2AF2	HepG2	0.1791	0.00306167	0.18023	0.00558146	0.26	0.257	0.287	0.324	0.106	0.149596	-0.027	0.012	0.173	0.192
116	UCHL5	HepG2	0.13306	0.00025072	0.17938	5.158e-05	0.267	0.26	0.202	0.245	0.277	0.00012161	-0.055	-0.034	0.075	0.143
70	TRA2A	K562	0.10633	4.1e-06	0.17748	1e-08	0.069	0.077	0.104	0.146	0.43	1e-08	0.048	0.06	0.166	0.224
110	SF3B4	HepG2	0.1276	0.0355404	0.1747	0.00111952	0.422	0.379	0.404	0.426	0.21	0.00384038	-0.099	-0.146	-0.01	0.01
365	EIF4A3	HepG2	0.2622	8.43e-06	0.17338	0.00302198	0.443	0.449	0.367	0.41	0.112	0.12597	-0.18	-0.18	0.021	-0.048
101	GPKOW	K562	0.12325	0.00057347	0.17285	0.00028228	0.266	0.269	0.22	0.25	0.186	0.0170174	-0.069	-0.025	0.056	0.104
173	DDX3X	K562	0.14902	2.438e-05	0.1723	1.433e-05	0.169	0.173	0.159	0.256	0.201	0.009978	-0.011	-0.005	0.114	0.137
272	PSIP1	K562	0.1763	3e-08	0.17182	5e-08	0.221	0.213	0.28	0.262	0.425	1e-08	-0.036	-0.005	0.139	0.163
142	HNRNPC	HepG2	0.13223	0.0002064	0.16792	0.00095725	0.362	0.334	0.34	0.303	0.147	0.0440089	-0.118	-0.071	0.047	0.067
28	SMNDC1	HepG2	0.0645	0.0721291	0.165	0.00017135	0.169	0.207	0.154	0.181	0.256	0.00039319	0.031	0.039	0.084	0.156
10	STIP1	HepG2	0.02993	0.0265141	0.16474	0	0.08	0.081	0.09	0.106	0.156	0.0323414	0.043	0.059	0.117	0.221
154	EFTUD2	K562	0.13404	2.3e-05	0.16463	1.872e-05	0.201	0.188	0.274	0.256	0.219	0.00491085	-0.011	0.033	0.13	0.183
197	TIA1	K562	0.14481	4e-08	0.16077	0	0.193	0.185	0.22	0.305	0.467	0	0.056	0.078	0.221	0.291
188	TARDBP	HepG2	0.14242	0.00012461	0.16008	0.0476652	0.285	0.262	0.213	0.223	0.006	0.932242	-0.103	-0.037	0.05	0.03
273	SNRNP200	HepG2	0.16291	0.00030542	0.15861	8.811e-05	0.084	0.083	0.101	0.101	0.242	0.00083288	0.005	0.046	0.18	0.223
337	TIAL1	K562	0.1851	1.2e-07	0.15802	0.00053633	0.194	0.186	0.171	0.183	0.203	0.00912748	-0.091	-0.07	0.091	0.048
149	BCCIP	HepG2	0.12479	0.00104284	0.15699	1.18e-06	0.231	0.194	0.181	0.207	0.246	0.00065517	-0.038	0.011	0.049	0.182
11	LARP4	HepG2	0.02851	0.247758	0.15547	0.00018562	0.294	0.283	0.239	0.277	0.135	0.0654483	-0.011	-0.003	0.021	0.12
226	SRFBP1	K562	0.14726	4.47e-06	0.15497	1.9e-07	0.143	0.141	0.171	0.146	0.287	0.00019531	-0.015	-0.006	0.121	0.146
369	SFPQ	K562	0.23443	1.6e-07	0.15452	0.00026316	0.159	0.146	0.171	0.152	0.156	0.0467372	-0.023	-0.002	0.189	0.143
263	IGF2BP2	K562	0.15556	7.4e-07	0.15442	5e-08	0.129	0.137	0.177	0.244	0.442	0	0.066	0.081	0.224	0.292
296	TBRG4	HepG2	0.15409	0.0042041	0.14644	0.00254705	0.318	0.316	0.33	0.303	0.287	6.321e-05	-0.04	-0.021	0.063	0.085
128	PTBP1	HepG2	0.10706	0.0178598	0.14619	0.0112182	0.455	0.418	0.41	0.404	0.117	0.108974	-0.094	-0.118	-0.003	-0.001
242	QKI	HepG2	0.13839	4.292e-05	0.1435	0.00356112	0.413	0.378	0.282	0.33	0.243	0.00078624	-0.146	-0.152	-0.008	-0.046
122	TIAL1	HepG2	0.10354	0.0156045	0.14296	0.00055774	0.485	0.48	0.495	0.452	0.166	0.0229848	-0.12	-0.079	0.057	0.17
171	EIF3G	K562	0.11867	0.0164121	0.14162	6.366e-05	0.239	0.232	0.268	0.25	0.157	0.0447122	0.057	0.08	0.136	0.22
378	BOP1	HepG2	0.23274	0.00125312	0.14018	0.359553	0.417	0.4	0.356	0.394	0.063	0.38705	-0.15	-0.056	-0.002	-0.047
366	PABPN1	K562	0.18898	0.00011683	0.13982	0.0845627	0.231	0.225	0.213	0.238	0.17	0.0295059	-0.037	-0.033	0.157	0.059
81	AKAP1	HepG2	0.08462	0.231187	0.13946	0.0920796	0.595	0.548	0.527	0.473	0.028	0.706361	-0.123	-0.147	-0.055	-0.094
111	RBM22	K562	0.09751	0.00050763	0.13923	7.723e-05	0.211	0.193	0.171	0.159	0.256	0.00092548	-0.011	0.026	0.096	0.158
100	HNRNPF	K562	0.09253	1.17e-05	0.13811	7e-07	0.06	0.049	0.061	0.073	0.211	0.00676291	-0.038	-0.032	0.072	0.077
83	RBM34	K562	0.08537	9.1e-07	0.13785	0	0.041	0.03	0.024	0.067	0.444	0	-0.009	0.007	0.085	0.138
6	SRSF5	HepG2	0.02098	0.915255	0.1377	0.0186502	0.376	0.379	0.41	0.404	0.155	0.0334003	0.023	0.045	0.009	0.126
76	DDX6	HepG2	0.07998	0.103176	0.13738	0.00052544	0.492	0.466	0.383	0.441	0.168	0.0215562	0.018	0.043	0.105	0.216
50	SUPV3L1	K562	0.06554	0.0130752	0.13526	0.00063178	0.214	0.232	0.201	0.189	0.125	0.110999	-0.05	-0.021	0.032	0.089
185	SRSF5	K562	0.11272	1.7e-07	0.13203	0	0.063	0.073	0.067	0.134	0.387	3.1e-07	0.021	0.032	0.147	0.207
23	RPS2	HepG2	0.04182	0.189379	0.13092	0.00144081	0.234	0.239	0.202	0.25	0.203	0.00521327	-0.013	0.002	0.022	0.123
39	FUS	HepG2	0.05848	0.00595969	0.13047	0.00013816	0.119	0.13	0.053	0.048	0.025	0.733928	-0.047	-0.054	0.017	0.036
25	UCHL5	K562	0.04457	0.0519949	0.13027	0.00037024	0.155	0.171	0.165	0.189	0.097	0.217375	-0.037	-0.018	0.028	0.091
69	DNAJC2	HepG2	0.07334	0.00058028	0.12968	5.781e-05	0.286	0.291	0.25	0.255	0.307	1.863e-05	-0.001	0.036	0.107	0.172
31	NOL12	HepG2	0.05048	0.0233217	0.12834	0.0002086	0.293	0.312	0.229	0.324	0.281	9.153e-05	-0.029	0.002	0.035	0.125
244	MAGOH	HepG2	0.12283	0.0402394	0.12764	0.04589	0.373	0.362	0.33	0.367	0.138	0.058869	-0.074	-0.108	0.003	-0.051
107	GNB2L1	HepG2	0.08397	0.0155471	0.12543	0.00024553	0.129	0.127	0.08	0.09	0.041	0.577583	0.002	0.044	0.071	0.131
49	DNAJC21	HepG2	0.05878	0.0174124	0.12318	0.00218003	0.285	0.281	0.245	0.293	0.178	0.0143526	0.032	0.096	0.127	0.194
43	METAP2	K562	0.05473	0.00145033	0.12316	4.3e-05	0.191	0.165	0.11	0.104	0.119	0.130286	-0.063	-0.044	0.039	0.068
144	LIN28B	K562	0.09181	2.9e-07	0.1229	3e-08	0.048	0.036	0.03	0.037	0.138	0.0789654	-0.02	-0.017	0.088	0.097
93	ETF1	HepG2	0.07717	0.0329302	0.12276	0.0178598	0.439	0.415	0.34	0.41	-0.01	0.890392	-0.108	-0.073	-0.045	0.009
7	RPS10	HepG2	-0.01927	0.999466	0.12273	0.0535058	0.288	0.269	0.181	0.207	-0.046	0.530173	-0.042	-0.025	-0.041	0.026
38	PUM1	HepG2	0.05023	0.347745	0.11847	0.00796341	0.417	0.39	0.367	0.394	0.232	0.00133549	-0.03	-0.025	0	0.066
125	ILF2	HepG2	0.0818	4.815e-05	0.11834	2.264e-05	0.207	0.182	0.181	0.176	0.253	0.00045036	-0.035	-0.013	0.051	0.092
102	TUFM	HepG2	0.07555	0.0475151	0.118	0.00049988	0.258	0.266	0.255	0.287	0.234	0.00121868	0.023	0.045	0.079	0.147
68	XRN2	K562	0.06304	0.00333681	0.11723	1.423e-05	0.11	0.115	0.104	0.098	0.165	0.0345675	-0.024	-0.007	0.045	0.11
314	RBM17	HepG2	0.12671	0.00336754	0.11671	2.787e-05	0.008	0.008	0.016	0.011	0.149	0.0413516	0.027	0.022	0.137	0.164
78	CNOT7	K562	0.0646	0.00133164	0.11578	0.00724627	0.108	0.11	0.03	0.067	0.194	0.0126892	-0.107	-0.091	0.004	-0.009
89	PTBP1	K562	0.06867	0.27598	0.11362	0.00201799	0.364	0.371	0.427	0.372	0.27	0.00048151	0.055	0.084	0.079	0.197
55	EEF2	K562	0.05435	0.0935054	0.1131	0.00019817	0.148	0.156	0.134	0.171	0.254	0.00103531	-0.001	0.028	0.042	0.142
306	RPS19	HepG2	0.12186	0.016547	0.11309	0.00738315	0.367	0.34	0.282	0.309	0.154	0.0349345	-0.086	-0.078	-0.003	0.03
383	PABPC4	HepG2	0.15992	0.00155119	0.11201	0.00465041	0.379	0.38	0.351	0.298	0.17	0.0199021	-0.115	-0.089	0.018	0.002
40	RECQL	HepG2	0.04774	0.518385	0.11201	0.00113547	0.418	0.366	0.372	0.383	0.206	0.00453078	-0.057	-0.125	-0.065	-0.013
381	PPP1R8	K562	0.15814	0.00032655	0.11143	0.05525	0.145	0.135	0.14	0.14	0.185	0.0178406	-0.03	-0.023	0.106	0.054
169	RBFOX2	HepG2	0.08742	0.00015391	0.11016	1.128e-05	0.05	0.073	0.09	0.117	0.38	7e-08	0.04	0.084	0.159	0.216
390	FTO	HepG2	0.15928	0.00091693	0.10911	0.0100343	0.26	0.241	0.202	0.117	-0.003	0.965966	-0.117	-0.056	0.046	0.047
59	HNRNPL	HepG2	0.05235	0.0222038	0.10856	0.00673166	0.295	0.276	0.287	0.25	0.244	0.00074041	-0.053	-0.019	0.015	0.052
17	ABCF1	HepG2	0.02688	0.978109	0.10796	0.0288789	0.224	0.199	0.154	0.122	0.135	0.0652506	-0.039	-0.033	-0.041	0.029
205	AGGF1	K562	0.09349	0.0210172	0.10753	0.188734	0.504	0.5	0.506	0.518	0.039	0.616492	0.055	0.05	0.169	0.116
67	HNRNPAB	HepG2	0.0545	0.00182859	0.10657	2.3e-07	0.061	0.066	0.032	0.048	0.162	0.0260303	-0.001	-0.002	0.061	0.099
132	HNRNPA1	HepG2	0.07078	0.229626	0.10325	0.164919	0.4	0.337	0.293	0.287	0.133	0.0688248	-0.064	-0.029	-0.018	0.018
202	NONO	HepG2	0.08833	0.0488804	0.10267	0.00838362	0.216	0.242	0.202	0.239	0.058	0.432364	0.051	0.061	0.108	0.181
157	RPS3	K562	0.07734	9.938e-05	0.10256	0	0.046	0.052	0.037	0.037	0.15	0.0550434	0.008	0.012	0.084	0.119
98	ASCC1	HepG2	0.06252	0.101768	0.10236	0.00259241	0.31	0.294	0.197	0.218	0.046	0.526904	-0.074	-0.035	-0.046	0.05
266	KHSRP	HepG2	0.10232	0.00113547	0.10232	0.00069263	0.277	0.274	0.234	0.239	0.26	0.00031267	-0.076	-0.072	0.028	0.052
22	FTO	K562	0.02711	0.011216	0.10158	0.0318116	0.219	0.217	0.165	0.165	0.035	0.653162	-0.084	-0.05	0	0.022
294	PCBP1	HepG2	0.10661	0.0101514	0.10141	0.0677883	0.408	0.397	0.378	0.335	0.115	0.114752	-0.069	-0.071	0.028	-0.01
64	ADAR	K562	0.04944	0.0004923	0.10129	8.13e-06	0.008	0.003	0	0	0.219	0.00491898	-0.032	-0.033	0.051	0.083
148	ZNF622	HepG2	0.0706	0.0610325	0.09874	0.211479	0.458	0.42	0.404	0.399	-0.068	0.35071	-0.049	0.007	0.007	0.023
12	RBM27	HepG2	0.01541	0.668901	0.09828	0.00239394	0.159	0.158	0.165	0.16	0.308	1.751e-05	-0.009	-0.015	-0.011	0.071
30	DDX51	K562	0.03761	0.00331532	0.09799	4e-08	0.017	0.017	0.007	0.008	0.266	0.00350857	0.014	0.015	0.069	0.117
234	SBDS	K562	0.09092	3.448e-05	0.0979	0.00035883	0.02	0.016	0	0	0.234	0.00256865	-0.057	-0.044	0.038	0.038
160	DDX55	HepG2	0.07373	0.036971	0.09785	0.0284888	0.378	0.336	0.277	0.394	0.114	0.117982	-0.006	0.03	0.087	0.133
13	SMN1	K562	0.01675	0.103539	0.09646	6.65e-06	0.004	0	0.006	0.006	0.147	0.0597376	-0.004	-0.016	0.026	0.068
329	METAP2	HepG2	0.1079	0.0470671	0.0956	0.0450235	0.111	0.098	0.08	0.096	0.07	0.341689	-0.074	-0.085	-0.02	-0.032
196	MATR3	K562	0.07825	0.00145033	0.09457	9.76e-06	0.179	0.162	0.134	0.159	0.254	0.00101097	0.012	0.033	0.084	0.15
371	ACO1	HepG2	0.12546	0.0877694	0.0938	0.0218931	0.401	0.357	0.314	0.372	0.053	0.471044	-0.065	-0.056	-0.015	0.033
325	GRSF1	HepG2	0.10378	0.00031018	0.09362	5.89e-06	0.192	0.182	0.128	0.117	0.274	0.00013984	-0.07	-0.063	0.029	0.056
340	IGF2BP3	K562	0.10978	4.986e-05	0.09325	1.43e-06	0.052	0.049	0.012	0.055	0.332	1.398e-05	0.017	0.025	0.091	0.121
316	RBM39	HepG2	0.10156	0.0031836	0.09236	0.00374872	0.075	0.078	0.043	0.048	0.202	0.00539425	-0.056	-0.033	0.047	0.074
247	UPF1	HepG2	0.08651	0.01161	0.09048	0.00567393	0.305	0.305	0.282	0.293	-0.07	0.337148	-0.074	-0.015	0	0.046
136	DAZAP1	HepG2	0.06003	0.019194	0.09045	0.0257047	0.277	0.262	0.223	0.191	0.102	0.163252	-0.028	0.001	0.041	0.043
159	EIF4B	K562	0.06502	1.014e-05	0.08841	9e-08	0.063	0.067	0.055	0.055	0.297	0.00011094	-0.007	0.005	0.074	0.097
233	HNRNPL	K562	0.08201	3.53e-06	0.08839	0.0001145	0.108	0.119	0.061	0.061	0.015	0.844823	-0.065	-0.06	0.024	0.005
364	HNRNPUL1	K562	0.11538	0.0001683	0.08811	0.025389	0.025	0.024	0.006	0.03	0.179	0.0219752	-0.035	-0.03	0.065	0.028
209	NUSAP1	K562	0.07433	4.7e-07	0.08731	4.3e-07	0.024	0.015	0.006	0.03	0.329	1.647e-05	-0.012	-0.002	0.083	0.092
4	ILF3	HepG2	0.0026	0.443496	0.08705	0.0179894	0.099	0.112	0.053	0.106	0.096	0.188995	0	0.018	0.02	0.062
308	NPM1	HepG2	0.09433	9.009e-05	0.08687	0.00015309	0.003	0.001	0.011	0	0.177	0.0152415	-0.017	-0.008	0.08	0.073
5	NONO	K562	0.00398	0.329013	0.08645	0.00717538	0.046	0.068	0.037	0.055	0.23	0.00308008	0.038	0.049	0.07	0.122
377	AKAP8L	K562	0.11944	0.00319825	0.08635	0.0558788	0.388	0.412	0.47	0.421	0.163	0.0375231	0.06	0.059	0.196	0.153
62	RCC2	K562	0.03979	0.00735378	0.08495	0.00014365	0.163	0.17	0.14	0.134	0.202	0.00943262	-0.017	-0.01	0.083	0.09
46	AKAP8	HepG2	0.03478	0.0555239	0.08491	0.00665061	0.17	0.172	0.112	0.176	0.07	0.341295	0.003	0.018	0.055	0.085
213	UBE2L3	HepG2	0.07144	0.0315288	0.08324	0.00815495	0.365	0.345	0.303	0.309	0.134	0.0665542	0.007	0.031	0.089	0.147
199	SAFB2	HepG2	0.06792	0.0960224	0.0828	0.0133514	0.312	0.298	0.266	0.351	0.238	0.00099102	0.053	0.072	0.114	0.182
18	SUCLG1	HepG2	0.01726	0.482645	0.08238	0.0206145	0.376	0.369	0.324	0.388	0.241	0.00084468	0.009	0.019	0.03	0.11
80	DHX30	K562	0.04159	0.191511	0.08163	0.00080254	0.076	0.08	0.043	0.091	0.145	0.0636199	-0.014	-0.012	0.021	0.077
281	PHF6	K562	0.08408	4.9e-07	0.08162	3.375e-05	0.072	0.067	0.067	0.067	0.111	0.156717	-0.025	-0.012	0.075	0.07
400	RBM15	K562	0.13196	0.0156197	0.08145	0.0578012	0.481	0.463	0.439	0.506	0.094	0.230142	0.06	0.038	0.161	0.121
141	EIF3D	K562	0.05414	0.151987	0.08087	0.011216	0.159	0.167	0.189	0.159	0.127	0.10554	-0.001	0.032	0.044	0.111
204	CIRBP	K562	0.06686	0.00927973	0.08083	7.02e-06	0.034	0.045	0.024	0.018	0.143	0.0674422	0.008	0.009	0.07	0.092
251	CPSF6	K562	0.07735	0.00731779	0.08027	0.00422318	0.257	0.238	0.201	0.183	0.136	0.0835184	-0.069	-0.044	0.028	0.042
195	SSB	HepG2	-0.06392	0.329505	0.07963	0.905704	0.528	0.488	0.42	0.426	0.19	0.00888568	-0.124	-0.079	-0.182	-0.125
399	SF3B4	K562	0.12415	0.0100152	0.07896	0.00103324	0.186	0.168	0.171	0.189	0.143	0.0681903	0.055	0.059	0.136	0.179
307	SUPV3L1	HepG2	-0.08524	0.471861	0.07842	0.164513	0.456	0.418	0.383	0.378	-0.014	0.844553	-0.064	0.023	-0.107	0.056
302	CCAR1	K562	0.08354	0.00017736	0.07785	0.00035436	0.148	0.137	0.165	0.152	0.126	0.109012	-0.041	-0.025	0.063	0.103
265	FIP1L1	K562	0.07702	0.0145936	0.07758	0.0282078	0.162	0.158	0.128	0.177	0.179	0.0214928	0.01	0.022	0.074	0.081
41	RPS3A	HepG2	0.02655	0.583607	0.07541	0.204232	0.297	0.287	0.229	0.255	0.231	0.0014389	-0.004	0.018	0.011	0.066
155	EIF2S1	K562	0.05114	2.25e-05	0.07526	8.9e-07	0.055	0.039	0.024	0.024	0.082	0.295651	-0.02	-0.011	0.043	0.056
134	XPO5	HepG2	0.04709	0.0394642	0.07487	0.00069602	0.086	0.092	0.085	0.101	0.235	0.0011606	0.029	0.054	0.103	0.154
198	HNRNPUL1	HepG2	0.05978	0.0152072	0.07465	0.00102323	0.001	0.001	0.005	0	0.08	0.277584	-0.01	-0.011	0.046	0.049
372	NSUN2	K562	0.10122	0.00085147	0.0729	0.00235325	0.245	0.253	0.22	0.238	0.154	0.0489184	-0.077	-0.066	0.02	0.021
14	KHDRBS1	HepG2	0.00814	0.951437	0.07214	0.00048998	0.059	0.071	0.021	0.08	0.17	0.0193976	0.025	0.021	0.039	0.115
92	STIP1	K562	0.03999	0.0106506	0.07197	0.00022851	0.06	0.064	0.024	0.03	0.127	0.103757	-0.057	-0.048	0.004	0.039
317	EWSR1	K562	0.07849	9.98e-06	0.0705	2.7e-07	0.049	0.049	0.073	0.061	0.233	0.00262395	0.01	0.006	0.083	0.078
15	FIP1L1	HepG2	-0.00937	0.413833	0.07035	0.231709	0.431	0.375	0.372	0.426	-0.05	0.495921	-0.04	-0.035	-0.012	0.021
395	CKAP4	HepG2	0.10946	0.0368499	0.06985	0.204709	0.337	0.319	0.324	0.356	0.11	0.132362	-0.094	-0.053	-0.035	-0.031
271	EIF2S2	HepG2	0.06982	0.0343846	0.06897	0.00765311	0.076	0.076	0.085	0.096	0.097	0.186154	-0.007	0.003	0.027	0.06
320	EIF4B	HepG2	0.07625	0.293071	0.06744	0.21691	0.514	0.51	0.489	0.426	0.119	0.102852	-0.108	-0.118	-0.069	-0.04
24	EIF3A	K562	-0.01283	0.62406	0.06706	0.434003	0.143	0.138	0.104	0.134	0.099	0.208578	-0.002	0.017	-0.045	0.032
124	TFIP11	K562	0.04101	0.00927973	0.06612	0.00010561	0.013	0.018	0.018	0.006	0.019	0.804457	-0.008	-0.006	0.032	0.059
250	DDX6	K562	0.06342	0.00076075	0.06603	9.6e-07	0.017	0.027	0.018	0.018	0.185	0.0179358	0.009	0.011	0.052	0.086
318	AKAP8	K562	0.07393	0.00451635	0.06572	0.00390644	0.211	0.208	0.22	0.256	0.189	0.0155842	0.046	0.045	0.114	0.122
405	RBM22	HepG2	0.11307	0.136813	0.06501	0.673781	0.529	0.537	0.473	0.559	0.026	0.7241	-0.146	-0.072	-0.106	-0.119
280	UTP18	K562	0.0657	0.0682553	0.06368	0.0695073	0.174	0.177	0.159	0.128	0.054	0.49377	0.025	0.005	0.092	0.063
51	EIF4G2	HepG2	0.02233	0.373763	0.0636	0.0177309	0.275	0.248	0.287	0.271	0.177	0.014985	-0.032	0.004	0.022	0.074
165	RBFOX2	K562	0.04405	0.0523928	0.06314	0.00122198	0.02	0.025	0.012	0.043	0.061	0.439406	0.007	0.013	0.045	0.094
429	HNRNPC	K562	0.22792	9.25e-06	0.06243	0.0510113	0.416	0.405	0.409	0.384	0.054	0.492148	-0.209	-0.154	-0.022	-0.045
354	LSM11	K562	0.08215	4.65e-06	0.06228	3.865e-05	0.044	0.043	0.049	0.085	0.242	0.00180647	0.005	0.01	0.086	0.091
163	TUFM	K562	0.04249	0.00111424	0.06219	1e-08	0	0.007	0	0	0.23	0.00303149	-0.003	-0.004	0.029	0.056
168	CCDC124	K562	0.04291	0.204084	0.06119	0.00714017	0.129	0.137	0.128	0.14	-0.001	0.990147	0.02	0.021	0.051	0.071
384	G3BP2	HepG2	0.09052	0.13057	0.0611	0.0387016	0.251	0.229	0.218	0.117	0.124	0.0899955	-0.062	-0.073	-0.024	-0.02
108	PKM	HepG2	0.03315	0.0900306	0.06086	0.00838362	0.044	0.045	0.021	0.053	0.219	0.00248343	-0.012	-0.016	0.019	0.039
27	SMN1	HepG2	0.0104	0.389789	0.06066	0.0008698	0.305	0.276	0.207	0.229	0.198	0.0063683	0.028	0.014	0.055	0.143
74	NELFE	K562	0.02398	0.103191	0.06059	0.00468173	0.089	0.071	0.043	0.067	0.069	0.379405	-0.015	0.003	0.012	0.073
61	PPIL4	HepG2	0.02181	0.346372	0.05973	0.140379	0.252	0.256	0.255	0.271	0.284	7.792e-05	0.057	0.098	0.105	0.152
427	PUS1	K562	0.15242	0.0245401	0.0597	0.281812	0.584	0.577	0.494	0.561	-0.068	0.390251	0.035	0.022	0.162	0.078
258	XRCC6	HepG2	-0.05788	0.0671861	0.0597	0.022048	0.166	0.147	0.101	0.117	0.13	0.0758047	0.031	-0.012	-0.035	0.054
212	UTP3	HepG2	0.04826	0.491875	0.05969	0.867649	0.45	0.428	0.399	0.404	0.199	0.00617767	-0.022	-0.032	-0.02	-0.058
114	PARN	K562	0.03226	0.0489019	0.05943	0.00023297	0	0	0	0	0.133	0.0900579	-0.011	-0.013	0.023	0.059
278	MAK16	K562	0.05995	0.0672671	0.05886	0.0836785	0.135	0.149	0.134	0.116	0.122	0.11974	0.03	0.022	0.073	0.065
315	RECQL	K562	0.06524	5.056e-05	0.05815	4e-08	0.023	0.013	0.012	0.006	0.238	0.00213841	-0.007	-0.008	0.042	0.062
115	SRSF9	HepG2	0.03157	0.98238	0.0571	0.199502	0.472	0.448	0.372	0.399	0.156	0.0324592	-0.066	-0.066	-0.08	-0.027
120	CSTF2T	K562	0.03166	0.0113747	0.05646	2e-08	0	0	0	0	0.159	0.0424313	-0.011	-0.013	0.011	0.037
186	PABPC1	K562	0.04153	0.0265977	0.05617	0.011974	0.055	0.061	0.043	0.061	0.01	0.895857	-0.062	-0.041	0.014	0.044
222	GRWD1	K562	0.04715	5.056e-05	0.05611	2e-08	0.001	0	0	0	0.233	0.00273445	-0.017	-0.019	0.03	0.041
35	RCC2	HepG2	0.01232	0.727326	0.05606	0.260011	0.139	0.14	0.117	0.128	0.203	0.0051729	0.039	0.055	0.051	0.08
20	FMR1	HepG2	-0.00327	0.823642	0.05576	0.00549035	0.035	0.043	0.016	0.021	0.044	0.547345	0.019	0.025	0.014	0.072
33	DDX21	HepG2	0.01068	0.325537	0.0554	0.209528	0.325	0.331	0.266	0.271	0.034	0.638972	-0.077	-0.062	-0.037	-0.022
145	RBM17	K562	0.03176	0.0421701	0.05351	0.00490242	0.045	0.052	0.037	0.037	0.171	0.0282869	-0.015	-0.021	0.01	0.015
357	WDR3	K562	0.07301	0.0428396	0.0535	0.293724	0.263	0.243	0.25	0.232	0.198	0.0109053	-0.093	-0.071	-0.028	-0.037
392	PCBP2	K562	0.08231	0.00880242	0.05311	0.0506222	0.141	0.125	0.134	0.159	0.136	0.0833485	-0.033	-0.005	0.049	0.065
32	BCLAF1	HepG2	-0.0087	0.876082	0.05182	0.839302	0.214	0.207	0.165	0.16	0.121	0.0971551	-0.023	0.052	0.003	0.025
229	PPIG	K562	0.04431	0.0375758	0.05086	0.0332783	0.158	0.19	0.152	0.183	0.243	0.00168167	0.016	0.028	0.076	0.095
44	PKM	K562	0.01208	0.19263	0.05068	0.00663031	0.013	0.015	0.006	0	0.054	0.495422	-0.02	-0.004	-0.001	0.038
382	UPF1	K562	0.07639	0.0104021	0.0506	0.0279728	0.323	0.329	0.262	0.238	0.196	0.0117088	-0.082	-0.054	-0.011	0.001
311	PNPT1	HepG2	0.05679	0.0315288	0.05043	0.0139118	0.02	0.028	0.011	0.011	0.2	0.00604136	0.016	0.012	0.049	0.046
288	GPKOW	HepG2	0.05342	0.474338	0.05041	0.193015	0.414	0.387	0.367	0.351	0.097	0.185808	-0.045	0.02	-0.009	0.09
419	IGF2BP3	HepG2	0.10913	0.162088	0.05029	0.179205	0.209	0.204	0.181	0.181	0.051	0.488439	-0.118	-0.162	-0.082	-0.096
45	SRFBP1	HepG2	0.01145	0.75361	0.05006	0.337533	0.605	0.583	0.516	0.537	-0.035	0.630114	-0.133	-0.059	-0.153	-0.152
56	YBX3	HepG2	0.01302	0.393489	0.04998	0.0370924	0.077	0.078	0.059	0.064	0.103	0.158695	0.016	0.044	0.041	0.087
323	GEMIN5	K562	0.05694	0.0627327	0.04887	0.00201799	0.063	0.067	0.067	0.043	0.239	0.00202574	-0.026	0.001	0.006	0.062
215	DDX28	K562	0.04016	0.0003892	0.04819	1.25e-06	0.008	0.009	0	0.012	0.201	0.00996824	0.01	0.016	0.047	0.071
370	NPM1	K562	0.0693	0.00133927	0.048	0.415899	0.041	0.043	0.018	0.061	0.152	0.0513798	-0.035	-0.032	0.031	-0.013
167	UTP18	HepG2	0.03107	0.297394	0.04796	0.241785	0.102	0.094	0.085	0.064	0.157	0.0310841	-0.036	-0.031	-0.032	-0.016
228	BCLAF1	K562	0.0416	0.00428926	0.04782	0.00140972	0.136	0.132	0.14	0.134	0.141	0.071021	-0.006	0.002	0.063	0.095
65	SND1	HepG2	0.01453	0.296154	0.04727	0.010673	0.021	0.028	0.005	0.027	0.239	0.00095007	0.009	0.026	0.027	0.067
348	GRSF1	K562	0.06139	0.0875648	0.0471	0.193753	0.335	0.308	0.293	0.262	0.211	0.00665561	-0.07	-0.019	-0.024	0.012
218	QKI	K562	0.03936	6.455e-05	0.04679	5.775e-05	0.004	0.001	0	0	0.204	0.00870484	0.008	0.016	0.051	0.064
249	HNRNPLL	HepG2	0.0437	0.328178	0.04659	0.972772	0.426	0.38	0.383	0.33	0.08	0.274481	-0.082	0.016	-0.017	-0.006
285	CELF1	HepG2	0.04844	0.437152	0.04623	0.198099	0.413	0.4	0.335	0.362	0.083	0.257204	0.016	0.059	0.045	0.09
282	AUH	K562	0.04824	6e-08	0.04618	1.4e-07	0.004	0.015	0	0	0.314	4.348e-05	-0.009	-0.005	0.04	0.043
164	RPS10	K562	0.02825	0.00776034	0.04616	5.97e-06	0.017	0.016	0	0	0.058	0.463361	-0.004	-0.005	0.022	0.039
424	MSI2	HepG2	0.10542	0.0101907	0.0461	0.0952232	0.258	0.239	0.202	0.218	0.049	0.503323	-0.026	-0.02	0.043	0.038
274	EEF2	HepG2	0.04617	0.808051	0.04567	0.213443	0.161	0.165	0.154	0.128	0.187	0.010142	0.01	0.008	-0.017	0.048
373	RPS5	HepG2	0.06551	0.102611	0.04506	0.101768	0.159	0.152	0.144	0.128	0.229	0.00156714	0.029	0.05	0.052	0.088
415	MAGOH	K562	0.09302	0.0718084	0.04374	0.044033	0.224	0.21	0.226	0.165	0.209	0.00713551	0.052	0.073	0.1	0.135
151	HNRNPD	HepG2	0.02393	0.128875	0.04338	0.00463099	0.033	0.045	0.005	0.011	0.083	0.259947	0.013	0.015	0.046	0.054
85	EIF4G1	K562	-0.01376	0.789618	0.03911	0.0328727	0.025	0.027	0.012	0.006	0.133	0.090581	-0.045	-0.05	-0.046	-0.009
118	HLTF	K562	0.01733	0.508702	0.03878	0.0611272	0.003	0.007	0.006	0.006	0.118	0.132989	-0.019	-0.022	0.002	0.011
359	AUH	HepG2	0.05817	0.127867	0.03868	0.0437496	0.387	0.343	0.309	0.335	-0.079	0.283233	-0.046	-0.017	-0.002	0.05
264	SRP68	K562	0.04001	0.00679651	0.03863	0.00094657	0.03	0.028	0.024	0.037	0.202	0.00958501	-0.007	0.002	0.038	0.067
73	CPSF7	K562	-0.00919	0.611338	0.03861	0.044379	0.015	0.012	0.006	0	0.124	0.113889	-0.014	-0.009	0.002	0.033
99	DDX19B	HepG2	0.01485	0.241247	0.03853	0.162893	0.179	0.152	0.16	0.138	0.154	0.0351859	-0.038	-0.027	-0.025	-0.009
207	PCBP1	K562	0.0295	0.00795171	0.03813	0.0990908	0.052	0.06	0.067	0.037	0.094	0.228868	0.006	0.016	0.044	0.045
356	CPEB4	K562	0.05517	0.00227739	0.03745	0.00269491	0.101	0.106	0.061	0.098	0.139	0.0763335	-0.016	-0.006	0.038	0.051
75	APOBEC3C	HepG2	0.00816	0.267446	0.03705	0.0127629	0.115	0.092	0.043	0.048	0.177	0.0153805	-0.003	0.012	0.029	0.071
301	GEMIN5	HepG2	0.04183	0.646634	0.036	0.14923	0.166	0.15	0.106	0.09	0.178	0.0144181	-0.023	-0.025	-0.028	0.025
260	BUD13	K562	0.03705	0.0174714	0.03594	0.0538056	0.032	0.027	0.018	0.018	0.044	0.577366	-0.045	-0.018	0.011	0.02
321	BCCIP	K562	0.04363	0.00768495	0.03555	0.0413456	0.037	0.033	0.043	0.043	0.142	0.0694558	-0.008	0.003	0.032	0.043
256	FUBP3	K562	0.0357	0.0034808	0.03522	0.0146601	0.008	0.01	0.006	0.012	-0.012	0.881613	-0.005	-0.008	0.033	0.019
140	MBNL1	K562	0.01673	0.483761	0.03519	0.684473	0.311	0.298	0.28	0.244	0.018	0.821064	0.068	0.058	0.086	0.058
183	PSIP1	HepG2	0.0222	0.774026	0.03474	0.133317	0.069	0.078	0.053	0.053	0.15	0.0397139	0.007	0.005	0.004	0.022
121	RPS19	K562	-0.01451	0.737047	0.03454	0.449595	0.253	0.265	0.268	0.244	0.162	0.0383701	0.038	0.094	0.004	0.115
180	CNOT7	HepG2	0.02115	0.11531	0.0344	0.247758	0.308	0.271	0.271	0.17	0.237	0.00104259	-0.101	-0.074	-0.021	-0.034
72	DDX28	HepG2	0.00545	0.527967	0.0343	0.968503	0.06	0.045	0.016	0.037	0.106	0.148965	-0.026	-0.017	-0.033	-0.031
231	NUSAP1	HepG2	0.02797	0.118433	0.03287	0.00576778	0.008	0.013	0	0.011	0.257	0.0003762	0.015	0.026	0.035	0.062
152	ABCF1	K562	0.01577	0.156258	0.03274	0.129863	0.063	0.052	0.049	0.018	-0.003	0.967233	-0.05	-0.027	-0.012	0.002
129	LARP7	HepG2	0.01292	0.784294	0.03242	0.0240658	0.098	0.108	0.064	0.101	0.126	0.0847571	0.019	0.025	0.024	0.07
220	STAU1	HepG2	0.02584	0.184461	0.03198	0.440317	0.15	0.138	0.112	0.106	0.081	0.27023	-0.046	-0.006	-0.006	0.002
178	HNRNPAB	K562	0.01905	0.745731	0.03178	0.104237	0.032	0.034	0.006	0.018	0.081	0.304035	-0.079	-0.079	-0.073	-0.052
434	FUBP3	HepG2	0.11225	0.00831771	0.03163	0.112858	0.285	0.262	0.255	0.234	0.179	0.0139667	-0.103	-0.115	-0.025	-0.049
189	ADAR	HepG2	-0.02058	0.603986	0.03137	0.309341	0.153	0.154	0.117	0.096	0.105	0.152386	0.023	0.016	0.01	0.041
284	G3BP1	K562	0.03393	0.001208	0.03087	0.0184266	0.01	0.019	0.006	0.006	0.293	0.00014202	0.006	0.008	0.04	0.036
176	HNRNPA0	HepG2	0.017	0.0931181	0.03055	0.00831771	0.088	0.101	0.048	0.064	0.191	0.00865516	0.033	0.036	0.081	0.103
252	ASCC1	K562	0.02841	7.8e-07	0.03021	1.243e-05	0.001	0.001	0	0.006	0.036	0.651623	-0.007	-0.002	0.032	0.033
190	HNRNPA2B1	HepG2	-0.01879	0.485991	0.02942	0.829898	0.175	0.165	0.133	0.149	-0.03	0.681973	-0.037	-0.031	-0.053	-0.043
86	BOP1	K562	-0.00403	0.848306	0.02908	0.409344	0.191	0.204	0.177	0.195	0.219	0.00489743	-0.042	-0.014	-0.024	0.013
105	DNAJC21	K562	-0.00667	0.359145	0.02905	0.490966	0.039	0.043	0.018	0.043	0.052	0.506515	-0.009	-0.006	-0.028	0.007
438	SF3A3	K562	0.13669	0.00031046	0.02849	0.112539	0.217	0.22	0.177	0.201	0.135	0.0850576	-0.056	-0.029	0.048	0.021
259	DDX52	K562	0.02739	0.00403045	0.02759	0.0003245	0.001	0	0	0	0.02	0.801616	-0.01	-0.005	0.015	0.027
184	FAM120A	HepG2	0.01611	0.25719	0.02756	0.00396207	0.06	0.053	0.016	0.059	0.024	0.744918	-0.012	0.007	0.012	0.061
133	HNRNPM	HepG2	0.00813	0.659182	0.02678	0.296154	0.15	0.137	0.117	0.112	0.119	0.103979	-0.025	-0.038	-0.052	-0.005
239	AKAP1	K562	0.02316	0.00215591	0.02662	0.00992054	0.008	0.007	0	0.006	0.057	0.471989	-0.011	-0.008	0.02	0.02
84	SUB1	K562	0.00142	0.516101	0.02584	0.00056311	0	0	0	0	0.102	0.19584	-0.002	-0.005	0.005	0.029
232	ATP5C1	K562	0.02189	0.532143	0.02513	0.0416738	0.21	0.225	0.189	0.189	0.034	0.668469	0.043	0.029	0.051	0.067
398	DHX30	HepG2	0.05041	0.0509106	0.02496	0.513197	0.153	0.131	0.117	0.128	0.03	0.683964	-0.012	0.032	0.056	0.038
109	SART3	K562	0.00363	0.209994	0.0242	0.161109	0.014	0.015	0.006	0.012	0.1	0.201965	-0.039	-0.028	-0.011	0.003
425	CSTF2	K562	0.06865	0.00014557	0.02325	0.00992054	0.076	0.089	0.061	0.049	0.225	0.00369911	-0.007	0.008	0.071	0.093
131	RBM25	K562	0.00462	0.961369	0.02284	0.744489	0.027	0.033	0.012	0.018	0.011	0.89204	-0.002	0.007	-0.003	0.013
420	PABPC1	HepG2	0.06432	0.0867793	0.02208	0.54295	0.261	0.249	0.165	0.181	0.123	0.091335	0.057	0.108	0.148	0.136
313	EIF4G2	K562	0.02858	0.167079	0.02152	0.58286	0.214	0.256	0.213	0.171	0.155	0.0477341	-0.018	0.009	-0.003	0.016
153	KHDRBS1	K562	0.00433	0.682062	0.02025	0.434003	0.031	0.036	0.012	0.037	0.092	0.240427	-0.022	-0.021	-0.008	-0.003
135	EFTUD2	HepG2	-0.00298	0.743465	0.02017	0.197167	0.077	0.076	0.059	0.069	-0.012	0.865839	-0.035	-0.04	-0.037	-0.013
341	DKC1	HepG2	-0.0322	0.215915	0.01944	0.734372	0.32	0.313	0.245	0.298	0.151	0.0385422	-0.027	-0.002	-0.088	-0.045
291	DKC1	K562	0.02405	0.352304	0.0189	0.283283	0.211	0.195	0.22	0.152	-0.043	0.580934	0.049	0.037	0.067	0.054
257	TROVE2	HepG2	0.02022	0.466109	0.01847	0.52099	0.035	0.022	0.011	0.027	0.173	0.0175007	0.003	-0.011	0.007	-0.008
146	DDX27	K562	0.00206	0.421568	0.01824	0.209397	0.038	0.045	0.037	0.061	0.214	0.00593711	0.002	0.01	0.012	0.026
237	BUD13	HepG2	0.01612	0.171951	0.01821	0.299259	0.05	0.053	0.043	0.053	0.043	0.559336	-0.002	0.016	0.038	0.035
130	PA2G4	HepG2	-0.00047	0.896166	0.01814	0.437152	0.013	0.011	0	0.005	0.265	0.00023134	0.004	0.002	-0.001	0.015
158	PCBP2	HepG2	0.00379	0.928009	0.0181	0.0694159	0.196	0.185	0.181	0.191	0.169	0.020397	-0.044	-0.033	-0.032	0.029
143	MARK2	HepG2	0.00173	0.73639	0.01808	0.127867	0.021	0.029	0.005	0.027	0.012	0.865676	0.008	0.002	-0.005	0.016
181	WRN	K562	0.00693	0.24672	0.01794	0.387338	0.083	0.079	0.049	0.067	0.034	0.667824	-0.02	-0.011	0.011	0.001
275	SUCLG1	K562	0.02076	0.126976	0.01745	0.11441	0.024	0.034	0.03	0.006	0.238	0.00219654	-0.03	-0.02	-0.009	0
214	HSPD1	HepG2	-0.01204	0.619005	0.0172	0.462025	0.086	0.081	0.059	0.037	0.081	0.271913	-0.002	-0.005	-0.018	0.009
191	SAFB2	K562	0.00791	0.261067	0.01706	0.176871	0.024	0.021	0	0.006	0.195	0.0123727	-0.006	-0.003	0.003	0.008
279	DDX1	K562	0.02055	0.353154	0.01635	0.0332783	0.006	0.004	0	0	0.095	0.225611	0.011	0.019	0.02	0.058
324	SART3	HepG2	0.02503	0.698385	0.01612	0.686533	0.054	0.059	0.037	0.064	0.261	0.00030047	0.008	0.021	0.022	0.03
303	KRR1	K562	-0.02217	0.91566	0.01599	0.940449	0.183	0.152	0.128	0.146	0.044	0.579701	-0.105	-0.087	-0.11	-0.1
309	PABPC4	K562	0.02261	0.271661	0.01546	0.28624	0.015	0.027	0.006	0.012	0.077	0.324528	0.02	0.018	0.034	0.037
162	SLTM	K562	0.0022	0.861189	0.01546	0.446648	0.003	0.006	0	0.006	0.167	0.032515	-0.009	-0.005	-0.009	-0.007
417	MTPAP	K562	0.05181	0.0639008	0.01485	0.829059	0.229	0.246	0.201	0.195	0.2	0.0102145	-0.101	-0.07	-0.057	-0.066
210	DDX52	HepG2	0.00881	0.826768	0.01427	0.216413	0.046	0.045	0.016	0.027	-0.07	0.341762	-0.007	0.006	-0.003	0.037
241	SLTM	HepG2	-0.01231	0.667926	0.01413	0.450695	0.123	0.131	0.085	0.112	0.17	0.0194539	-0.004	0.03	-0.004	0.005
363	CPSF7	HepG2	0.03284	0.0398502	0.01399	0.360958	0.097	0.112	0.09	0.112	0.117	0.110211	-0.006	0.032	0.048	0.055
391	HNRNPU	K562	0.03749	0.358286	0.01397	0.697789	0.167	0.182	0.165	0.165	0.064	0.41471	-0.059	-0.036	-0.042	-0.036
335	DDX1	HepG2	0.02542	0.0913069	0.01381	0.580853	0.072	0.073	0.043	0.027	0.137	0.0605431	0.015	0.045	0.06	0.053
404	LIN28B	HepG2	0.04215	0.393489	0.01349	0.278572	0.076	0.095	0.069	0.021	0.232	0.00134626	-0.016	-0.004	-0.02	0.01
182	KHSRP	K562	-0.00251	0.579485	0.01304	0.72963	0	0.003	0	0	-0.006	0.936204	-0.012	-0.013	-0.006	-0.011
393	CSTF2	HepG2	-0.03706	0.149987	0.01271	0.968503	0.093	0.105	0.053	0.101	0.02	0.785513	-0.017	-0.008	-0.074	-0.011
172	GTF2F1	HepG2	0.00127	0.73135	0.01259	0.525345	0.012	0.027	0	0.005	-0.037	0.612095	0.009	0.007	0.005	0.019
440	SF1	K562	0.20022	0.011974	0.01217	0.759443	0.132	0.125	0.134	0.098	0.113	0.149242	-0.027	-0.01	0.078	0.003
376	ZRANB2	HepG2	-0.03167	0.0438897	0.01124	0.626576	0.059	0.052	0.021	0.037	0.159	0.0291001	0.022	0.006	-0.025	0.012
428	PUM2	HepG2	0.05463	0.362367	0.01066	0.819477	0.366	0.355	0.277	0.383	0.065	0.374019	-0.028	0.016	0.002	0.027
224	PES1	K562	0.00746	0.790882	0.01061	0.0741715	0.02	0.024	0.03	0.024	0.084	0.282509	-0.004	0.004	-0.003	0.037
388	AKAP8L	HepG2	0.03277	0.207109	0.00997	0.863438	0.247	0.256	0.176	0.245	-0.018	0.809117	-0.018	0.052	0.003	0.047
297	KIF1C	HepG2	0.01605	0.844537	0.00992	0.996262	0.064	0.078	0.064	0.064	-0.068	0.355568	-0.005	0.011	-0.012	0.001
353	DDX24	K562	0.02587	0.00161465	0.00991	0.0410197	0.006	0.001	0	0.012	-0.051	0.512864	-0.006	-0.005	0.025	0.017
217	PARN	HepG2	-0.00505	0.441905	0.00963	0.727326	0.154	0.151	0.106	0.101	0.207	0.00439937	-0.039	-0.029	-0.027	-0.028
426	SERBP1	HepG2	0.0502	0.122917	0.00955	0.73639	0.237	0.2	0.191	0.176	0.11	0.134062	-0.019	0.001	0.03	0.007
230	RPL23A	HepG2	0.00667	0.490189	0.00935	0.306166	0.013	0.014	0.011	0.011	0.235	0.00118402	0.009	0.014	0.013	0.025
330	EWSR1	HepG2	-0.02015	0.569898	0.00928	0.358851	0.264	0.256	0.17	0.239	-0.129	0.0774952	-0.019	-0.001	-0.044	-0.035
411	UBE2L3	K562	0.0419	0.00020738	0.00874	0.0359482	0.045	0.046	0.024	0.037	0.22	0.00466796	-0.05	-0.042	0.003	-0.003
355	MTPAP	HepG2	0.02529	0.485153	0.00864	0.446687	0.188	0.166	0.133	0.101	0.031	0.677659	-0.066	-0.018	-0.035	-0.072
439	SF3A3	HepG2	0.09621	0.332167	0.00828	0.962101	0.417	0.414	0.415	0.41	0.159	0.0290665	0.007	0.015	0.029	0.019
351	UPF2	K562	0.02349	0.0994275	0.00817	0.415899	0.013	0.009	0	0	0.094	0.231509	0	0.004	0.021	0.018
211	EXOSC9	K562	0.00237	0.393681	0.0073	0.17582	0	0	0	0	0.071	0.364175	-0.007	-0.008	0.002	0.007
206	PRPF8	HepG2	-0.00105	0.195776	0.00633	0.705332	0.252	0.234	0.197	0.234	0.068	0.351233	-0.08	-0.041	-0.15	-0.076
396	PNPT1	K562	-0.03011	0.0259324	0.00466	0.599873	0.065	0.068	0.104	0.043	0.136	0.0827608	-0.007	-0.004	-0.056	-0.009
403	TRA2A	HepG2	-0.03361	0.00154407	0.00456	0.158106	0.037	0.049	0.021	0.016	0.185	0.0111371	0.004	-0.006	-0.056	-0.042
332	DDX27	HepG2	-0.01671	0.526218	0.00408	0.743465	0.095	0.085	0.043	0.053	0.052	0.480038	-0.016	0.005	-0.024	-0.013
416	NIP7	HepG2	-0.04084	0.0177952	0.00376	0.952503	0.026	0.039	0.011	0.016	0.154	0.0348523	0.016	0.021	-0.012	0.02
339	EIF3D	HepG2	-0.01701	0.713303	0.00363	0.998398	0.201	0.214	0.154	0.138	0.122	0.0965655	-0.068	-0.045	-0.055	-0.064
368	PES1	HepG2	-0.02302	0.591905	0.00353	0.961034	0.008	0.011	0.005	0.005	-0.042	0.571077	0.004	0.019	0.001	0.016
406	HNRNPM	K562	-0.03179	0.273096	0.00251	0.750708	0.111	0.134	0.067	0.049	0.082	0.294388	0.048	0.041	0.017	0.046
290	DDX19B	K562	-0.00838	0.481713	0.00232	0.564965	0.025	0.028	0.018	0.03	0.133	0.0896081	0.04	0.028	0.037	0.035
305	NKRF	HepG2	0.00945	0.114385	0.00178	0.446687	0.093	0.088	0.08	0.074	0.163	0.0258661	0.013	0.018	0.04	-0.005
346	TROVE2	K562	0.01664	0.353154	0.00129	0.249409	0.051	0.062	0.055	0.055	-0.011	0.889449	-0.006	-0.008	0.005	0.014
270	NUP35	HepG2	-0.0052	0.779155	0.00097	0.948239	0.014	0.011	0.011	0.011	0.087	0.236816	-0.006	-0.003	-0.004	-0.004
414	RBM25	HepG2	0.03695	0.336187	0.00047	0.650484	0.367	0.362	0.362	0.383	0.168	0.0208473	-0.071	-0.072	-0.036	-0.061
319	EXOSC9	HepG2	-0.00972	0.356054	0.00042	0.762777	0.018	0.022	0.016	0.011	0.115	0.116578	-0.009	-0.014	-0.009	-0.02
360	SLBP	K562	-0.01966	0.389144	0.00033	0.788354	0.053	0.049	0.012	0.061	0.077	0.32561	-0.039	-0.04	-0.046	-0.041
338	FASTKD2	HepG2	-0.01354	0.824684	0.00011	0.811163	0.064	0.084	0.037	0.032	0.059	0.423325	-0.024	-0.033	-0.013	-0.041
397	TIA1	HepG2	0.02505	0.297394	9e-05	0.924819	0.21	0.193	0.144	0.176	0.209	0.00398851	-0.029	-0.065	0.007	-0.063
287	XRCC6	K562	0.00587	0.82778	-0.00011	0.473569	0.122	0.124	0.11	0.11	0.046	0.557376	0.011	0.028	-0.005	0.005
401	FMR1	K562	0.02722	0.375726	-0.00013	0.761944	0.197	0.198	0.122	0.201	0.147	0.0605366	-0.052	-0.023	-0.021	-0.011
367	AATF	K562	-0.02049	0.0394225	-0.00051	0.504499	0	0	0	0	0.056	0.47772	-0.011	-0.016	-0.038	-0.031
385	FAM120A	K562	-0.02347	0.13883	-0.00113	0.447629	0.037	0.046	0.024	0.024	0.145	0.0643669	-0.037	-0.03	-0.054	-0.046
423	HNRNPA2B1	K562	0.04108	0.313003	-0.00135	0.746975	0.09	0.088	0.037	0.085	0.109	0.164621	-0.014	-0.017	0.022	-0.043
255	NUFIP2	K562	0.00423	0.408412	-0.00181	0.475598	0	0	0	0	0.005	0.952859	-0.003	-0.007	0.001	-0.01
334	RBM47	HepG2	-0.01482	0.347745	-0.00194	0.981312	0.063	0.06	0.037	0.037	0.097	0.184246	0.025	0.017	0.016	0.019
269	LARP4	K562	0.00584	0.593041	-0.00203	0.578362	0.01	0.01	0	0	0.072	0.362389	-0.053	-0.048	-0.039	-0.031
389	KRR1	HepG2	0.02559	0.122917	-0.0026	0.57902	0.081	0.074	0.027	0.053	0.187	0.0102528	-0.023	-0.014	0.011	-0.008
326	GLRX3	K562	-0.01356	0.93653	-0.00295	0.901345	0.096	0.109	0.055	0.091	0.166	0.0338614	-0.032	-0.026	-0.025	-0.03
286	AARS	HepG2	0.00891	0.691462	-0.00331	0.955701	0.008	0.011	0	0	-0.005	0.948331	0.008	0.006	-0.007	0.007
412	EIF2S2	K562	0.0395	0.100104	-0.00371	0.504499	0.36	0.348	0.262	0.262	0.063	0.421178	-0.008	0.03	0.03	0.074
322	CCAR2	K562	-0.01461	0.0881755	-0.00435	0.423467	0.004	0.01	0.006	0.012	0.059	0.453829	0.001	0.011	-0.01	0.006
394	XRCC5	K562	-0.02816	0.00265164	-0.00484	0.435935	0.001	0	0	0	0.137	0.0800971	-0.006	-0.002	-0.043	-0.02
436	APOBEC3C	K562	-0.06033	0.101467	-0.00509	0.590771	0.158	0.158	0.171	0.116	0.129	0.0984378	0.012	0.013	-0.027	0.023
430	DDX5	HepG2	-0.04963	0.686533	-0.0057	0.691462	0.159	0.151	0.074	0.096	0.102	0.165079	-0.02	0.007	-0.023	-0.007
333	ZRANB2	K562	-0.01929	0.146432	-0.00686	0.433039	0.003	0.001	0.012	0.012	0.06	0.442013	-0.011	-0.016	-0.025	-0.028
375	SLBP	HepG2	-0.02687	0.697394	-0.00704	0.670851	0.305	0.302	0.223	0.314	0.019	0.797601	0.012	0.036	0.014	0.053
299	CEBPZ	HepG2	0.01432	0.166144	-0.00756	0.566268	0.004	0.006	0.005	0.005	0.038	0.609401	-0.005	-0.001	0.007	-0.004
345	CCAR2	HepG2	-0.02195	0.0535058	-0.00759	0.434	0.016	0.013	0.005	0	0.009	0.904892	0.008	0.014	-0.017	0.003
386	SBDS	HepG2	-0.02966	0.153041	-0.00838	0.818437	0.055	0.053	0.011	0.032	0.187	0.0103155	0.007	0.019	-0.018	0.012
238	SMNDC1	K562	0.00726	0.820111	-0.00917	0.656948	0.007	0.009	0.006	0.018	0.109	0.165848	-0.02	-0.019	-0.025	-0.025
422	TRIP6	K562	0.04814	0.00606184	-0.00978	0.23943	0.03	0.033	0.018	0.024	0.149	0.0574917	-0.052	-0.039	-0.001	-0.012
409	NFX1	K562	-0.04196	0.0799331	-0.01019	0.485814	0.02	0.031	0.018	0.024	0.139	0.0750704	-0.007	-0.013	-0.028	-0.024
433	NSUN2	HepG2	-0.06196	0.748532	-0.01058	0.58177	0.333	0.302	0.239	0.223	0.011	0.880219	-0.026	-0.023	-0.024	-0.055
418	HDGF	HepG2	0.04883	0.0872732	-0.0107	0.943977	0.106	0.119	0.09	0.074	0.029	0.692157	-0.001	0.018	0.039	0.02
277	GRWD1	HepG2	0.0157	0.342955	-0.01146	0.12989	0.013	0.015	0.016	0.005	0.06	0.412451	-0.007	-0.005	-0.027	-0.032
298	GTF2F1	K562	-0.01761	0.0944723	-0.01172	0.778263	0.001	0.001	0	0	0.167	0.0327969	-0.024	-0.027	-0.036	-0.029
240	XPO5	K562	-0.01132	0.769463	-0.01325	0.343032	0.056	0.06	0.03	0.104	0.114	0.144593	-0.045	-0.046	-0.058	-0.087
349	AGO1	K562	-0.02787	0.0514028	-0.01368	0.0954472	0.003	0.004	0	0	0.162	0.0384564	0.01	0.008	-0.009	-0.014
193	ESF1	K562	-0.00646	0.662894	-0.01482	0.253482	0.032	0.031	0.018	0.03	0.127	0.104594	-0.068	-0.053	-0.066	-0.062
407	PRPF6	HepG2	-0.04452	0.00522502	-0.01487	0.890874	0.101	0.116	0.096	0.09	0.089	0.225263	0.009	-0.028	-0.057	-0.032
292	KIF1C	K562	0.02202	0.240086	-0.01667	0.699004	0.297	0.266	0.22	0.207	0.175	0.0250029	0.029	0.012	0.065	0.033
413	DDX47	K562	0.0531	0.768208	-0.0177	0.352304	0.412	0.417	0.372	0.378	0.215	0.00567544	0.025	0.061	-0.022	0.092
362	EIF4A3	K562	0.03722	0.0334145	-0.01774	0.852167	0.248	0.234	0.177	0.183	0.015	0.852109	-0.022	0.007	0.047	0.011
137	PA2G4	K562	0.00152	0.622899	-0.01853	0.919569	0.008	0.007	0	0	0.087	0.265989	0.01	0.019	0	0.023
432	SNRNP200	K562	0.07477	0.0258229	-0.01926	0.632216	0.111	0.098	0.067	0.122	0.037	0.637159	-0.062	-0.056	0.045	-0.078
358	YBX3	K562	-0.03842	0.00337229	-0.01926	0.452554	0.013	0.01	0.006	0.012	0.184	0.0185958	-0.001	0.002	-0.039	-0.018
187	WDR43	K562	0.01025	0.991485	-0.02014	0.378386	0.184	0.179	0.183	0.171	0.183	0.0189967	-0.023	-0.007	-0.036	-0.034
268	HNRNPA1	K562	-0.02235	0.52142	-0.02029	0.655761	0.101	0.091	0.061	0.079	0.093	0.236826	-0.067	-0.06	-0.076	-0.065
261	ILF3	K562	-0.02201	0.273815	-0.02031	0.620579	0.023	0.022	0.006	0.018	0.213	0.00624298	-0.019	-0.025	-0.037	-0.031
352	FASTKD2	K562	-0.03803	0.00103324	-0.02099	0.00249837	0.024	0.025	0.012	0.006	0.105	0.181694	-0.013	-0.026	-0.05	-0.074
342	PRPF6	K562	-0.03439	0.0710345	-0.02174	0.196015	0.013	0.019	0.018	0.024	0.09	0.251466	-0.022	-0.042	-0.038	-0.07
179	LARP7	K562	0.01001	0.773231	-0.02222	0.702655	0.039	0.039	0.024	0.043	0.183	0.0186952	0.009	0.012	0.019	0.009
147	STAU1	K562	0.0061	0.361732	-0.02265	0.756944	0.075	0.071	0.049	0.055	0.078	0.3221	-0.06	-0.053	-0.029	-0.055
243	SERBP1	K562	-0.02116	0.0395798	-0.02336	0.117072	0.087	0.083	0.043	0.049	0.012	0.881529	-0.001	0.002	-0.052	-0.035
361	ESF1	HepG2	-0.04245	0.0161287	-0.02458	0.0538378	0.088	0.091	0.074	0.059	0.106	0.147916	-0.022	-0.026	-0.077	-0.081
150	PPIG	HepG2	-0.00839	0.248306	-0.02547	0.0226771	0.008	0.011	0.005	0.005	0.167	0.0222612	0.023	0.024	0.007	-0.008
103	HNRNPA0	K562	-0.00367	0.597591	-0.0255	0.779522	0.003	0.006	0	0	0.082	0.293926	-0.047	-0.047	-0.055	-0.049
437	HSPD1	K562	-0.11336	0.0170103	-0.02568	0.212995	0.26	0.284	0.213	0.226	0.053	0.502909	0.03	0.04	-0.046	0.013
227	PPIL4	K562	-0.02178	0.373077	-0.02581	0.256222	0.011	0.007	0	0.012	0.101	0.198918	-0.042	-0.039	-0.058	-0.058
219	TBRG4	K562	-0.02144	0.140591	-0.02691	0.00621517	0.014	0.009	0	0.012	0.087	0.266351	-0.021	-0.023	-0.04	-0.069
350	DROSHA	K562	0.04227	0.110324	-0.02767	0.500314	0.017	0.019	0.012	0.006	0.064	0.416288	-0.032	-0.03	0	-0.037
421	RRP9	K562	-0.07372	0.017864	-0.02779	0.181119	0.15	0.143	0.11	0.116	0.074	0.349266	0.029	0.039	-0.029	-0.005
402	RPS3A	K562	-0.05852	0.0667774	-0.02898	0.30442	0.042	0.046	0.018	0.061	0.101	0.199673	-0.045	-0.039	-0.078	-0.071
293	SRPK2	K562	0.03388	0.0994275	-0.02951	0.25144	0.146	0.17	0.104	0.14	0.149	0.0564432	-0.05	-0.033	-0.021	-0.053
96	ILF2	K562	-0.00686	0.590771	-0.03042	0.302106	0.162	0.158	0.171	0.201	0.202	0.00963575	-0.063	-0.063	-0.076	-0.085
236	PHF6	HepG2	-0.0265	0.0438897	-0.03057	0.00269719	0.009	0.021	0.005	0	0.083	0.258367	-0.002	0.018	-0.017	-0.027
66	PUM2	K562	-0.00155	0.974459	-0.03086	0.0536018	0.179	0.177	0.14	0.146	0.246	0.00151842	-0.041	-0.008	-0.04	-0.031
156	RRP9	HepG2	-0.01466	0.441111	-0.03099	0.190736	0.288	0.259	0.176	0.197	0.121	0.0985321	-0.091	-0.014	-0.16	-0.127
95	LSM11	HepG2	-0.00771	0.416899	-0.0313	0.00783796	0.012	0.013	0.005	0	0.123	0.093693	-0.012	-0.012	-0.031	-0.054
328	NCBP2	K562	0.04128	0.0310352	-0.03152	0.585115	0.058	0.07	0.037	0.11	-0.015	0.850371	-0.002	0.009	0.039	0.002
201	SF3B1	HepG2	0.02234	0.169444	-0.03161	0.171113	0.346	0.281	0.202	0.282	0.055	0.453652	-0.074	-0.004	-0.036	-0.105
336	DNAJC2	K562	-0.04352	0.014071	-0.03235	0.0554589	0.03	0.036	0.03	0.043	0.26	0.00076416	-0.023	-0.024	-0.078	-0.068
310	RBM39	K562	0.04008	0.0878697	-0.03247	0.169616	0.065	0.064	0.073	0.061	0.103	0.189436	-0.03	-0.016	0.033	-0.062
380	EIF3G	HepG2	-0.05608	0.0358936	-0.03331	0.280954	0.073	0.088	0.059	0.048	0.181	0.0129659	0.001	-0.011	-0.045	-0.044
254	TFIP11	HepG2	-0.03329	0.906765	-0.03341	0.514924	0.156	0.15	0.112	0.112	-0.017	0.813894	0.001	0.054	-0.013	0.01
431	FKBP4	HepG2	-0.10244	0.00113547	-0.03488	0.00204731	0.097	0.097	0.106	0.096	0.095	0.196969	-0.001	0.026	-0.078	-0.056
208	FUS	K562	-0.02708	0.13622	-0.03549	0.289218	0.017	0.022	0.012	0.012	0.117	0.136908	-0.014	-0.014	-0.033	-0.03
312	SRP68	HepG2	-0.04261	0.0349584	-0.03573	0.00281813	0.027	0.032	0.027	0.027	0.073	0.316626	0.017	0.017	-0.014	-0.029
327	SUGP2	HepG2	-0.04567	0.304272	-0.03688	0.0125245	0.043	0.046	0.016	0.027	0.07	0.342703	-0.033	-0.013	-0.055	-0.074
79	SF3B1	K562	0.00886	0.884468	-0.03694	0.745731	0.12	0.115	0.061	0.11	0.126	0.108401	-0.065	-0.038	-0.072	-0.059
295	EIF4G1	HepG2	-0.04209	0.0104293	-0.03721	0.0198222	0.235	0.201	0.16	0.181	0.04	0.583521	-0.046	-0.021	-0.118	-0.098
63	FASTKD1	HepG2	-0.00704	0.145122	-0.03788	0.0108798	0.012	0.011	0.005	0.005	0.149	0.0406372	0.007	0.008	-0.01	-0.021
113	NAA15	K562	0.01629	0.744489	-0.03812	0.492	0.338	0.311	0.262	0.22	0.042	0.589422	0.053	0.027	0.078	0.012
331	DAZAP1	K562	-0.04911	0.00140173	-0.03903	0.00453965	0.017	0.019	0.006	0.024	0.255	0.00096807	-0.041	-0.037	-0.102	-0.115
126	SSRP1	HepG2	-0.01949	0.142189	-0.03936	0.0939031	0.093	0.088	0.09	0.069	0.062	0.399182	-0.003	-0.005	-0.045	-0.045
435	RAVER1	HepG2	-0.15294	0.00969023	-0.03943	0.211969	0.562	0.516	0.527	0.484	0.109	0.136901	-0.049	-0.083	-0.234	-0.162
300	ATP5C1	HepG2	-0.04523	0.0224394	-0.03954	0.00209383	0.038	0.041	0.021	0.016	0.028	0.700488	0.011	0.015	-0.015	-0.032
253	DDX47	HepG2	-0.0411	0.0652105	-0.0415	0.0143324	0.034	0.034	0.037	0.021	0.135	0.064141	0.006	0.006	-0.008	-0.039
77	MSI2	K562	-0.01283	0.744489	-0.0422	0.35657	0.113	0.124	0.098	0.134	0.141	0.0724013	-0.048	-0.027	-0.048	-0.04
379	CIRBP	HepG2	0.06835	0.194392	-0.04535	0.455531	0.297	0.326	0.282	0.245	0.092	0.208757	-0.008	0.014	0.016	-0.009
262	DDX55	K562	-0.04589	0.00011373	-0.04731	0.00273882	0.001	0.001	0	0	0.061	0.438236	-0.024	-0.023	-0.082	-0.072
36	HNRNPK	K562	-0.00771	0.333098	-0.04865	0.0297773	0.063	0.061	0.061	0.03	0.137	0.0803009	-0.006	-0.005	-0.043	-0.056
216	SRSF4	K562	-0.04253	0.0165599	-0.05206	0.00553766	0.021	0.04	0.03	0.037	0.213	0.0062661	-0.044	-0.047	-0.094	-0.108
119	FXR1	K562	-0.02749	0.593041	-0.05213	0.464497	0.456	0.46	0.494	0.445	0.128	0.101201	0.078	0.09	0.016	0.044
26	ZC3H8	K562	0.00509	0.808642	-0.05253	0.249409	0.266	0.268	0.262	0.262	0.131	0.0937815	-0.073	-0.049	-0.07	-0.064
267	TAF15	HepG2	0.05259	0.221935	-0.05281	0.770953	0.456	0.445	0.388	0.42	0.23	0.00152715	-0.165	-0.221	-0.142	-0.208
289	RTF1	K562	-0.05897	1.03e-06	-0.05607	5.5e-05	0.001	0.006	0.006	0.018	0.099	0.205535	0.004	-0.004	-0.067	-0.064
170	NAA15	HepG2	-0.03981	0.21099	-0.05643	0.0448804	0.063	0.07	0.048	0.037	0.12	0.102249	-0.003	-0.006	-0.007	-0.042
82	CELF1	K562	-0.0257	0.0695073	-0.059	0.024022	0.25	0.226	0.287	0.232	0.201	0.0097101	-0.037	-0.032	-0.084	-0.078
283	SSB	K562	-0.06288	0.00032655	-0.06017	0.00646778	0.032	0.046	0.006	0.018	0.154	0.048973	-0.01	-0.022	-0.07	-0.065
175	SSRP1	K562	-0.04397	0.0463237	-0.06142	0.00015047	0.031	0.034	0.024	0.055	0.177	0.0232246	-0.047	-0.049	-0.078	-0.124
71	CPSF6	HepG2	-0.0262	0.889816	-0.06326	0.135406	0.391	0.347	0.388	0.356	0.041	0.580076	-0.104	-0.016	-0.088	-0.091
127	SUPT6H	HepG2	0.03918	0.449892	-0.06336	0.0749285	0.166	0.15	0.149	0.09	0.053	0.466026	-0.005	0.035	0.019	-0.019
194	AATF	HepG2	-0.04958	0.120979	-0.06443	0.0100343	0.103	0.122	0.085	0.096	0.171	0.019282	-0.053	-0.066	-0.1	-0.137
410	XRCC5	HepG2	-0.13143	8.54e-06	-0.06616	0.00017043	0.093	0.085	0.064	0.043	0.246	0.0006676	-0.004	-0.033	-0.111	-0.118
276	CALR	HepG2	-0.06888	0.0237326	-0.06729	0.00603313	0.318	0.288	0.191	0.218	0.063	0.394072	-0.057	-0.037	-0.141	-0.163
16	SUPT6H	K562	-0.00894	0.991485	-0.06958	0.0423367	0.097	0.101	0.067	0.11	0.166	0.0339783	-0.057	-0.061	-0.058	-0.149
37	SUGP2	K562	-0.02287	0.230373	-0.07099	0.0104514	0.055	0.048	0.03	0.073	0.259	0.00081336	-0.072	-0.076	-0.113	-0.192
304	RBM34	HepG2	-0.07829	0	-0.07221	0	0.022	0.017	0	0	0.07	0.340818	-0.001	0.004	-0.08	-0.072
408	AQR	K562	0.13089	0.0741715	-0.07407	0.364331	0.572	0.577	0.561	0.591	0.127	0.105508	-0.142	-0.081	-0.048	-0.092
387	AARS	K562	-0.10681	2e-08	-0.07434	0.00013989	0.098	0.104	0.091	0.085	0.269	0.00049677	0.039	0.027	-0.087	-0.068
112	AGO1	HepG2	-0.04446	0.089777	-0.07562	0.00138838	0.111	0.084	0.085	0.069	0.077	0.290671	-0.022	-0.025	-0.072	-0.121
88	SNRNP70	HepG2	0.04155	0.443496	-0.07745	0.0946934	0.38	0.365	0.33	0.33	0.139	0.056983	-0.075	-0.019	-0.052	-0.131
8	PUS1	HepG2	-0.00347	0.821559	-0.07936	0.0567301	0.356	0.34	0.351	0.34	0.22	0.00239541	-0.041	0.007	-0.023	-0.078
343	SND1	K562	-0.0997	1e-08	-0.08186	6e-08	0.011	0.019	0.018	0.024	0.428	1e-08	-0.023	-0.028	-0.111	-0.117
174	NOL12	K562	-0.06453	8.25e-06	-0.08427	1.021e-05	0.07	0.077	0.079	0.079	0.283	0.00023678	-0.003	0.004	-0.078	-0.073
54	YTHDC2	K562	-0.03973	0.47865	-0.0874	0.0149967	0.077	0.071	0.043	0.091	0.193	0.0133952	-0.042	-0.047	-0.056	-0.149
344	FKBP4	K562	-0.11077	4.54e-06	-0.09321	0.00013989	0.063	0.065	0.104	0.128	0.172	0.0276271	-0.072	-0.063	-0.195	-0.182
21	RBM15	HepG2	0.02363	0.895107	-0.09383	0.00796341	0.239	0.242	0.154	0.191	0.095	0.193986	0.005	0.031	-0.005	-0.039
60	PUF60	K562	-0.04568	0.0785293	-0.09801	0.00945894	0.274	0.257	0.226	0.25	0.173	0.0264906	-0.049	0	-0.111	-0.074
347	PRPF8	K562	-0.12524	0.0438608	-0.10424	0.0515996	0.383	0.362	0.384	0.348	0.13	0.0976232	0.079	0.111	-0.031	0.017
248	PUM1	K562	-0.10174	1.51e-05	-0.10445	8.91e-06	0.173	0.167	0.189	0.195	0.235	0.00244283	-0.013	-0.002	-0.116	-0.108
192	HLTF	HepG2	-0.08799	0.00042779	-0.10507	2.021e-05	0.085	0.087	0.059	0.08	0.226	0.00184907	-0.051	-0.048	-0.143	-0.171
374	SUB1	HepG2	-0.1483	9.73e-06	-0.10999	1.21e-06	0.161	0.134	0.122	0.085	0.147	0.0437625	0.028	0.047	-0.077	-0.082
58	SRSF3	HepG2	-0.05566	0.153041	-0.11568	0.00050742	0.265	0.255	0.213	0.287	0.188	0.0096484	-0.065	-0.053	-0.097	-0.173
235	RTF1	HepG2	-0.11735	0	-0.12363	0	0.034	0.039	0.043	0.043	0.272	0.00015948	-0.002	-0.002	-0.134	-0.141
161	SRSF1	HepG2	-0.10032	0.247211	-0.12457	0.268602	0.565	0.523	0.58	0.532	0.126	0.0841609	-0.063	-0.159	-0.198	-0.225
177	DDX24	HepG2	-0.10353	0.00080914	-0.1253	2.887e-05	0.204	0.178	0.197	0.149	0.212	0.00345583	-0.031	-0.037	-0.133	-0.161
94	AGO2	K562	-0.08285	0.00215591	-0.12878	0.00490242	0	0	0	0	0.131	0.0933022	0.008	-0.03	-0.051	-0.1
245	RAVER1	K562	-0.12809	2e-07	-0.1321	3.2e-07	0.052	0.04	0.006	0.012	0.238	0.00218212	-0.024	-0.029	-0.148	-0.162
29	U2AF1	K562	-0.05298	0.00978	-0.13627	1.831e-05	0.115	0.082	0.055	0.091	0.122	0.119261	0.007	0.015	-0.071	-0.114
53	DDX59	HepG2	-0.0739	0.119701	-0.14437	0.00325324	0.165	0.164	0.09	0.085	0.078	0.288758	0	0.041	-0.049	-0.077
139	CSTF2T	HepG2	-0.11057	2.18e-06	-0.14483	2e-08	0.047	0.046	0.053	0.048	0.31	1.487e-05	-0.044	-0.06	-0.158	-0.182
91	TAF15	K562	-0.09892	0.00042722	-0.1464	1.72e-06	0.037	0.043	0.061	0.067	0.355	3.15e-06	-0.075	-0.088	-0.182	-0.249
52	U2AF2	K562	-0.08167	0.00353625	-0.15845	0.0004863	0.207	0.19	0.201	0.226	0.154	0.0484091	-0.004	-0.002	-0.116	-0.138
2	U2AF1	HepG2	0.01865	0.512335	-0.1872	0.00044316	0.442	0.418	0.431	0.431	0.069	0.348539	0.033	0.059	-0.046	-0.142
87	G3BP2	K562	-0.43428	0	-0.51895	0	0.346	0.321	0.451	0.524	0.562	0	-0.141	-0.141	-0.58	-0.676

## Sheet: legend
Dataset_EV11: Table contains data obtained from analyzing ENCODE 440 KD experiments done in either K562 or HepG2 cell lines (see Methods).
