# Supplementary material for: Unique features of transcription termination and initiation at closely spaced tandem human genes
Source: Mol Syst Biol. 2022 Apr 1;18(4):e10682. doi: 10.15252/msb.202110682 (PMC8972054; doi:10.15252/msb.202110682)
Supplement: Supplementary file 14 — Dataset EV12 [file MSB-18-e10682-s017.xlsx]

## Sheet: Dataset_EV12
	AGO1_K562	AGO2_HepG2	BCL3_Gm12878	CBX3_K562	EHMT2_HepG2	EHMT2_K562	H3K27ac_K562	H3K27me3_K562	H3K4me3_K562	H3K9me2_Sknsh	HNRNPH1_HepG2	HNRNPH1_K562	MAZ_HepG2	MYNN_K562	NELFE_K562	NFATC1_Gm12878	PHF8_HepG2	PHF8_K562	RBM22_HepG2	RBM22_K562	SP1_HepG2	SP1_K562	SRSF4_HepG2	Rloops_1kb_K562	Rloops_5kb_K562	dsRNA_J2	Y1P_mNET_Seq	T4P_mNET_Seq	S7P_mNET_Seq	S5P_mNET_Seq	S2P_mNET_Seq	Total_mNET_Seq	S5P_mNET_Seq_plaB	Nucleoplasm_RNA_Seq	Chromatin_RNA_Seq
SLC35E2_CDK11A	9.19277	1.80035	10	2.83284	0.541816	1.0883	1.54984	2.67717	1.48466	0.364214	1.33578	0.363175	1.23355	2.23999	2.62346	9.04272	0.853524	1.16107	4.19517	2.4143	0.862991	0.38099	2.59196	2.91667	3.87755	5.625	10	10	9.28572	6	10	4.09092	8.75	1.05932	1.13636
PHF13_THAP3	1.79097	2.08484	1.99314	1.25362	0.799438	1.52318	0.492966	1.84729	0.990194	1.48346	1.42558	1.73689	1.09913	3.27068	1.31148	3.24433	1.24619	0.799366	3.72507	1.87766	1.3397	0.653228	2.22761	2.5	1.63462	NA	NA	NA	NA	NA	NA	NA	NA	NA	NA
HMGCL_GALE	4.43631	0.902975	1.58648	1.73328	1.63855	0.889345	2.31664	1.59091	1.17325	0.960518	1.38893	0.602495	1.82671	2.42962	0.575949	4.89495	1.71123	1.6647	0.670284	0.779412	2.72836	2.55317	1.84552	2.07207	1.93277	2.5	2.2093	10	2.35294	2.14286	5	4.23077	2	1.73913	1.53153
GPATCH3_GPN2	10	2.22004	3.37997	1.65871	1.48384	0.964083	0.779525	2.52294	0.963124	1.25499	1.03719	1.91991	0.289803	3.06252	1.92405	3.83576	0.877139	1.80148	2.68911	1.60921	1.14322	0.423271	1.41818	2.5	3.04348	0.992907	6.96079	10	10	10	10	2.38095	4.73684	1.10664	3
INPP5B_MTF1	4.30194	3.71695	2.23467	2.07201	1.26138	1.3208	2.28079	4.53172	3.04896	1.03119	3.71817	1.5815	4.32743	2.72568	2.91781	3.99079	2.24849	2.10694	9.18011	1.82016	1.31954	0.811756	1.16548	6.19048	6.19048	5.24194	3.75	7.69231	4.31818	2.22222	4.16667	1.5	5	2.63736	2.08334
ATXN7L2_CYB561D1	2.67658	6.75235	1.38763	1.37476	1.0593	0.712914	0.442491	1.875	1.83207	1.15318	2.73749	1.94062	1.36446	1.00105	2.14623	2.72635	2.38226	1.64534	3.60416	0.889612	1.89582	0.893868	1.95953	1.16071	1.16071	5	2.66666	2.25	2.49999	3.33333	1.25	2.8125	0.227273	1.73913	4.90384
RSBN1_PHTF1	2.87858	3.02064	4.87848	1.51153	1.29304	0.606741	1.97865	1.0395	1.27475	1.61135	1.70661	2.60524	0.318308	1.51887	1.72336	3.99488	2.20713	1.69835	3.58779	3.33162	1.43888	1.2321	1.66166	1.33333	3.14286	4.58334	9.61538	10	4	3.33334	10	5.93749	2.08333	1.50862	1.14286
TARS2_ECM1	0.284944	NA	NA	1.79166	NA	2.04814	2.30387	1.80755	0.101621	1.59085	NA	1.16348	NA	2.29883	1.75337	NA	NA	0.577193	NA	0.932472	NA	0.573707	NA	2.22222	2.4359	8.12502	1.84783	2.77778	5	3.33333	8.75	1.42857	0	4.24107	3.40277
ARNT_CTSK	1.23111	0.591777	NA	0.773295	0.836505	1.02282	0.136471	2.77778	0.0262639	1.49061	0.95531	3.14996	1.10127	1.91359	1.47287	NA	0.434971	0.228501	6.76222	2.08447	1.43629	0.592751	2.21777	2	2.89474	NA	NA	NA	NA	NA	NA	NA	NA	NA	NA
CRTC2_DENND4B	5.08404	3.78686	10	2.21182	1.05752	1.53788	1.1023	0.841695	1.97694	1.24036	2.02233	2.61653	2.0848	3.90332	1.05997	4.24563	0.812821	1.29376	9.39002	1.57495	1.78548	0.628304	2.20481	1.48649	1.54321	6.36364	1.95652	3.63636	2.5	4	3.75	1.25	1.42857	3.7931	4.25926
PBXIP1_PMVK	0.549794	0.519853	6.28625	2.11576	1.7839	1.3217	0.173422	2.12314	0.0207251	1.20476	1.73801	1.69257	1.08989	1.70754	1.37336	2.11637	0.969211	0.0576122	10	1.30172	1.32481	0.273568	0.76102	2.58621	1.5	10	0.350876	2	0.882352	1.25	1.25	0	0	1.7	3.72092
ADAM15_EFNA4	3.22781	0.655651	1.26983	2.70319	0.56151	1.31288	0.610458	1.27551	0.879049	1.76535	1.40508	1.74128	1.64006	1.29993	1.49918	2.35526	1.78195	1.85988	0.587136	1.62122	1.51243	1.19702	1.05653	0.566038	0.849057	0.377698	5	5.83334	2.98387	4.13043	1.06061	5.50725	0.957447	3.62308	0.960631
CLK2_SCAMP3	8.59756	2.76726	2.24386	0.964016	1.22005	1.51881	0.302185	1.57895	0.765751	NA	2.85784	2.2043	0.669991	4.65071	1.70787	4.47992	0.767952	1.25662	3.5423	2.37692	1.66859	1.10742	1.58848	6	2.76923	2.33333	1.41148	10	8.55073	9.13042	10	2.22222	2.55319	1.09075	2.75438
SLC25A44_PMF1	3.4929	1.34731	3.29039	1.28959	1.02337	1.2502	3.09944	1.09409	0.627432	0.74505	0.684546	0.627733	1.0925	1.52561	3	5.73393	1.06523	0.803176	6.92184	1.09861	1.07731	2.27795	0.814992	1.11111	3.85417	1.55738	7.8022	10	10	7.74999	10	7.27272	7.5	3.53831	2.21264
KLHL12_RABIF	5.38672	2.55048	2.05294	0.980034	1.36677	0.801203	0.412135	3.11203	0.718007	1.52752	1.96064	1.72962	1.79381	1.29907	1.63758	2.69742	1.87641	0.746399	4.07858	2.31276	1.31624	0.424195	1.05638	1.32812	2.03125	1.66667	10	10	5.26316	7.5	9.99999	10	3.88889	6.09375	4.86487
USP54_PPP3CB	2.06001	1.77009	2.54409	2.24009	1.28201	1.37722	2.04077	3.06748	1.34504	1.64416	1.8068	1.6755	1.94672	2.64455	3.15854	1.62914	0.906032	1.74203	1.9544	1.983	1.35724	0.304163	1.37431	3.5	2.8	0.810812	2.7	6.87991	6	3.33334	3.33334	2.33333	10	2.39583	3.48315
CAMK2G_NDST2	1.93618	2.95203	3.68354	1.36206	0.55903	1.01056	0.674135	1.30031	0.938492	1.00827	1.40548	3.80332	6.12733	2.03053	2.03659	5.02043	1.27382	1.07641	2.49013	2.76529	3.00784	7.22493	3.15471	1.11111	1.8254	2.34783	4.25926	10	3.69048	2.91667	8	1.5	5	0.776699	3.31126
STIM1_RRM1	1.257	0.916561	1.90332	2.21385	3.22267	1.59693	2.10983	1.89394	0.990738	1.54564	1.46537	1.74569	0.566877	2.06152	1.01582	1.33643	1.42261	1.38166	3.77439	2.49091	1.46558	1.12583	1.40647	1.73469	1.34921	NA	NA	NA	NA	NA	NA	NA	NA	NA	NA
PACSIN3_ARFGAP2	2.33993	3.42406	NA	1.3155	0.923618	0.730958	1.81916	2.20412	1.34118	0.885781	3.65098	3.06495	3.42901	1.01593	0.933661	NA	0.678499	0.951597	5.01278	1.17703	1.32903	1.72018	2.67395	2.19512	2.02128	1.36363	10	10	10	10	10	10	10	0.975945	2.66667
MTA2_TUT1	4.37698	1.3522	2.004	1.16172	2.82961	2.32229	1.82308	2.50559	0.877635	0.954206	1.47074	3.42798	0.892025	2.41771	2.23491	1.64262	1.55205	1.26731	5.98418	1.91945	1.28653	0.698984	0.641371	1.84211	1.41593	10	2.65625	10	3.62069	4.44445	6.66667	10	7.09303	10	8.71429
STX5_NXF1	4.98091	2.63027	2.82416	1.62449	0.931113	1.37543	3.04918	1.25	1.39036	1.39134	2.13882	2.07477	2.58518	1.78731	10	4.6013	3.11356	1.84141	4.89009	6.8574	1.81126	0.600312	2.20941	4.83871	4.61538	2.22222	6.7647	1.40244	10	10	2.14286	7.55319	5.39473	0.697032	1.73913
WDR74_STX5	4.39198	1.89597	2.57186	1.3773	0.952589	0.888603	2.09971	1.20482	0.904051	NA	2.12394	1.45665	1.36127	1.14671	1.16484	2.11584	3.20784	1.92099	4.16432	2.13318	1.56867	1.81162	2.87276	2.74194	2.77778	0.51948	2.24138	4.21052	1.25	1.42857	0.689655	1.48937	1	2.32339	1.44476
CCDC88B_RPS6KA4	1.92124	NA	2.44008	2.42533	NA	1.88888	2.50336	1.20491	1.43912	NA	NA	0.774849	NA	3.32532	0.466667	2.06101	NA	2.02284	NA	1.16519	NA	0.981724	NA	2.83333	2.79412	2.14286	1.25	3.75	1.2	0.476191	1.25	0.754717	0	4.96553	1.51515
MEN1_MAP4K2	4.79685	2.06033	3.76599	2.50931	1.7799	0.591809	0.57403	1.66667	0.362286	0.816557	2.09771	2.06594	1.74882	0.242014	1.88948	1.62999	0.969361	1.65758	2.16838	2.26983	1.31699	0.974966	1.20941	3.7963	3.7963	1.42857	0.238095	2.09302	0.793651	0.416667	2.5	0.31056	0.212766	0.213235	0.767635
PCNX3_SIPA1	4.90303	10	1.62684	1.05871	1.60008	1.05981	1.41708	1.09649	1.30352	0.971615	3.89976	1.14064	1.60082	3.33881	0.962025	3.12195	1.73401	1.33522	10	1.70934	2.49171	1.7333	2.84354	4.21875	4.21875	10	3.66667	10	6.53846	8	10	1.25	1.11111	7.10714	9.20001
SF3B2_PACS1	6.15275	8.93015	3.57501	1.03711	0.994512	0.952005	0.855	1.61439	0.990237	0.668529	2.80474	2.00127	2.01447	2.2734	1.5293	2.72321	1.33158	1.63789	10	4.141	1.18873	1.34109	4.0566	4.34783	5.21739	10	4.04255	10	10	5	10	2.63158	4	10	10
DPP3_BBS1	0.500865	0.859943	1.83911	1.20152	2.48448	0.984519	2.66189	1.01838	1.628	1.66868	1.62897	1.63768	2.10764	0.389798	1.6	3.15932	0.844113	1.63563	10	4.75026	1.99271	1.65495	0.912771	0.847458	0.819672	10	2.44186	6.01992	4	2	7.49999	3.33334	10	10	7.93104
PAFAH1B2_SIDT2	2.89887	2.90673	1.78788	1.23441	1.05823	1.39	0.442616	1.41084	0.771218	1.70425	0.673901	1.60717	1.64893	2.12679	1.41085	1.47219	0.662896	0.392623	1.15439	2.36427	1.36221	0.257635	1.46664	0.909091	0.638298	3	2.5	5.15993	1.42857	0	4.99999	0.769229	4	4.31818	1.4
SIDT2_TAGLN	3.66643	2.19953	2.17457	1.93116	1.34168	1.85264	0.60353	2.3904	0.0593096	NA	2.32368	1.06833	0.727588	0.923528	1.11722	1.16541	0.409398	0.165801	3.18998	4.23505	1.36511	1.35574	1.06947	3.78378	2.91667	NA	NA	NA	NA	NA	NA	NA	NA	NA	NA
CHD4_NOP2	10	3.63359	2.84521	1.88064	1.29346	1.90592	1.32601	1.45669	2.38976	1.51316	1.47767	2.01851	0.994201	3.03156	1.39474	4.10613	2.1898	1.31241	6.84575	1.65477	1.38081	0.488393	1.44296	2.39583	2.39583	NA	NA	NA	NA	NA	NA	NA	NA	NA	NA
P3H3_GNB3	6.00056	2.88686	NA	2.51271	0.836244	1.00535	0.501573	0.703642	0.0702622	1.08741	0.94541	1.40471	0.32644	2.66521	1.28964	NA	0.610504	0.134382	4.70045	4.283	1.28491	0.402121	1.61239	6.8	4.44444	NA	NA	NA	NA	NA	NA	NA	NA	NA	NA
LRRC23_ENO2	4.63142	NA	NA	2.172	NA	2.24536	0.34948	1.72176	0.303196	1.87094	NA	1.56451	NA	1.30218	1.02941	NA	NA	0.385107	NA	1.22013	NA	0.741396	NA	0.625	0.625	0	0.945946	1.5625	3.75	3.33333	4.99999	0.624999	0.384615	0.813399	0.273972
ENO2_ATN1	0.163899	NA	NA	2.07097	NA	1.9801	0.712558	1.25	0.0370472	0.825247	NA	3.3183	NA	2.5981	0.874525	NA	NA	0.0564958	NA	1.54985	NA	0.291795	NA	1.34328	2.68657	0.714285	1.42857	8.9286	3.51852	3.07692	10	1.6129	0.384616	0.555554	1.89656
CDK2_RAB5B	3.69548	1.31148	0.557368	1.06285	1.66924	1.5159	1.28288	1.80645	0.998281	1.44869	3.79443	1.67957	1.24641	0.762504	0.685302	1.2187	2.2433	0.538158	2.21393	1.34449	3.84083	3.56858	0.790988	2.78571	2.78571	NA	NA	NA	NA	NA	NA	NA	NA	NA	NA
RAB5B_SUOX	0.509239	0.894866	NA	1.09383	0.669766	1.04466	1.25894	1.70411	1.03607	1.27311	0.828875	3.46581	0.459456	1.56121	1.36727	NA	0.653228	0.569308	5.23389	1.01798	1.76045	0.804072	1.45674	1.26984	1.26984	0.799999	4.41861	10	7.3913	7.69231	10	6.2069	6	0.351145	0.962566
METTL21B_TSFM	1.94324	1.00294	0.44828	1.98202	1.14263	0.991374	1.51524	1.5	2.31809	1.55036	1.61267	1.60331	0.761573	1.21531	2.16524	0.747615	1.35044	1.27065	7.69874	1.07604	1.19266	0.539834	1.38591	0.581395	0.795455	0.583942	2.29032	10	6.20968	3.52941	3.92857	3.42857	1.38889	2.58373	1.99999
VSIG10_WSB2	0.959056	0.79995	NA	1.57116	3.17426	2.50152	1.97729	1.00575	1.07344	1.35397	6.46281	2.60043	1.12425	1.68341	0.903955	NA	0.789851	0.900989	3.54796	0.832123	0.908185	0.686464	1.94683	2.5	2.3913	2.85715	0.641025	1.53846	0.454545	0	2	0.483871	0.555555	0.732985	1.82692
CHD8_SUPT16H	2.47046	0.711336	NA	1.27302	1.86751	1.26922	2.85789	2.79472	1.82373	1.55212	0.886194	2.32651	0.70315	2.56462	0.676533	NA	1.31754	0.872346	2.26189	1.85841	1.00437	0.568365	0.820732	0.471698	0.390625	NA	NA	NA	NA	NA	NA	NA	NA	NA	NA
DHRS4_DHRS4L2	2.73434	0.183981	0.893682	0.779317	2.06921	0.466897	0.284056	0.741107	0.074572	0.504664	0.731747	0	1.02359	1.23412	0.778589	0.176858	0.34517	0.17772	1.59977	1.0113	1.64904	0.25787	1.70468	1.16667	1.16667	0.2	0.319149	10	0.769231	0	0	0.208333	0	1.71679	0.663264
RNF31_IRF9	0.633948	0.374232	NA	1.66822	0.183209	1.05791	1.35976	2.60417	0.972199	1.64272	1.11746	2.10232	2.13958	1.43783	0.756579	NA	0.507438	0.716475	7.64232	0.986535	1.62355	1.09918	0.625886	2.32143	1.56863	1.5625	4.44444	10	10	10	10	3.05556	2.5	1.78744	3.54167
TM9SF1_IPO4	2.51823	2.99445	3.76604	1.14682	1.25823	0.94424	0.811243	2.03252	1.14288	2.17363	1.93226	0.90249	1.00361	2.21439	0.806794	2.93835	0.917709	1.34834	10	1.97361	1.20971	2.85724	1.56996	0.80292	0.80292	10	10	7.5	10	10	10	10	5.62499	5.38905	4.17808
SOS2_VCPKMT	2.23526	1.79831	1.01634	1.07127	1.31769	1.01492	1.79629	1.49522	2.33976	3.11962	1.43337	2.54043	2.44277	2.28167	1.72336	2.44908	1.60184	2.96594	3.28052	2.27065	2.83978	4.11034	1.48626	1.13636	1.08696	5.40001	3.35294	2.50001	1.63043	1.15385	2	5.51724	10	0.402576	1.68539
PTGR2_ZNF410	2.50085	1.63152	2.10747	1.48667	0.501978	1.50209	2.12378	0.424689	0.960271	1.35294	1.27523	1.38138	1.18658	2.04235	1.42633	1.46031	1.20583	0.913468	1.36345	1.2571	1.44966	0.651595	1.76822	1.08434	1.08434	0.15873	1.32653	6.87991	2.8125	1.11111	5	1	1.66667	1.90909	1.3245
ACYP1_MLH3	1.69135	2.90175	0.996796	0.928499	1.58402	1.96245	0.96268	1.03907	0.672539	1.8761	1.58094	2.81161	0.565307	1.4313	1.16788	1.59005	1.16475	1.182	3.1233	1.06593	1.52083	0.752692	2.45389	3	2.88462	1.79487	4.90385	10	9.99999	5	10	2.09677	7.50001	1.51058	2.1118
MAPKBP1_JMJD7	10	2.98055	3.9704	0.9591	0.827337	1.86429	1.05753	2.25668	2.13863	1.37517	2.76486	1.0672	3.01869	3.52511	2.72455	2.041	1.24182	2.18884	2.27801	3.14139	1.49261	1.77322	2.10658	3.33333	3.33333	NA	NA	NA	NA	NA	NA	NA	NA	NA	NA
TMEM62_CCNDBP1	2.9163	4.17614	4.61114	1.83476	0.904616	1.79401	0.520247	0.764994	1.25119	NA	2.61611	1.47545	1.41613	2.11059	2.02411	6.06772	1.06705	2.25742	6.16746	1.46823	1.40531	1.26137	2.27761	1.72316	1.72316	7.50002	0.659091	10	1.63462	1.35135	10	0.413793	0.0714286	2.75434	2.2549
CLN6_CALML4	1.96592	1.96808	1.3437	2.24646	5.77029	1.76701	0.72084	1.85499	0.0584655	NA	2.15888	0.858734	0.665936	2.09336	1.19423	2.00494	1.6551	0.302272	10	2.5405	2.01094	0.710821	2.29899	2.14286	3.33333	10	0.999999	10	2.22222	3.33334	10	0.185185	0	10	8.80597
SCAMP2_ULK3	4.00444	NA	4.58445	2.43586	NA	1.68315	1.33373	1.39821	1.08826	1.50345	NA	1.00062	NA	2.41022	2.11073	4.29311	NA	1.82613	NA	2.42582	NA	0.567571	NA	0.601093	0.928962	1.28571	1.04478	7.73987	2.10526	1.66667	5	1.4	0.5	0.866911	1.60494
SIN3A_MAN2C1	5.79943	6.50384	2.08329	2.4163	2.96754	0.990113	1.3557	1.04167	1.04455	NA	2.65581	2.45211	0.995604	2.73989	2.81003	1.77861	1.97864	2.64405	7.49673	2.89028	1.62193	1.73821	3.11635	2.22222	2.46914	0.416667	3.84615	7.5	5	5	6.66666	3.49999	2.91667	0.234506	4.42029
TARSL2_TM2D3	4.17388	2.11217	NA	1.4835	0.389762	1.35555	1.94621	1.84599	2.44626	1.74747	1.50687	2.76868	1.31031	1.51974	2.00608	NA	1.13977	2.20099	2.62784	2.10797	1.12156	1.11991	2.60602	2.63158	2.17391	0.382775	1.12245	6.87991	1.36363	0.882354	2	0.487805	0.425532	0.459209	0.333332
MCRIP2_WDR90	10	10	2.74709	4.91271	1.26096	0.978123	0.129363	1.59236	0.0316538	0.514856	4.21478	3.06537	6.12999	4.46773	0.913174	7.03227	2.67299	0.0798093	10	2.56886	1.25207	0.263404	5.44235	3.06931	3.46535	4.33334	10	10	10	10	10	10	5	10	10
RAB26_TRAF7	7.39262	5.60031	NA	2.32726	0.894353	2.0423	3.9586	1.58898	4.77334	1.10685	7.92709	2.25932	0.877002	2.75983	10	NA	2.09074	2.19025	10	6.63358	1.40229	1.5862	3.45514	8.4	6.77419	4.28572	4.61539	10	6.51514	6.875	4.28571	3.21429	3.52941	5.76273	2.65518
RNPS1_ECI1	6.62209	4.59458	NA	1.59793	1.25977	0.844599	1.60723	1	1.48201	NA	1.98634	3.02197	3.70932	2.93651	2.41197	NA	1.17166	1.75574	8.09657	4.39955	1.02143	0.773058	2.35607	3.21429	3.21429	0.543157	10	10	10	10	10	10	10	10	8.18182
ATP6V0C_AMDHD2	4.39188	8.1201	10	2.17863	0.571818	1.16802	0.919483	2.81159	1.39261	1.00319	3.60061	2.77004	1.47957	5.72142	2.43339	10	0.778891	0.760202	8.28029	4.55662	1.1234	1.09504	9.1916	1.7	2.68519	10	8.96694	10	10	10	10	6.95652	10	10	4.49999
GLYR1_ROGDI	10	3.26863	4.47151	2.86232	1.58118	1.05916	0.71093	2.14041	1.6151	1.12212	2.58396	3.26017	1.04775	3.4964	1.33772	3.80646	1.2199	1.25759	2.75727	3.48885	1.84433	4.5782	2.72025	2.11111	2.17391	5.15624	10	10	10	10	10	5.20833	0.535714	4.5303	2.6009
FBXL19_ORAI3	7.78897	3.96999	3.10864	2.28554	0.307173	1.09251	3.37191	1.39558	1.23744	0.955383	2.4893	1.64479	1.76693	1.57887	1.34513	3.11928	0.782095	0.658461	4.54368	1.82105	1.86578	1.59705	2.49798	1.64634	3.10976	3.33333	7.76596	10	10	5	10	6.78571	0.714285	3.45587	7.44184
VAC14_MTSS1L	2.9036	NA	NA	3.21915	NA	1.17273	0.974446	1.78208	1.87538	0.709496	NA	3.03205	NA	3.2561	1.30584	NA	NA	0.873452	NA	1.78878	NA	1.37576	NA	2.77778	2.32558	8.33333	0.714285	3.43995	1.25	0.833332	2.14286	0.740742	1.66667	2.96296	2.26562
MVD_CYBA	4.87245	NA	3.29972	2.57552	NA	0.693999	0.534587	2.17391	1.6699	NA	NA	0.49425	NA	1.71183	1.07794	2.89117	NA	0.980525	NA	1.04937	NA	0.581403	NA	5.8	7.01754	2	1.16402	10	1.02941	1.17647	2.22223	1.88889	0	10	2.11765
INPP5K_MYO1C	4.16814	1.04143	1.92989	2.63172	0.712459	1.21259	0.343389	1.41777	0.280247	1.13973	1.06545	1.95307	0.905553	1.81667	0.605263	1.3159	0.488316	0.568725	3.25078	1.87539	1.11197	0.587226	1.22287	1.75676	2.43243	0.64516	0.141844	6.87993	0.810811	0	2.5	0.131579	0	0.60778	0.506914
PITPNA_INPP5K	10	6.05167	4.85951	1.8631	0.604025	0.933269	2.73455	0.726744	2.75299	0.965009	1.77776	2.44817	0.990091	3.83785	2.29396	4.29431	1.44867	2.97786	7.83595	2.07134	1.2035	1.57566	1.71696	5.83333	4.03846	5.65217	0.993786	10	5.55555	1.81818	10	0.571429	2.5	1.79936	4
CAMTA2_SPAG7	2.22625	1.55815	1.28447	2.03453	1.84407	1.29604	1.8472	1.0989	1.05283	NA	2.9697	0.611053	2.76515	1.66243	0.850722	2.53868	1.02776	1.27953	4.62869	1.31363	1.78995	1.71379	0.754547	1.3253	1.62651	0.0526317	1.25	1.35417	4.87181	6.25	3.21428	1.18644	2.09677	0.86009	0.69364
FGF11_CHRNB1	1.23494	1.00921	1.22589	1.48693	1.07683	1.54497	0.714851	1.07647	0.342461	NA	3.18509	3.28404	1.04569	2.19605	1.08734	1.28844	0.670108	0.412314	1.18553	1.24315	1.44289	1.06859	1.23877	0.43956	0.824176	NA	NA	NA	NA	NA	NA	NA	NA	NA	NA
PIGS_UNC119	6.03154	0.667231	NA	1.68749	0.99621	1.64493	0.163301	1.54362	0.657199	1.08933	1.50407	1.98257	2.01684	1.74346	1.57439	NA	0.696215	1.29694	0.306472	3.09667	1.78861	0.803538	1.40754	1.12022	1.12022	2.57142	0.447761	4.29994	1.31579	1.66667	2.50001	0.4	0.5	2.23443	1.64609
NEK8_TRAF4	4.45495	NA	4.67092	2.03925	NA	1.20396	1.02771	1.45068	1.19372	1.33782	NA	2.92564	NA	5.49945	3.5	1.8737	NA	1.40582	NA	1.16572	NA	4.0036	NA	2.37705	2.19697	1.30952	5.375	10	4.28571	2.11538	3.57143	5.16129	3.51351	2.46053	4.40104
DHRS13_FLOT2	10	5.58911	2.1764	1.61654	1.84479	0.993301	1.97861	1.31579	0.989087	NA	2.9178	4.60998	1.33606	1.97143	0.780287	1.14884	1.78329	1.14051	6.18501	2.56113	1.21474	0.599744	1.77479	5.52083	3.67089	0.584416	2.7835	10	6.95651	6.66668	10	4.28571	0.909091	2.09981	1.68919
MLLT6_CISD3	6.83364	2.35331	NA	1.12103	0.751917	1.30761	1.02598	2.68769	1.27496	1.25684	1.86291	2.3399	1.92995	0.803531	1.31488	NA	0.938698	1.00182	2.71038	1.25184	1.44368	0.833718	2.81439	4.72973	3.97727	4.68751	4.55883	10	10	5.99999	9.99998	0.555556	0	10	4.60785
CWC25_PIP4K2B	4.33378	4.60379	3.43078	1.22859	0.9498	1.21845	2.48888	1.87905	0.740772	1.61862	1.80508	3.46672	3.92746	2.53009	1.06808	3.24698	1.89155	1.31896	8.55431	1.46301	1.52097	1.01884	2.54031	1.28788	1.74242	0.51282	0.965909	5.9091	3.1579	2.5	10	0.408163	2.5	1.35135	1.77777
MRPL10_OSBPL7	2.1546	NA	1.22925	2.36088	NA	1.08694	1.69774	0.744444	1.55843	NA	NA	1.68436	NA	1.30707	1.43192	1.26663	NA	2.50222	NA	1.16444	NA	1.59325	NA	3.68421	3.18182	7.50002	1.21212	10	2.30769	2.5	5.00001	0.434782	5	10	2.02381
INTS2_BRIP1	1.39668	0.626505	0.839767	1.26029	0.822471	1.26928	1.18867	1.4881	0.555654	NA	1.89309	3.77935	0.510343	1.67251	2.2577	1.66165	2.24926	1.39599	6.94365	1.55534	0.894158	0.425432	2.32094	0.517241	0.416667	3.28359	1.8	5.15993	2.91667	3.75	5.00001	1.92308	6.87499	2.43655	7.71187
SLC25A19_MIF4GD	10	2.72498	2.52557	4.02394	1.04791	0.917725	1.0491	1.00321	1.70587	0.907584	1.73391	5.23305	2.14808	2.45035	1.76157	2.05298	1.31269	1.42408	2.99506	3.03125	1.66893	0.507821	2.15874	2.89308	3.58491	3.23529	2.24139	10	3.18182	5.71428	2.22222	1.66666	0.16129	1.93906	1.78572
TSEN54_LLGL2	10	3.80309	NA	1.2343	1.32199	1.25507	0.677215	1.08286	1.48338	1.44757	2.32265	1.33777	6.35951	1.8326	0.633705	NA	0.880716	2.03113	1.68602	0.995662	0.952985	1.44363	3.13703	4.65517	3.55263	5.2	1.73077	10	4.41176	2.5	10	3.49999	0	10	4.13223
WBP2_UNC13D	1.81325	8.04774	1.60524	2.50685	1.05371	2.69071	4.74216	1.39821	0.727755	NA	2.82222	0.843095	5.48881	2.48741	2.54181	1.63467	1.40216	1.55809	10	1.21482	1.54929	0.607364	2.42154	5	5	9.23077	1.73913	10	6.66669	8.75001	7.5	2.5	0	1.77977	2.65625
MRPL38_TRIM65	10	5.95435	1.62193	2.57756	0.595073	1.15469	2.01722	1.12613	3.09579	2.04422	1.26589	2.76499	1.9757	2.83329	3.35165	3.28945	0.842885	3.30987	4.54446	3.70303	1.22806	2.89931	2.84693	3.81295	3.58108	2.83582	10	10	4.54546	4.28572	5.71428	5.68181	1.53846	5.59603	2.6923
JMJD6_MXRA7	2.41189	NA	NA	0.678432	NA	1.59104	0.305814	2.08333	0.308119	NA	NA	2.02438	NA	1.55603	0.894428	NA	NA	0.395923	NA	0.521563	NA	0.394702	NA	0.582524	1.26214	1.49122	0.714286	10	2.69231	3.75	3.75	0.5	0	0.244399	0.909094
SIRT7_PCYT2	9.29018	NA	5.19246	0.941434	NA	0.525305	0.605797	1.25239	1.54095	2.38255	NA	1.57623	NA	2.63722	0.624152	2.52013	NA	0.637089	NA	3.45044	NA	2.44759	NA	3.33333	4.70588	0	2.7027	7.77775	10	10	7	1.6	5	4.3297	8.97435
MAFG_SIRT7	10	2.65922	7.66946	0.974146	1.12907	1.11038	0.61031	1.53563	1.72781	0.959781	1.81217	5.10594	2.13967	2.89703	2.20865	7.37193	1.27749	1.81805	1.71832	6.44323	1.03881	1.3339	5.0022	6.02941	6.02941	0.503597	1.17021	10	2.1	7.17391	3.33333	1.0145	2.66667	0.567893	1.29134
CXXC1_MBD1	2.60957	1.19073	1.60853	2.10276	0.979331	2.53096	2.48732	2.13052	2.42587	0.873915	4.69753	0.650193	2.80906	1.2932	1.52299	1.45676	1.66084	2.39488	1.11581	1.61541	1.4139	1.07806	0.923241	1.75676	1.75676	0.652171	2.37624	10	4.21051	5	10	1.2963	4.2857	2.73148	3.125
CNN2_ABCA7	9.01311	1.83915	NA	2.22783	0.732272	1.9868	0.797633	1.09971	1.47137	NA	1.025	1.37846	0.678254	2.31424	1.86713	NA	0.606961	0.563671	8.59808	1.36107	1.63818	2.15781	1.11037	7.27273	8.86364	10	9.66667	10	10	10	10	5.83333	10	10	3.41464
ABCA7_ARHGAP45	2.72917	1.22677	NA	1.19821	1.743	1.3355	0.443417	2.08191	0.357566	NA	2.41346	3.34844	0.562339	1.23205	1.60211	NA	0.909134	0.392095	2.66598	1.59154	2.86884	0.603959	1.94743	3.61111	3.72093	0.625	0.691057	10	3.09524	0.833334	5	0.512821	0	3.03896	5.75757
MCOLN1_PNPLA6	9.01239	2.70471	1.52501	3.16675	2.51992	1.77937	0.251912	0.813449	0.436651	0.880778	1.7591	1.04269	3.61008	1.5888	1.09712	1.59974	1.27943	0.393148	5.10483	0.974328	0.947437	0.394017	1.52054	2.1	2.1	3.99999	4.78261	10	10	10	10	5	5	4.54545	2.34568
LRRC8E_MAP2K7	1.88063	2.04933	NA	1.34112	0.654917	0.790554	2.94118	2.6178	1.36026	NA	2.09248	1.56375	2.66782	1.05542	5.2149	NA	1.6	1.2782	2.10934	0.919732	1.30859	1.64704	2.40901	5.29412	5.69444	2.94117	7.08333	6.87991	6.92308	5.83333	3.75	3.57143	10	1.94594	1.66667
NDUFA7_CD320	4.19719	4.74174	1.85183	2.99214	0.852307	0.91521	1.44999	1.41723	0.667489	1.0573	1.8711	2.80968	1.14671	2.05424	1.29261	1.7482	1.24801	1.32239	3.59276	2.79599	1.80615	2.19663	4.4122	1.54321	1.54321	1.5625	10	10	10	10	10	10	2.14286	6.31847	1.98114
ICAM3_RAVER1	1.74383	2.41308	NA	2.06356	1.83278	1.94621	10	1.71331	3.38483	1.29579	1.90053	1.18647	2.05289	1.79947	5.4491	NA	2.14923	2.33409	2.98491	2.46141	1.77328	3.03738	2.10937	6.94444	8.20513	NA	NA	NA	NA	NA	NA	NA	NA	NA	NA
CCDC159_PLPPR2	4.32666	4.10696	NA	1.1222	0.680741	0.788299	0.59368	2.17662	0.454512	1.52918	1.74855	1.63419	1.57881	1.8668	2.76995	NA	0.659334	1.67999	0.341896	1.66415	1.55286	0.560094	2.42631	2.64706	2.64706	NA	NA	NA	NA	NA	NA	NA	NA	NA	NA
CCDC130_MRI1	2.82447	1.56667	1.40874	2.72467	1.1483	1.21174	0.82505	1.68539	2.56602	1.13555	1.08615	2.37706	0.41575	3.00703	1.23711	1.77829	0.626838	1.48329	6.26202	1.63945	1.48016	3.56115	2.46248	3.33333	3.57143	10	10	10	10	10	10	5.57692	7.69231	1.48636	5.67375
ASF1B_PRKACA	4.20128	2.01034	1.84932	2.04382	1.707	2.57297	2.15063	1.83234	1.06165	0.74382	1.6022	1.36643	3.8944	1.13416	0.910448	2.39142	1.15221	1.34758	1.02629	1.24695	1.81898	2.29385	1.83654	3.14815	3.14815	NA	NA	NA	NA	NA	NA	NA	NA	NA	NA
AKAP8L_AKAP8	10	10	2.73661	2.59593	1.36906	0.831141	4.30303	3.09771	1.96119	1.49239	4.1738	5.41783	3.00595	4.6467	1.08571	6.81017	1.80549	1.99434	10	3.61508	1.98483	1.3386	3.03592	9.65517	9.5082	0.51948	4.64286	10	10	10	10	4.47368	10	2.02186	2.70053
ATP13A1_GMIP	2.55256	NA	4.79296	2.72996	NA	1.17361	6.89593	0.641026	2.98734	1.08946	NA	1.57502	NA	2.66891	2.02222	3.10217	NA	2.60666	NA	2.60415	NA	1.8131	NA	5	4.2	4.6875	10	8.59988	6	3.75	10	1.84211	1.81818	8.00001	10
LSR_USF2	5.29155	4.66687	NA	3.21776	1.62529	1.34365	2.63997	2.14988	1.82066	NA	2.9788	2.11375	1.73347	4.44705	1.11111	NA	1.56546	2.18667	2.81202	4.38662	1.44779	2.61458	3.71168	4.4898	4.82759	0.531915	5	1.66666	3.94737	0.909091	6.66666	0.769231	1.17647	1.31579	1.02273
SHKBP1_LTBP4	1.77024	NA	NA	1.80486	NA	1.2124	0.126833	1.13208	0.0321903	1.79055	NA	2.21393	NA	0.823011	0.849359	NA	NA	0.0612703	NA	1.48199	NA	0.759622	NA	1.81818	1.81818	0.833333	0.132743	10	0.540541	0.333333	4.99999	0.126582	0	4.19998	1.3
AXL_HNRNPUL1	1.14637	1.4162	NA	2.03651	1.88865	1.71937	2.99272	3.07613	1.40091	2.12924	1.82431	2.14976	0.580789	2.18272	0.674779	NA	1.28569	0.814109	7.46597	1.37757	1.06528	0.538217	1.81573	3.05556	6.27451	10	3.61111	10	7.5	5.71429	10	2	0.909091	3.1689	2.89099
ETHE1_PHLDB3	1.36016	1.7736	NA	2.46144	0.305555	1.14304	0.914005	1.57233	1.14813	0.995474	1.4571	1.39559	1.78929	1.17029	1.99561	NA	0.72035	1.32093	1.17406	0.847269	1.6554	1.66402	1.05936	1.16279	1.22093	NA	NA	NA	NA	NA	NA	NA	NA	NA	NA
NECTIN2_TOMM40	2.5842	2.80379	NA	1.3985	1.25674	1.69816	2.67239	1.89358	1.78696	1.18111	1.85012	2.38664	5.81181	1.10811	0.653662	NA	2.02761	1.02934	6.23329	0.771387	3.44597	3.47338	1.54937	3.43137	3.18182	2.05128	2.2449	10	2.22222	2.5	4.37501	1.5625	1.6	3.30006	1.72549
GEMIN7_PPP1R37	10	3.25009	4.7715	2.7281	0.792587	1.32143	5.04412	1.32979	1.63532	0.908655	2.26082	2.54687	2.97366	1.60959	1.4918	3.65796	1.04825	1.02273	3.42801	4.79035	0.894966	4.21192	1.38898	5.26316	4.16667	3.75	10	10	10	10	10	4.99999	10	10	6.66666
DMWD_DMPK	10	6.48362	2.59515	1.4291	0.770695	1.18267	0.197976	0.887755	0.0551247	0.962446	3.776	2.20146	0.969315	2.70793	1.18217	1.79199	0.398773	0.11427	5.45288	2.20037	1.058	0.857303	2.25828	5.67568	6.01351	3.63636	4.95455	10	10	10	10	7.8125	6.66666	1.40625	2.76786
NR1H2_POLD1	10	2.97327	2.69442	1.45242	0.749011	1.80774	0.667211	2.01327	1.17271	0.732322	4.23447	1.3829	5.04087	1.64834	0.667252	3.57786	0.786376	1.65674	6.51751	1.71118	1.63124	1.99901	3.19666	4.40945	4.80315	0.394737	2.4	10	5.10417	5.27778	10	1.46341	10	8.2967	2.88889
ZNF649_ZNF577	1.0845	1.38892	4.50452	4.93304	1.68702	1.96698	0.150813	1.38581	0.0513961	NA	1.57279	1.19052	0.20664	1.35817	1.66667	1.42831	0.716135	0.826576	3.15269	1.81378	1.79837	0.483252	1.9737	0.254237	0.423729	NA	NA	NA	NA	NA	NA	NA	NA	NA	NA
U2AF2_EPN1	10	10	10	3.87982	0.99665	1.25502	0.972147	0.620861	1.28378	0.990679	1.63111	2.3493	3.95545	3.06629	1.00264	5.05254	0.935588	1.60227	10	3.33155	1.25378	0.920331	7.48315	2.11009	7.61468	10	8.26087	10	10	10	10	1.875	10	10	10
ZNF530_ZNF134	1.2719	NA	2.3325	2.6155	NA	2.3361	0.250129	0.747012	2.00694	1.81737	NA	1.91428	NA	1.01952	0.963983	1.31842	NA	1.04083	NA	0.836116	NA	0.930725	NA	0.813953	1.08696	0	1.95652	10	0.882353	1.66667	4.99999	1.11111	1.47059	1.00671	1.0101
ZNF544_ZNF8	5.94844	4.01724	5.82096	2.31638	1.23514	1.6157	1.94852	3.05921	4.06315	NA	4.41193	2.13563	4.62214	6.70243	2.99127	2.79695	2.77738	4.90648	2.63563	2.30287	1.18937	1.0868	1.31363	1.17647	1.47059	10	2.68293	10	7.77778	5	10	2.39131	3.15789	3.24561	4.89131
ZBTB45_SLC27A5	8.56833	1.83188	NA	3.41562	1.89394	1.3461	2.63451	2.5	0.249381	0.866671	2.52125	1.89464	1.7402	1.24767	0.892571	NA	0.658108	0.838625	2.7065	1.19249	1.2549	0.682577	2.04189	2.04082	2.01923	NA	NA	NA	NA	NA	NA	NA	NA	NA	NA
DPY30_MEMO1	5.31928	1.52762	3.60506	2.72253	0.833717	1.89558	2.40346	2.02156	0.569043	1.24622	1.48838	0.325742	4.99759	2.79584	3.08943	2.19303	1.19951	1.43738	1.96847	2.20435	1.38687	2.28996	2.61315	1.95122	2.31707	NA	NA	NA	NA	NA	NA	NA	NA	NA	NA
RAB11FIP5_SFXN5	0.809818	1.95981	NA	1.52469	1.78191	1.04017	2.81095	3.4375	0.925019	1.08152	1.23394	1.13574	2.25244	1.10294	2.45353	NA	1.16396	1.90617	5.24285	1.72189	1.06563	1.25211	1.20767	1.43678	1.72414	8.33333	0.585106	7.73989	0.760869	1.25	2.5	1.22222	0.526316	2.46479	1.53374
SEMA4C_ANKRD39	4.72847	4.27453	4.90644	2.57872	0.806885	1.66542	1.08807	3.53846	1.12558	1.00478	2.30765	1.59106	5.28104	4.23339	1.45205	3.31267	0.837034	1.61098	7.35314	3.07659	4.4765	4.00994	3.25967	1.66667	2.54386	3.4375	3.79629	5.15993	0.735294	0.714287	2	3.75	0	0.986238	0.92683
RANBP2_CCDC138	4.54725	9.78832	4.16603	1.64023	1.13626	1.67056	0.925546	1.25418	1.21698	NA	1.5708	2.14973	3.67306	3.31084	2.18107	3.14483	1.8898	1.11132	10	2.45722	1.0109	0.720786	2.91411	2.71429	2.56757	1.31818	6.8254	10	7.30769	3.5	10	8.15789	6.13636	2.19204	2.25962
ATG9A_ABCB6	9.52683	4.70016	1.77297	1.67591	1.23094	1.34274	0.937084	0.717017	0.674901	0.824707	2.41603	1.32771	1.17372	4.93022	0.867493	3.77523	0.830052	1.12904	4.85129	3.02603	1.32341	1.14214	2.90407	1.5942	1.5942	8	0.384615	8.125	1.29032	2.38095	1.90476	0.526316	0.714286	2.14883	1.41631
E2F1_NECAB3	5.12984	1.24853	2.65012	1.4663	0.771969	1.20378	1.68133	1.17371	1.2861	1.10258	1.17236	1.84036	0.799507	0.649418	1.7377	6.77806	0.620179	0.919843	1.72261	3.12253	1.3165	1.24517	1.20263	3.70968	4.03226	2.5	2.44318	10	4.19355	2.85714	10	0.727273	0.217391	0.286259	1.43356
ELMO2_SLC35C2	2.73678	3.44535	1.4168	2.08474	1.4498	0.962924	1.66806	0.71736	2.55828	1.2772	2.32993	1.68271	0.442374	0.915419	1.53976	0.872523	1.84792	1.67986	9.65449	1.57002	1.69801	0.634183	1.84986	2.32558	2.32558	1.5	1.61111	3.33333	2.5	1.07143	1.42857	1.71875	1.8	0.516842	0.772532
SS18L1_MTG2	3.51105	5.44436	2.42574	3.80666	1.16782	0.929456	1.74574	2.00965	2.04291	1.69561	5.28466	4.46497	1.3069	2.10552	2.08219	5.64567	1.53476	2.23263	10	1.34762	1.52899	0.702367	2.08534	5.52632	5.78947	1.33334	1.09589	10	2.99999	1.81818	7.5	0.4	1.03448	0.542496	2.76264
IFNAR2_IL10RB	2.2722	3.704	NA	1.76047	1.01623	1.84756	0.173744	1.30435	1.32879	1.51022	1.38466	1.16176	1.19318	1.79791	0.514334	NA	0.922851	1.1678	4.57135	1.72344	1.44967	1.47717	2.93994	1.08696	1.52174	8.96549	2.2	10	7.85714	5	8.33333	3.08511	0.833334	1.53386	4.10959
CRYZL1_DONSON	9.03305	3.17768	4.86568	1.25634	0.661373	0.758376	0.633047	1.17041	1.00087	1.60682	0.850054	4.6231	1.3174	2.0779	1.35821	2.0851	1.24408	1.68412	3.27286	2.30623	1.24067	2.47197	2.55723	1.89394	1.89394	0.097561	0.702479	10	1.77215	1.33333	7.5	0.185185	0.277778	0.614567	0.918367
NIPSNAP1_THOC5	1.54791	NA	1.97751	1.39026	NA	3.10585	0.696384	1.82672	1.57335	1.11777	NA	0.84329	NA	1.42995	1.05263	1.16609	NA	1.08124	NA	0.876024	NA	0.470694	NA	0.675676	1.08108	3.51351	1.4	10	3.09524	2.72727	6.25	1.21212	0.769231	1.71102	2.9878
HDAC10_TUBGCP6	10	3.80135	4.9984	1.44194	0.981484	2.25526	1.61662	1.38	1.89564	0.713197	2.37784	1.41871	0.615259	3.77821	0.686567	4.27367	0.701229	1.47444	4.84481	3.44714	1.62651	1.10384	0.896701	2.11111	3.66667	3.18182	10	10	10	10	10	10	10	1.24638	8.46154
MAPK12_HDAC10	10	7.50518	5.62752	2.39606	0.793129	1.61585	1.37874	0.923645	1.29191	1.02568	1.30258	2.20475	1.16898	5.09354	0.775717	4.35213	1.05257	1.52281	2.88732	2.87343	2.12471	7.7855	2.57379	2.71186	2.53846	3.33334	1.27551	10	1.63793	1.8	9.99999	0.602411	0.3125	10	10
BRPF1_OGG1	1.50974	1.38994	1.44235	3.33068	0.872903	0.942955	1.1471	3.2967	1.75954	1.26239	1.52034	1.76284	1.26645	3.64597	1.47249	1.53131	1.1857	1.13033	4.06186	1.37054	1.83655	2.73454	0.977509	1.86047	2.44186	3.18182	2.80899	2.77778	1.66667	2.77778	2	2.25806	3	1.30343	1.61435
IL17RC_CRELD1	2.59163	4.04491	NA	2.38658	1.97038	1.26072	1.36302	1.62338	1.16073	0.649489	2.1476	1.46219	2.7147	5.43495	3.0167	NA	1.34762	0.888981	0.879433	1.95278	2.68107	0.769307	2.48105	1.22642	1.2844	2.85713	10	10	10	10	10	5	2.5	3.62595	3.00971
ZNF197_ZNF35	2.42013	NA	3.60478	2.08162	NA	2.13104	0.565225	3.01535	2.04786	2.69236	NA	3.38939	NA	1.35327	1.77043	2.21689	NA	2.24134	NA	1.86319	NA	0.581938	NA	4.23077	4.23077	0.312499	1	10	4.76191	1.5	7.14286	0.78125	1.11111	0.597017	1.25
LAMB2_USP19	1.76583	NA	NA	1.9585	NA	1.34698	3.70788	0.807754	3.18984	NA	NA	0.589387	NA	1.995	1.98433	NA	NA	2.63809	NA	1.45446	NA	1.42654	NA	1.29032	2.36111	1.04166	0.965911	10	3.8889	7.50001	10	1.08108	1.38889	1.05674	3.33333
USP4_C3orf62	1.55674	2.87855	6.68487	1.80872	0.448748	0.798891	0.0795573	0.822368	0.0418605	1.80727	0.677164	1.14911	0.390417	1.46256	0.831063	3.21152	0.639734	0.0733492	2.34215	2.08822	1.65812	0.32645	1.52665	1.46154	1.69231	1.42857	0.588235	2.5	3.23529	2.49999	3.33333	0.714283	0	4.5946	3.65385
HYAL1_HYAL3	3.06683	NA	NA	2.04205	NA	1.52168	4.65885	1.49378	1.89091	NA	NA	0.963959	NA	2.12031	1.66058	NA	NA	1.55981	NA	1.08232	NA	2.29092	NA	2.37288	2.33333	1.38462	1.12903	0.570935	0.846776	1.03896	1.45161	1.9186	0.4	7.15025	5.48611
COPG1_HMCES	10	5.59155	1.90409	1.63735	1.0284	1.15602	1.60613	0.254065	1.39941	0.815639	3.0248	8.9915	2.59274	2.46389	0.683633	1.31214	1.45694	1.08484	8.21132	4.59807	1.6036	1.00599	2.45909	2.77778	2.77778	10	3.92857	10	8	2.5	7.49999	1.60714	0.952381	4.5796	6.05072
ATR_XRN1	1.21597	1.85273	4.85974	1.21261	2.11204	0.118214	2.30072	1.36957	0.880426	1.63972	1.73231	3.50614	1.74397	1.74767	2.00658	1.41762	2.28645	0.833963	6.92508	2.7301	1.43345	0.656129	3.50182	3.42105	3.42105	10	1.48148	10	5.38462	0.833335	3.33334	2.5	4.375	3.7963	5.44554
TBCCD1_CRYGS	1.22276	0.205095	1.29553	0.994368	1.20813	1.19734	0.0501262	0.460829	0.0175305	NA	0.708194	2.23894	0.294564	0.937478	1.55797	0.332475	1.0495	0.0558758	0.130564	0.796924	1.23671	0.607506	1.77289	0.277778	1.11111	3.99999	0	0.625001	0	0	0	0	0	0.937501	5.41668
DNAJB14_LAMTOR3	0.980095	0.385685	2.84637	1.02029	2.62577	2.57682	1.38162	3.0303	1.73564	2.2772	1.84734	2.08629	2.16206	1.22869	0.570175	3.24062	2.93463	1.6419	1.77436	1.25452	1.8912	0.637687	2.37827	1.5625	1.5625	7.41934	2.44186	10	1.4	2.5	1.25	1.25	1.8	0.296762	2.03463
BDH2_SLC9B2	2.01396	1.91859	1.30186	2.0268	1.13706	1.55838	1.65663	1.32979	0.753742	2.38846	1.46375	1.76931	0.345117	1.12856	2.68722	0.880789	1.05727	0.797286	3.15826	1.43713	1.23382	1.17882	2.35355	0.416667	0.416667	0.666667	0.921052	2.5	1.15385	0.833335	2.5	0.714286	0.666667	2.12389	1.35135
HDAC3_DIAPH1	7.60161	1.92567	NA	1.92506	3.00496	1.60328	0.822092	2.91829	1.21289	NA	1.91859	1.36789	3.23288	1.91478	0.861678	NA	1.17366	1.12553	4.84883	2.5695	2.06239	4.4922	2.34637	1.72414	1.66667	1.22807	1.70371	10	1.12903	1.92308	3.33334	0.675676	0.813953	4.86997	2.74123
ARAP3_FCHSD1	1.67786	NA	NA	1.9222	NA	1.31087	0.641386	1.27334	1.2026	1.75588	NA	1.50676	NA	1.22507	1.93431	NA	NA	2.29624	NA	1.34973	NA	1.78656	NA	2.01923	1.57143	4.61538	0.75	0.666668	0.714285	1.25	2	0.925926	0	0.947366	1.26984
SLU7_ZBED8	2.01909	1.60076	1.16291	1.55248	1.76864	1.12105	1.04997	1.32979	0.804374	NA	2.73746	2.2235	0.446076	1.79423	1.39144	0.885483	4.98119	2.52665	2.28022	1.60684	1.17207	0.749381	2.2223	1.11111	1.25	1.875	6.75	2.5	8.82354	5.71428	3.33333	4.79166	6.36364	1.56951	1.3253
SIRT5_NOL7	9.09945	5.70546	1.16188	2.62697	0.994137	0.868614	0.924308	1.66667	1.39349	0.893106	1.51559	1.41067	1.23001	1.33356	3.2459	1.81535	2.20157	0.977501	2.11726	2.83362	1.9026	0.871844	2.50788	4.85294	4.34211	8.125	1.56863	10	3.94736	0.520833	5.55556	0.865385	0.27439	10	1.86771
ATAT1_C6orf136	7.10706	2.61523	1.51024	1.20552	0.780885	1.20731	1.59276	1.89394	2.22425	0.998676	3.00373	2.5377	2.41657	1.35823	1.83391	3.98618	1.86321	1.46159	2.96127	2.30455	1.15389	1.50813	1.70044	0.413223	0.477941	NA	NA	NA	NA	NA	NA	NA	NA	NA	NA
GTF2H4_VARS2	3.18487	5.65527	1.43708	1.14215	0.718406	1.18606	1.16068	2.08831	0.559995	1.10732	2.25656	2.09749	1.36982	1.62359	1.77003	2.7498	1.85418	1.10586	10	1.55554	0.939943	0.650971	1.79551	0.564516	0.808824	0.172414	8.75002	10	5.33333	8.75	10	5.71427	7.5	1.14103	7.16048
EHMT2_SLC44A4	1.09661	0.993858	NA	1.44213	0.96888	1.3509	0.243379	1.91327	0.0225575	NA	1.98471	1.54555	1.03171	0.783581	2.53807	NA	0.849019	0.0459433	0.795594	1.18533	1.75062	0.808612	0.82799	0.294118	0.514706	NA	NA	NA	NA	NA	NA	NA	NA	NA	NA
TAPBP_RGL2	6.19576	2.43138	9.22446	2.17402	0.837551	1.35566	2.39571	1.75615	1.05454	0.938879	3.81579	1.17154	2.15594	1.95229	2.11073	5.088	1.59392	0.699856	7.71298	1.91229	1.38194	0.763647	2.198	0.819672	0.874317	1.875	10	10	10	10	10	10	10	2.96552	3.25757
KIFC1_PHF1	10	4.76115	4.0795	2.41237	1.32325	1.84482	1.35698	1.25	1.84106	0.762222	2.22599	4.29536	1.48414	2.42702	2.14712	5.3832	1.88296	2.13881	6.16898	4.04448	1.77263	0.790482	4.03917	3.06452	1.76471	0	1.47541	10	7.27274	5	5.71429	1.30435	10	1.98239	4.08164
ZNF76_DEF6	0.263365	1.11079	1.73	1.22705	0.401237	0.670627	0.494239	1.19347	0.707926	NA	0.999875	0.918799	1.4635	1.35888	0.804749	1.28602	0.554916	0.887736	2.62841	0.871969	1.20604	0.273723	1.16354	2.09677	2.16216	NA	NA	NA	NA	NA	NA	NA	NA	NA	NA
MRPL2_CUL7	7.63775	10	4.6051	1.49129	0.772574	2.02246	1.58855	2.39234	1.13348	1.66578	2.51299	1.70688	4.67681	5.65264	2.44373	3.60322	2.86713	3.57748	10	1.25698	1.28015	1.26536	2.58438	1.17647	1.32075	0.571426	6.19048	7.58064	10	6.99999	10	10	3.5	10	1.23223
KLC4_PTK7	2.2465	2.06362	1.70678	1.38231	0.916189	1.51486	0.328583	2.43925	0.736704	1.2855	2.47638	0.582694	1.05693	1.55629	2.91209	2.28144	0.953625	0.948907	4.08765	1.25189	1.23318	1.70661	1.35357	0.816327	1.63265	NA	NA	NA	NA	NA	NA	NA	NA	NA	NA
SRF_CUL9	2.95386	2.59391	2.22196	1.39894	1.07638	1.60404	3.99522	1.8263	0.676666	1.48419	1.56077	1.69756	2.09573	1.32761	2.37024	6.30263	1.20543	1.32992	0.780741	1.48113	1.54324	1.03645	2.454	1.875	1.875	10	5.92591	10	7.77778	6.25	5	1.34615	5	6.10171	8.66666
MRM2_MAD1L1	8.71264	2.72589	2.00472	3.00209	1.02091	1.18396	0.642742	2.15517	1.22284	1.19505	1.58366	1.11583	0.403753	1.15534	1.58683	1.83174	2.61829	2.95109	2.49421	0.981721	2.17102	10	1.30341	2.875	2.7381	4.375	3.66667	10	3.80953	2.5	10	2.85715	10	10	1.26147
ZDHHC4_C7orf26	10	NA	1.9065	2.06712	NA	0.813443	0.455345	0.869205	1.89675	NA	NA	1.23766	NA	1.31349	1.66667	2.70728	NA	1.85911	NA	1.83561	NA	2.32426	NA	2.32558	2.7907	1.57895	6.25	8.125	6.17647	2.14286	4	5.26316	1.05263	7.04225	1.39344
STYXL1_TMEM120A	8.55553	2.23983	4.97621	3.08608	2.38913	1.0721	0.344098	0.453446	0.774701	1.62634	1.40317	1.26691	6.43719	1.32767	0.997807	1.28454	1.36813	1.20126	0.642144	2.16233	3.70153	1.82657	1.12166	3.38983	3.81356	0.277778	0.83721	10	0.686275	1.36364	1.875	0.724639	0	0.244694	0.251939
SLC12A9_TRIP6	2.57808	NA	0.797536	2.33323	NA	0.909685	3.35262	1.83486	1.59724	2.02238	NA	1.05148	NA	1.50435	1.19737	2.26233	NA	0.462345	NA	1.67856	NA	0.419076	NA	1.25604	1.6129	9.00001	4.66346	10	9.75	6.42857	7	2.6	0.714286	8.74545	6.39175
TRIP6_SRRT	6.62632	NA	2.35975	2.82526	NA	0.766678	3.04376	2.52525	3.15057	1.41643	NA	2.47957	NA	2.1705	5.92213	2.60584	NA	1.63997	NA	1.68618	NA	6.07653	NA	1.86667	2.01149	5.31251	3.07692	10	4.65517	3.61111	6	2.12121	1.12245	10	7.54546
DSCC1_TAF2	1.01047	NA	1.78832	2.59926	NA	1.89938	1.85413	1.43952	1.54891	1.48141	NA	1.73363	NA	1.38616	0.847751	1.33857	NA	1.39787	NA	0.872658	NA	1.3327	NA	1.07143	1.21429	10	2.27642	10	5.55554	10	8.75	1.27118	4	6.42858	4.72039
PUF60_SCRIB	10	10	10	3.81431	1.26945	1.37346	0.409728	1.05263	1.37542	1.8858	3.56231	10	1.11453	6.10801	1.75	7.47909	0.721547	1.13663	10	5.86555	1.47979	3.25633	9.09236	5.81633	5.66038	10	10	10	10	10	10	10	10	10	10
NDUFB6_TOPORS	3.36777	10	2.01105	1.3217	1.78996	1.51376	3.45597	0.274725	1.52058	1.10085	2.86191	2.08898	1.24722	3.4708	1.78431	2.00433	4.56848	2.52306	5.21047	3.73619	1.72235	1.47418	3.69706	1	2	3.80952	2.63889	6.24999	6.78571	3.33333	5.83333	1.33334	3	2.67314	0.483092
CORO2A_TRIM14	2.56265	2.33936	NA	1.73271	1.36002	0.727618	1.26096	3.51662	1.44507	NA	1.33589	0.918953	0.489538	2.24727	0.787197	NA	0.86009	1.22639	6.74769	1.68242	1.07955	0.765061	1.14392	3.47826	3.03571	5.41667	0.925926	3.43995	1.66667	0	2.5	0.483871	0	1.28415	3.35938
TMEM245_CTNNAL1	8.45845	4.26229	1.37177	1.55599	1.31251	1.41722	0.746876	1.74908	2.58152	1.43114	1.38307	2.7403	1.25444	1.49852	1.57439	2.00042	1.41958	2.75097	10	5.08764	1.49922	2.11743	2.50409	2.11538	1.9697	3.05165	1.18182	10	3.63636	2	10	3.99999	10	3.78947	2.95652
SCAI_GOLGA1	2.43009	2.56206	0.974862	1.32329	1.47634	1.97714	3.61472	1.05932	2.32891	NA	0.965631	2.09952	3.82169	1.68222	1.34615	1.49218	4.11907	1.56878	7.10618	2.2407	2.41741	0.54749	1.74365	1.15942	1.15942	1.05263	1.79054	1.13636	3.67925	5.66667	2.85714	2.05263	6.04168	1.94915	1.69014
SNAPC4_CARD9	2.68366	1.55623	7.15048	2.67157	0.770675	0.951416	0.753056	2.14286	0.736889	NA	1.62917	0.994876	1.42492	4.51293	1.66667	2.19114	0.857802	0.595802	2.51988	1.84172	1.37002	0.378652	1.49083	2.96875	4.0625	NA	NA	NA	NA	NA	NA	NA	NA	NA	NA
SYP_PRICKLE3	5.95432	1.2032	NA	1.97887	2.79391	2.09928	1.76828	0.688073	2.36073	NA	1.57143	2.18406	1.09635	8.5784	0.743902	NA	2.39377	1.21758	0.120056	1.50284	1.57839	1.53105	2.2873	5.21739	5.21739	NA	NA	NA	NA	NA	NA	NA	NA	NA	NA
MECP2_IRAK1	1.68648	1.61156	2.34451	2.4069	1.04338	1.20588	1.99837	1.44509	1.42253	1.17487	1.54778	1.93328	0.646369	1.90993	0.819849	1.44294	1.3189	1.02607	1.89466	1.52137	0.973464	0.835742	3.93692	1.5	1.64286	1.41025	0.267175	10	0.384615	0.344828	0.666668	0.352113	0.119048	4.04798	1.91222
ATP6AP1_GDI1	10	2.09721	2.21492	3.30118	0.980502	1.13464	0.514196	0.900901	1.26012	NA	0.969771	2.52431	0.725201	1.81857	0.357562	0.701086	0.387527	1.3946	2.47638	3.32576	0.860291	2.78511	2.39443	1.2844	1.37615	6.99999	0.673077	4.99999	0.571429	0.384615	1.42857	0.322581	0.27027	3.43856	1.29808
GDI1_FAM50A	4.4227	1.13572	4.18937	2.07179	0.613807	1.44913	0.750674	0.503145	1.3696	NA	1.24165	1.45441	0.661731	1.52783	0.603175	1.06198	0.488365	0.716359	0.865714	0.713459	1.06404	1.48215	1.27928	1.91781	1.6129	4.375	1.36364	10	6.66666	5	10	0.833334	0.625	1.29808	4.34783
HPS1_PYROXD2	NA	2.08235	3.03551	NA	1.29947	NA	NA	NA	NA	1.09903	1.15804	NA	4.16543	NA	NA	2.04112	1.91952	NA	2.50429	NA	0.968089	NA	1.49036	NA	NA	1.85185	1.16071	8.59988	1.5	1.42857	5	1.86047	0	0.240793	0.837987
TMEM109_TMEM132A	NA	0.487269	NA	NA	0.917497	NA	NA	NA	NA	1.17205	0.279156	NA	4.79032	NA	NA	NA	0.331646	NA	1.5979	NA	1.445	NA	1.44767	NA	NA	10	4.8	10	10	10	10	1.90476	0.625	10	4.99999
ANKRD13D_SSH3	NA	2.4111	NA	NA	0.631247	NA	NA	NA	NA	0.541514	0.840949	NA	4.39776	NA	NA	NA	1.13047	NA	0.284685	NA	1.34187	NA	2.92191	NA	NA	6.25001	1.39535	5.00001	1.47059	0.999998	2.85714	1.66666	0	1.31783	2.26744
MYO5C_GNB5	NA	0.232601	NA	NA	1.27195	NA	NA	NA	NA	NA	1.04458	NA	0.475968	NA	NA	NA	0.600846	NA	3.44412	NA	1.60344	NA	2.72496	NA	NA	1.30769	0.0917431	5.15993	0.95238	0.526317	3.33334	0.0925924	0	0.392782	0.604652
BNIP2_GTF2A2	NA	2.22395	1.63586	NA	1.35187	NA	NA	NA	NA	2.84864	1.69393	NA	1.22612	NA	NA	1.5537	0.813652	NA	6.37273	NA	1.49043	NA	1.41261	NA	NA	4.95414	2.67242	10	1.69355	1.81818	7.14285	5	2.26191	3.44828	1.45594
WDR90_RHOT2	NA	0.843549	2.08395	NA	0.978575	NA	NA	NA	NA	NA	1.56284	NA	5.16587	NA	NA	2.63161	0.807226	NA	0.650921	NA	1.56508	NA	3.20953	NA	NA	0.259067	3.61607	10	8.27587	5.21739	10	4.35484	4.13043	0.140122	3.22649
RELB_CLASRP	NA	2.18125	4.20822	NA	0.711438	NA	NA	NA	NA	0.996705	1.96882	NA	3.95666	NA	NA	3.1845	1.61025	NA	1.0533	NA	1.1027	NA	1.03914	NA	NA	0.172414	2.5	10	4.76191	6.66666	5	6.36362	4.06251	0.403509	0.869562
CCDC106_U2AF2	NA	3.09824	1.04787	NA	1.06462	NA	NA	NA	NA	NA	2.16339	NA	0.891537	NA	NA	2.34352	1.22748	NA	7.0241	NA	1.16958	NA	0.910145	NA	NA	2.16216	5	0.859988	8.125	2.94118	7.49999	1.5	1.92308	2.76796	5.33494
SGO2_AOX1	NA	1.19643	NA	NA	1.35372	NA	NA	NA	NA	NA	0.959644	NA	0.774149	NA	NA	NA	0.538001	NA	5.24115	NA	1.02981	NA	1.76262	NA	NA	7.49997	1.7742	10	4.64285	1.25	3.75	1.11111	2.5	3.03571	0.603448
UFD1L_C22orf39	NA	2.64801	1.7686	NA	1.16973	NA	NA	NA	NA	NA	1.01495	NA	1.17275	NA	NA	1.45152	0.964308	NA	2.93059	NA	1.0376	NA	1.03742	NA	NA	0.0819673	10	10	4.61538	8.8889	3.57143	7.94117	4.03846	3.37134	0.454545
ABHD14B_PCBP4	NA	7.68104	2.37168	NA	0.838945	NA	NA	NA	NA	0.797922	3.32397	NA	1.46103	NA	NA	1.95166	0.870562	NA	4.04303	NA	1.43504	NA	2.77006	NA	NA	1.66667	5.30301	10	10	4.16667	7.5	1.25	0	3.11558	2.66233
PODXL2_ABTB1	NA	2.81172	NA	NA	0.748815	NA	NA	NA	NA	0.959027	2.16019	NA	2.04123	NA	NA	NA	2.31713	NA	0.492736	NA	0.702243	NA	2.91562	NA	NA	0.408163	7.43589	10	10	10	10	1.15385	0	5.16814	2.35294
BBS7_CCNA2	NA	1.89629	NA	NA	0.729502	NA	NA	NA	NA	1.94812	1.0254	NA	1.70474	NA	NA	NA	0.743749	NA	1.91244	NA	0.758505	NA	1.89147	NA	NA	1.13402	1.80328	10	3.80952	4.16667	10	0.681818	4.5	1.97458	1.35417
LSM2_VARS	NA	1.78259	NA	NA	0.868185	NA	NA	NA	NA	1.20762	1.18081	NA	3.46732	NA	NA	NA	1.01682	NA	1.46753	NA	1.46207	NA	1.73237	NA	NA	2.14286	3.125	10	4	6.66667	3	1.5625	1.92308	10	7.69607
PARP10_PLEC	NA	2.61944	2.53543	NA	0.49612	NA	NA	NA	NA	0.577832	0.729389	NA	1.29968	NA	NA	3.32609	0.564893	NA	1.79692	NA	1.17207	NA	2.25398	NA	NA	0	5.10204	2.76316	10	8.33332	7.85715	1.95122	0	2.35632	1.62722
PIM2_SLC35A2	NA	2.46621	5.97124	NA	1.69017	NA	NA	NA	NA	1.94301	1.83561	NA	0.796266	NA	NA	3.49684	1.58028	NA	2.36299	NA	1.69229	NA	2.03867	NA	NA	0.76389	0.418604	10	0.588236	0.681818	7.5	0.797104	1.29629	0.253434	0.290697

## Sheet: legend
Dataset_EV12: Contains the values underlying Figure S5.
