# Supplementary material for: Unique features of transcription termination and initiation at closely spaced tandem human genes
Source: Mol Syst Biol. 2022 Apr 1;18(4):e10682. doi: 10.15252/msb.202110682 (PMC8972054; doi:10.15252/msb.202110682)
Supplement: Supplementary file 15 — Dataset EV13 [file MSB-18-e10682-s007.xlsx]

## Sheet: Dataset_EV13
	AGO1_K562	AGO2_HepG2	BCL3_Gm12878	CBX3_K562	EHMT2_HepG2	EHMT2_K562	H3K27ac_K562	H3K27me3_K562	H3K4me3_K562	H3K9me2_Sknsh	HNRNPH1_HepG2	HNRNPH1_K562	MAZ_HepG2	MYNN_K562	NELFE_K562	NFATC1_Gm12878	PHF8_HepG2	PHF8_K562	RBM22_HepG2	RBM22_K562	SP1_HepG2	SP1_K562	SRSF4_HepG2	Rloops_1kb_K562	Rloops_5kb_K562	dsRNA_J2	Y1P_mNET_Seq	T4P_mNET_Seq	S7P_mNET_Seq	S5P_mNET_Seq	S2P_mNET_Seq	Total_mNET_Seq	S5P_mNET_Seq_plaB	Nucleoplasm_RNA_Seq	Chromatin_RNA_Seq
SLC35E2_CDK11A	10	8.34359	10	3.74996	1.20539	1.09362	10	4.54198	10	0.310526	2.72647	0.344356	5.89325	1.61204	3.67435	10	2.08165	10	7.7573	3.99211	0.910799	1.85469	1.80252	2.8	3.8	4.09091	10	10	10	10	10	10	10	0.525209	1.08696
PHF13_THAP3	10	2.5852	2.67009	1.96864	2.8558	2.58815	1.59893	1.50905	5.67137	1.49476	2.51916	1.96472	2.91351	4.23148	1.74863	5.08971	4.59882	3.80124	4.18433	5.82642	1.62506	2.79021	2.72458	1.73469	1.73469	NA	NA	NA	NA	NA	NA	NA	NA	NA	NA
HMGCL_GALE	9.67737	3.28775	2.55691	3.43819	3.1671	1.5173	10	3.3871	10	0.809417	3.79235	0.956004	10	2.539	2.90735	9.02878	5.47607	10	3.01011	2.84594	4.07451	10	2.28416	6.38889	4.42308	1.47059	10	0.909093	4	5	10	10	10	2.53394	0.977011
GPATCH3_GPN2	10	8.51425	1.31088	1.35457	2.15823	1.58961	10	6.27854	10	1.25387	3.22488	0.856271	0.711243	5.42862	5.27778	3.32257	3.01677	10	7.25257	2.70302	1.38044	1.5477	2.19635	4.6	5	2.1875	10	10	10	10	3.74999	7.14284	10	2.52294	2.32394
INPP5B_MTF1	8.70404	10	1.91117	2.31913	2.68954	1.69765	10	5.68182	10	0.828311	6.30209	0.598477	10	2.41077	5.81967	4.05895	4.00421	10	9.78857	3.01281	1.0468	2.42571	0.899292	4.0625	4.0625	6.25	10	10	10	4.91619	10	7.13368	7.00819	0.55814	0.823046
ATXN7L2_CYB561D1	7.15831	1.60387	2.19196	1.29344	1.53478	0.953962	6.77097	0.919118	10	1.20644	3.18499	2.3736	6.85641	1.58338	2.95455	3.32914	3.57474	10	1.48386	1.39521	1.90146	5.85813	1.61096	2.95455	2.95455	0.624999	1.29032	0.633803	0.892857	0.833334	0.625	2.25	2.5	1.5625	1.94656
RSBN1_PHTF1	3.73551	8.10753	2.45696	2.31213	2.80883	1.1568	10	1.20773	8.67453	1.90101	2.64847	1.8404	5.16835	1.47003	3.82872	3.17208	4.76319	7.83626	2.80655	4.12672	1.571	2.01494	2.19822	1.05263	2.89474	0.827068	10	9.44444	10	10	6.66666	10	10	8.49514	1.71428
TARS2_ECM1	0.761788	NA	NA	2.00556	NA	2.68108	10	2.11579	10	1.52621	NA	0.742434	NA	3.81537	2.61494	NA	NA	8.71953	NA	1.18392	NA	1.27192	NA	3.33333	2.34568	0.742857	8.50001	3.84615	7.08334	5	5.00001	10	0	0.774035	1.26943
ARNT_CTSK	2.17175	1.10403	NA	1.27478	1.23084	1.21539	1.79088	3.84615	1.32502	0.97304	1.93146	1.98717	2.56447	1.36143	2.79412	NA	1.66344	1.55591	1.50168	1.6669	1.84034	1.78159	2.0084	0.9375	1.71875	NA	NA	NA	NA	NA	NA	NA	NA	NA	NA
CRTC2_DENND4B	1.4449	3.69047	7.09759	2.58947	1.9652	1.85229	9.53556	2.16954	10	0.921744	3.72941	3.34574	10	4.8731	1.92405	5.14239	3.23847	10	4.92941	1.77544	2.41567	1.97277	3.08843	2.68293	2.97619	1.34615	1.95652	1.08108	1.34146	1.66667	2.30769	2.5	3.33333	1.60878	0.644859
PBXIP1_PMVK	0.779925	0.315967	9.30317	2.4931	2.11097	1.97586	3.24298	2.48139	1.84686	0.828427	3.11236	2.1214	8.57746	2.86323	3.0036	3.09597	1.82096	2.19526	3.2954	2.09758	1.37942	0.989765	0.985629	4.05405	4.05405	1.11111	1.33333	1.76471	0.517241	1.25	0.625001	0	0	0.164569	0.675105
ADAM15_EFNA4	5.06904	1.66239	0.177006	2.77206	1.14274	1.65817	6.53512	0.907441	10	1.0256	2.04793	1.51261	8.66169	2.44316	2.97386	1.25751	6.62445	10	0.571938	1.48398	2.68023	3.11156	0.738913	0.740741	0.927835	1.02941	10	6.99999	10	10	6.99999	10	10	5.86843	1.68975
CLK2_SCAMP3	10	6.18795	3.77152	0.992997	2.17352	1.22075	2.16777	1.78998	10	NA	4.64273	1.34759	3.89116	1.69178	4.15301	6.5535	3.47966	10	10	2.14238	1.98781	1.80975	2.08508	5	4.73684	1.62791	10	10	10	10	10	10	10	5.75333	2.12162
SLC25A44_PMF1	6.91496	10	4.58782	0.822851	2.27156	0.793704	6.97806	1.12613	10	0.706413	2.18896	0.604432	5.69253	1.44101	6.04775	7.80305	3.28417	10	10	1.81728	1.61248	6.15252	0.892852	2.94118	5.78125	2.96875	10	8.88889	10	10	8.21429	10	10	7.7655	2.5329
KLHL12_RABIF	10	10	1.91168	0.938931	2.74593	1.13211	10	2.31125	10	1.54206	3.12821	1.73102	6.7271	1.23755	5.67616	2.78286	5.2708	10	4.70332	2.03336	1.32457	2.24771	1.36691	1.63462	1.91176	0.438872	10	5	9.09091	6	6.66667	10	5.83333	0.964551	1.69811
USP54_PPP3CB	3.19791	7.7849	2.50098	2.67993	2.46889	1.88145	10	5.59701	10	1.10216	3.93776	0.899979	8.43626	2.60843	5.35124	4.24723	4.51934	10	2.29201	2.02981	2.18019	1.98647	1.88647	9.33333	8.75	0.833335	3.85714	0.615385	1.07143	1	0.769231	5	10	0.703365	1.42857
CAMK2G_NDST2	10	8.0783	3.49641	1.8042	1.45824	1.15786	7.69285	1.4	10	1.28156	3.92164	3.40885	10	1.86767	4.37173	10	3.04838	10	1.75165	3.30043	2.99045	10	3.71359	3.33333	5.22727	1.53409	10	6.29032	8.61111	4.37501	5.71428	10	10	0.832096	1.10865
STIM1_RRM1	2.31641	2.18478	2.31729	3.67956	6.55021	1.9325	10	2.30769	10	1.77726	3.32528	1.17371	5.35023	2.2464	3.65269	3.82512	4.73382	10	2.07591	2.86288	1.23251	1.96507	1.40798	4.04762	4.04762	NA	NA	NA	NA	NA	NA	NA	NA	NA	NA
PACSIN3_ARFGAP2	0.264186	4.58046	NA	2.2645	1.87324	1.82678	9.58094	4.46181	5.56568	0.722795	4.88734	1.81757	7.2711	0.646158	2.65734	NA	2.16249	3.6403	2.20367	0.761303	1.52229	4.4938	3.63846	1.10429	1.01064	4	10	10	10	10	10	10	10	4.85294	4.7619
MTA2_TUT1	5.54063	5.46567	1.29264	1.20684	4.13575	2.18412	10	3.40426	10	0.967541	2.45626	2.19074	4.50564	1.67259	5.52419	1.42255	4.13769	10	1.59716	2.30138	1.05171	2.42132	1.19689	2.22222	1.77778	8.21428	10	10	10	10	6.66667	10	10	4.33489	7.2619
STX5_NXF1	3.97603	6.32521	3.43467	1.78276	3.25066	1.34468	3.65213	2.58264	6.14826	0.982617	3.93694	1.75076	7.22342	1.53505	10	5.81019	7.65109	7.74987	2.72355	4.43958	1.49657	4.35224	3.44823	3.65854	3.40909	0.947368	10	5.74999	10	10	5	10	10	0.435533	0.497336
WDR74_STX5	3.6316	4.24026	1.01742	1.65935	2.69619	1.47152	3.63592	1.05042	10	NA	4.24292	1.40352	10	0.958285	2.86486	2.0497	8.76656	10	3.62615	1.68314	1.2972	7.87083	2.56384	1.63462	1.92308	1.05263	6.5	2.10526	2.3913	3.63636	0.952381	5.00001	5	1.6087	1.69435
CCDC88B_RPS6KA4	3.73211	NA	0.572894	2.60919	NA	1.84547	9.81136	1.96471	10	NA	NA	1.11389	NA	3.33563	2.40741	1.07555	NA	10	NA	1.81972	NA	2.207	NA	2.07317	2.31707	5	10	1.875	5	5	5	10	0	10	1.78572
MEN1_MAP4K2	2.2327	1.11643	5.62444	2.09839	1.31425	1.27604	4.04743	3	10	1.21754	1.6372	1.77832	6.0682	1.15923	2.32456	2.67471	2.34115	10	0.574713	1.57241	1.4879	3.36884	0.945683	2.18085	1.13889	0.701752	2.53968	2.5	1.92308	1.53846	1.53847	4.16667	1.66667	0.540037	1.21711
PCNX3_SIPA1	7.18135	10	3.38843	1.6759	2.43671	1.43391	10	1.31857	10	1.23637	5.09558	0.582095	5.06394	2.61396	1.66667	9.44342	1.64785	10	10	2.62757	1.91181	5.95647	1.9784	10	7.94118	8.33333	6.47059	3.18182	9.44445	10	10	6.66667	5	8.22314	9.20002
SF3B2_PACS1	7.26224	9.28274	2.17987	0.920217	1.277	1.16964	4.51193	2.75157	10	0.751186	4.00248	1.92255	6.07934	2.13644	2.20899	3.47985	2.14464	10	1.09286	2.83485	1.4353	3.19445	5.44462	1.66667	2	2.02127	10	7.14288	8.46154	7.5	10	10	5	4.98768	9.70148
DPP3_BBS1	2.86383	1.01896	1.26048	1.70854	4.68505	1.31781	10	2.68145	10	1.50595	1.8788	1.20258	10	1.34441	1.41593	1.99601	1.92592	10	5.3031	4.54141	1.82249	4.57557	1.09746	1.66667	1.66667	0.677083	10	3.5	6.66666	4.99999	5	10	10	1.42264	3.02632
PAFAH1B2_SIDT2	3.79042	6.63566	1.08507	1.66367	3.61989	1.56275	10	1.79598	10	1.27089	1.83739	1.25392	10	1.62096	3.58268	1.31522	2.27406	10	0.522772	2.38099	1.23603	1.65031	2.11181	1.22449	1.22449	0.437957	10	2	2.85714	0	3.33333	10	10	0.240811	0.343137
SIDT2_TAGLN	0.916362	1.14342	2.37317	2.6286	1.34812	3.53472	3.29441	3.05333	1.53159	NA	2.05469	1.13526	2.46274	1.63984	1.53266	1.99997	0.934457	3.54103	0.623659	1.4642	1.48539	2.12182	0.951132	3.68421	3.18182	NA	NA	NA	NA	NA	NA	NA	NA	NA	NA
CHD4_NOP2	10	5.15033	2.62636	3.07693	1.9634	1.63505	10	1.40863	10	1.20266	3.13415	1.68688	9.69508	2.79516	3.68056	7.95485	3.99782	10	1.89423	1.87414	1.61236	2.19867	1.5368	10	5.22727	NA	NA	NA	NA	NA	NA	NA	NA	NA	NA
P3H3_GNB3	5.90803	4.5606	NA	2.70313	1.32756	1.42677	1.67026	1.8559	2.41417	1.04754	2.35272	1.19097	4.39768	1.40228	2.14035	NA	1.46889	1.33098	1.27829	2.08824	1.37568	1.79565	1.27402	3.26923	3.84615	NA	NA	NA	NA	NA	NA	NA	NA	NA	NA
LRRC23_ENO2	6.40365	NA	NA	1.00866	NA	2.13375	10	2.27273	10	0.898053	NA	0.950458	NA	1.79224	3.1058	NA	NA	10	NA	1.89381	NA	1.97852	NA	1.73913	1.53846	0	3.18182	3.57143	5	3.33333	2.00001	2.5	2.5	0.923912	0.166667
ENO2_ATN1	0.385624	NA	NA	3.55556	NA	2.50035	0.887146	1.25628	0.430434	0.89286	NA	2.65078	NA	2.00661	0.982906	NA	NA	0.975818	NA	1.37746	NA	0.729098	NA	0.642857	1.04651	0.108696	7.77775	7.81252	5	9.99999	4.28571	5	2.5	0.149253	0.679014
CDK2_RAB5B	1.10669	1.00399	1.14315	0.946962	1.11434	2.03709	10	2.81879	10	2.04812	3.52274	2.27848	3.80002	0.768167	1.87192	3.71054	4.29291	10	0.464334	0.815856	3.52291	10	0.898006	1.21875	1.1747	NA	NA	NA	NA	NA	NA	NA	NA	NA	NA
RAB5B_SUOX	1.57826	1.67018	NA	1.59342	2.61765	1.23744	10	4.18251	10	1.40488	2.46198	3.08918	2.87658	1.0729	4.75694	NA	2.19963	10	1.83855	1.09545	1.81922	2.07647	1.26727	2.5	2.5	0.172414	5.50724	10	10	10	10	5.14286	7.5	0.109943	0.373444
METTL21B_TSFM	1.02051	1.14488	0.907845	1.49321	3.70018	2.15544	10	2.5	10	1.30046	2.05711	1.53025	1.95024	1.56332	4.15301	2.32361	3.33811	10	2.90852	0.811204	1.10788	2.57578	2.03076	0.510204	0.648148	10	2.48252	6.29629	9.16667	3.1579	10	2.14286	1.47059	10	7.16049
VSIG10_WSB2	1.86373	2.44017	NA	1.63513	4.775	2.37051	10	0.891341	10	1.04242	10	2.24187	4.05541	1.82261	1.87867	NA	2.47793	10	2.42826	1.33212	0.921879	1.72179	1.94447	10	6.34615	0.939951	10	1.53846	2	0	3.33334	3.56684	2.5	0.305677	1.03261
CHD8_SUPT16H	1.0459	6.63809	NA	1.33059	2.56262	2.0763	10	2.38715	10	1.22464	3.98164	2.18403	3.58697	2.40022	2.87425	NA	2.84524	10	2.60842	2.25446	1.28242	2.70776	1.05605	0.609756	0.609756	NA	NA	NA	NA	NA	NA	NA	NA	NA	NA
DHRS4_DHRS4L2	4.02051	0.263532	0.83622	0.50765	3.2245	0.435296	3.02836	0.833333	3.95069	0.44999	1.68799	0	1.78648	1.30678	0.57554	0.303049	1.55054	2.83563	0.579151	1.98794	1.38263	1.15067	1.45956	0.744681	0.679612	0.0564972	3	4.375	1.42857	0	0	2.5	0	1.93502	0.433333
RNF31_IRF9	2.05223	0.606667	NA	1.49958	1.81647	1.28881	10	2.14286	10	1.20736	2.57426	1.41506	8.71546	3.09169	1.52318	NA	1.08378	10	10	1.43108	1.84316	1.72982	0.642	5.90909	6.15385	0.438596	10	10	10	10	5.83333	5.49999	2.5	0.574535	1.60377
TM9SF1_IPO4	0.954192	4.06263	2.99557	0.89514	3.29036	1.03342	9.93425	2.36593	10	1.7279	2.52058	1.77976	2.69382	2.42963	2.25519	3.1516	2.69289	10	9.40742	3.10353	1.09524	5.82327	1.897	1.25	0.873016	0.518135	9.72972	3.75	7.04545	3.46154	2.95455	9.24999	3.46153	2.01944	2.78539
SOS2_VCPKMT	5.12513	2.31706	0.565631	1.78396	2.63322	2.85988	10	1.92901	10	1.95651	1.73997	1.23238	2.87937	1.43142	1.76334	2.82935	2.1532	10	1.49212	1.97233	3.04938	10	1.50246	1.38889	1.38889	1.48352	10	1.66667	10	10	5	10	10	0.85034	1.81818
PTGR2_ZNF410	7.12203	3.76842	0.787974	2.11102	1.80655	2.99069	10	1	10	1.5741	4.78346	1.32416	5.54986	2.55361	2.95455	1.44974	3.36913	10	3.52445	3.45962	1.47424	2.01365	2.77114	1.95652	1.95652	0.232558	10	5	3	1.42857	2.5	10	10	1.78302	0.787402
ACYP1_MLH3	1.58082	1.45644	0.725837	1.38655	2.84889	1.5146	7.6292	1.35281	10	1.47796	1.94223	2.50161	3.04059	1.42161	2.05128	2.69497	3.41988	10	0.752604	1.91075	1.7798	1.91454	1.31809	2.02703	2.02703	0.985917	10	6	7.14285	7.5	7	8.12498	6.00002	0.227479	1.33858
MAPKBP1_JMJD7	10	10	6.8037	1.84976	1.84214	3.22921	10	5.04785	10	0.875819	5.41844	1.00706	8.11949	5.29879	4.78947	4.77794	2.38408	10	5.15467	2.85054	1.89299	5.38928	2.29327	10	6.45161	NA	NA	NA	NA	NA	NA	NA	NA	NA	NA
TMEM62_CCNDBP1	5.58206	6.38531	7.73757	2.15366	3.22231	3.25598	9.47257	1.12208	10	NA	4.09225	1.34501	8.91752	3.86112	4.62319	10	2.81951	10	1.33739	2.97679	1.77969	3.28155	2.09374	10	8.47222	0.967743	10	10	5.66667	10	10	10	2.5	1.94056	0.784981
CLN6_CALML4	0.847726	3.6007	1.3792	2.94813	5.43384	2.98148	10	4.39732	2.99114	NA	2.56272	0.796515	2.62457	1.68033	3.11644	3.40591	1.57398	10	3.89672	1.73227	1.55776	1.82004	1.5976	1.21622	1.89189	2.97297	1.25	2.33333	1.25	1.66667	1.42857	1.66666	0	1.20453	1.27705
SCAMP2_ULK3	10	NA	5.42697	1.68003	NA	2.02432	10	1.92308	10	1.44781	NA	1.03902	NA	1.34419	2.78539	3.69862	NA	10	NA	1.63945	NA	3.33681	NA	1.20879	1.49123	0.154109	3.88889	2.14285	1.48148	2	3.33333	8.75	3.33333	1.04106	2.14286
SIN3A_MAN2C1	10	3.83246	2.63817	3.65886	4.09857	1.43524	10	2.45098	10	NA	3.32112	1.90374	5.78079	4.86819	5.57592	3.97288	4.97538	10	2.66533	4.45878	1.47979	2.89837	1.3688	3.91304	4.16667	0.0193237	10	10	10	7.37429	10	10	10	0.433437	2.35521
TARSL2_TM2D3	5.95367	10	NA	1.30756	1.15292	1.38661	10	2.67584	10	1.15452	2.93713	2.00976	7.50379	2.564	4.14226	NA	3.8464	10	5.98858	1.54113	1.04513	3.36965	1.87245	4.54545	4.34783	8	3.4375	2.49999	3.33333	7.49999	3.33334	1.25	2.85714	8.94998	0.937499
MCRIP2_WDR90	10	10	2.13288	5.09178	1.10442	1.0674	0.981259	1.96078	1.64959	0.412504	4.55796	3.73048	10	3.98698	2.85047	2.99766	2.82528	2.22348	3.23461	4.49564	1.35546	1.49021	4.94486	4.69697	3.88889	1.3	10	10	10	10	10	10	6	4.10671	3.0374
RAB26_TRAF7	0.801887	10	NA	0.99303	1.70664	1.48886	3.72187	2.52525	7.51244	1.563	10	2.77557	4.50528	2.20868	10	NA	7.77814	3.03723	10	3.11671	1.83304	1.47279	4.86849	3.28125	3.28125	5.62501	10	4.41176	10	10	5	9	6.66667	3.43435	2.39131
RNPS1_ECI1	5.04716	5.71162	NA	2.31971	2.53577	1.30648	6.80754	1.80685	10	NA	3.33212	1.93649	10	4.18021	7.61111	NA	3.66918	10	2.83433	2.74189	2.00027	4.19948	2.57902	4.65517	4.65517	1.80694	10	5	10	10	5	10	10	4.17557	1.2069
ATP6V0C_AMDHD2	10	7.18076	10	2.90785	1.77878	1.13974	2.88525	2.14602	7.52247	1.1599	5.64829	3.47392	4.89099	5.66269	4.62838	10	2.17289	5.90889	4.42119	7.54921	1.5785	2.25923	6.71249	1.97674	3.37209	2.79762	10	10	10	10	10	10	10	8.13158	0.234375
GLYR1_ROGDI	10	10	6.66475	2.34661	2.67982	1.23141	1.91233	2.80899	10	1.1593	6.7673	3.82384	10	3.71577	1.33772	6.62376	2.23356	10	4.96397	3.40636	1.54088	4.7592	3.12139	3.65385	3.125	2.4812	10	10	10	10	10	10	7.5	2.09972	1.23404
FBXL19_ORAI3	10	10	3.77592	1.941	2.34089	1.45487	10	2.78	10	0.548059	7.28436	1.5341	7.48802	2.2905	2.61168	4.22304	1.33799	10	10	3.25894	1.51348	2.9834	3.7651	5.5102	10	2.5	10	10	10	10	10	10	5	4.27272	10
VAC14_MTSS1L	5.00171	NA	NA	3.03513	NA	1.52552	10	1.81913	10	0.647509	NA	2.21413	NA	4.80112	1.56057	NA	NA	10	NA	2.97851	NA	3.06228	NA	4	4	0.877193	10	5	7.5	2.4581	10	4.75579	10	1.22137	1.19834
MVD_CYBA	10	NA	3.83332	1.93153	NA	1.3869	10	2.5	10	NA	NA	0.56596	NA	2.16868	5.81967	9.41063	NA	10	NA	2.48185	NA	1.85378	NA	8.05556	10	0.745342	10	2.08333	4.66667	3.33334	5	10	0	10	4.5
INPP5K_MYO1C	8.28472	4.58401	2.19357	1.78311	2.00806	3.03974	3.65793	1.24792	10	1.01215	2.14431	2.48505	4.0578	1.43583	1.26374	2.06783	1.79299	10	1.4015	2.03518	1.57398	1.60564	1.76254	2.03125	2	0.317459	6.66666	4.00001	6	0	5	5	0	2.25904	0.748301
PITPNA_INPP5K	10	5.4443	4.31848	1.99315	0.847215	1.36034	10	1.40766	10	1.0097	3.10591	1.96644	3.95897	3.18077	1.83921	5.81381	3.6181	10	1.84008	2.20549	1.14289	5.55679	1.55595	7.5	7	2.03125	10	10	10	5	10	10	3.33333	1.14837	0.529301
CAMTA2_SPAG7	10	2.61912	1.06908	1.8741	4.05853	1.96587	10	1.26904	10	NA	6.14827	1.2049	10	2.21449	3.22188	7.91368	3.60412	10	7.83879	2.10235	0.991881	4.50545	1.63521	2.71605	3.03371	0.227273	10	8.125	10	10	7.5	10	10	5.99999	2.92682
FGF11_CHRNB1	2.59419	1.90459	1.55037	2.82137	1.04956	1.38029	6.07067	1.10507	2.49014	NA	5.7648	2.48465	1.9381	2.06727	3.27957	1.48257	1.63275	2.54263	1.05726	1.98518	1.50491	2.93763	1.50111	0.56338	0.903614	NA	NA	NA	NA	NA	NA	NA	NA	NA	NA
PIGS_UNC119	3.12518	2.02785	NA	1.18324	1.07426	1.32495	1.34186	1.33462	9.99885	1.06247	2.1941	1.9158	10	1.64278	2.33333	NA	2.28916	10	1.77779	3.49422	1.54206	3.51611	3.40015	1.93396	1.68033	0.994477	2	1.31579	2.08333	3.33334	2.5	1.25	0.454545	4.29578	2.40964
NEK8_TRAF4	7.60402	NA	5.49823	2.23559	NA	1.37844	10	2.74725	10	0.882248	NA	1.94117	NA	4.70969	8.86986	4.55181	NA	10	NA	3.95405	NA	9.65811	NA	5	4.67742	2.11539	10	5	10	10	5	10	10	10	7.47787
DHRS13_FLOT2	10	10	1.40039	1.10563	2.21168	1.53602	10	2.56148	10	NA	9.52169	4.99958	10	2.07973	1.92893	0.631927	3.97277	10	3.28508	1.72904	1.65469	3.24507	1.40704	5.3	3.53659	0.833333	10	10	10	10	9.99999	10	5	1.73676	1.24378
MLLT6_CISD3	10	10	NA	1.47938	2.68331	2.02474	7.47927	1.88025	10	0.88597	4.68135	2.22053	9.80674	1.60081	2.57627	NA	2.40077	10	3.45372	1.58445	1.43629	5.06961	5.21542	7.29167	7.29167	1.10294	10	10	10	10	8	10	0	10	5.46513
CWC25_PIP4K2B	10	10	4.33079	1.43138	2.82167	2.06682	10	3.2342	10	1.60122	6.56761	2.82535	10	2.7306	2.72455	3.94971	6.03179	10	4.86363	2.4718	1.53716	4.81139	2.70985	2.74194	3.70968	0.31746	8.49999	6.49999	4.28571	6.25	7.50001	5	8.00936	1.12219	1.62162
MRPL10_OSBPL7	2.3602	NA	1.27154	2.61852	NA	1.81892	10	1.10927	10	NA	NA	1.7013	NA	1.3517	1.59686	1.93569	NA	10	NA	0.869344	NA	1.51396	NA	3.18182	1.89189	1.875	0.952381	0.930233	0.857143	0.833335	0.625001	0.833332	3.33333	1.05702	0.708333
INTS2_BRIP1	3.09861	0.850795	0.719132	1.81209	2.05751	1.61561	10	1.13122	10	NA	2.69738	3.12074	1.70131	1.97479	6.05505	2.15631	2.91294	10	0.7576	1.58749	0.860196	2.75905	1.81176	0.588235	0.588235	0.700637	6.42858	2	2.91667	7.49999	1.42857	5.94473	10	0.372382	2.33933
SLC25A19_MIF4GD	3.40202	3.00439	2.82401	4.01177	1.63876	1.37791	3.04775	2.19298	4.11776	0.802189	2.97322	3.15341	2.70991	2.12581	4.75962	5.0335	3.5923	7.265	2.06477	2.41592	1.74639	1.57165	2.34927	2.83951	3.51852	1.01852	7.64709	5.66667	2.59259	8	1.33333	7.5	0.625	2.52252	1.03093
TSEN54_LLGL2	4.23257	10	NA	2.14139	3.1023	2.02294	8.0802	1.35294	10	1.32443	4.37306	1.74044	10	1.43681	2.45283	NA	2.78181	10	2.60316	0.962205	1.08914	8.43667	2.27718	2.8125	2.32759	1.91176	5.29412	10	3.125	2.14286	7.14286	5	0	1.66985	4.58715
WBP2_UNC13D	2.61765	6.76839	0.858717	2.00913	2.2358	2.50696	10	2.67094	10	NA	4.16333	0.583998	6.8309	0.989189	5.0165	2.017	1.87678	10	5.0826	1.27683	1.46307	1.85962	1.50657	2.88462	2.88462	1.64384	2.5	2.36842	3.33335	3.88889	1.2	3.99999	0	1.11647	2.65625
MRPL38_TRIM65	10	1.88162	2.1076	2.894	1.24404	1.48201	8.92017	0.891266	10	1.54895	1.0922	1.72127	4.45009	4.34133	3.31522	5.48791	2.6589	10	0.509579	3.42246	1.10287	4.73366	1.63094	6.30952	6.30952	1.10465	10	10	10	10	10	10	10	4.59239	2.59259
JMJD6_MXRA7	3.16938	NA	NA	0.869074	NA	1.84606	3.06064	2.08831	10	NA	NA	1.61461	NA	2.10379	2.00658	NA	NA	10	NA	1.17453	NA	1.84517	NA	1.07143	2.09677	2.65625	0.514706	1.05263	0.972224	1.07143	0.6	0.344828	0	0.0950117	0.833335
SIRT7_PCYT2	10	NA	4.21104	1.82976	NA	0.944081	2.50793	1.78474	10	2.64893	NA	1.43387	NA	2.71167	1.4557	1.67609	NA	10	NA	2.88548	NA	6.65627	NA	6.11111	7.61905	0	0.50505	0.472971	0.931678	1.72414	0.777777	1	0.666667	0.817373	0.48143
MAFG_SIRT7	10	1.84881	5.76975	1.4161	1.41732	2.19914	7.79566	2.47036	10	0.857758	2.39351	3.98255	2.77886	3.80309	2.73256	9.54859	1.40618	10	3.53976	5.58577	1.12576	5.31441	5.61412	9.31818	4.27083	1.53846	3.23529	9.00001	4.03846	8.24999	10	2.91667	6	2.16184	5.09317
CXXC1_MBD1	2.56711	1.74636	2.30321	4.4877	0.889492	3.21619	5.15295	2.96	6.63042	0.752581	4.81399	0.745459	6.75248	1.13285	3.50993	3.00224	3.61027	10	0.213943	1.3666	2.45471	2.17069	0.750819	3.56164	1.72185	0.576921	3.20001	1.73913	4.84847	7.77779	2.49999	3.68422	10	1.37529	3.62903
CNN2_ABCA7	2.82058	2.59286	NA	3.10305	2.09787	2.02197	8.75296	1.67411	10	NA	2.3163	0.91061	2.76931	2.10873	2.01662	NA	1.35413	10	1.09776	0.759108	1.8113	5.35151	1.05914	3.80952	4.64286	10	10	10	10	10	10	10	10	4.15163	2.52252
ABCA7_ARHGAP45	10	3.09683	NA	1.44759	2.43149	1.66116	4.47609	1.63102	10	NA	5.64354	4.37142	3.01404	2.31368	2.87975	NA	1.61422	8.99431	3.51802	3.16058	3.22295	2.57561	2.75239	3.71429	4.57143	10	10	10	9.28571	5	7.5	10	0	10	8.44446
MCOLN1_PNPLA6	10	3.76661	1.78429	3.26284	3.59141	1.3017	6.70517	0.75	10	0.797368	3.20342	0.781156	10	2.50736	2.0132	4.64267	2.12883	10	0.802783	1.53873	1.27961	2.27114	1.74456	6.36364	4.77273	0.207253	2.68293	3.2353	5.59999	5	3.63636	5.90908	0.555555	0.162654	0.477387
LRRC8E_MAP2K7	1.28887	5.33425	NA	1.81475	0.789118	1.25815	10	3.84615	10	NA	2.62683	2.18198	8.38892	1.09394	4.55	NA	2.69319	10	2.14691	0.652751	1.17741	3.89804	1.87768	5.45455	5.69444	1.51515	10	10	10	8.60333	10	10	10	1.62162	1.70213
NDUFA7_CD320	10	10	2.5961	2.66896	2.21005	1.55599	10	2.08333	10	0.780147	2.8411	1.89787	1.23442	1.83874	2.99342	3.31612	4.57031	10	3.24393	3.42756	1.47629	4.2509	3.85933	3.08642	2.47525	0.0428449	10	10	10	10	10	10	3.33333	5.68807	0.836656
ICAM3_RAVER1	1.35502	2.70813	NA	2.13192	4.33449	1.5956	10	5	10	0.819844	2.39117	1.33743	6.23509	1.3025	4.17431	NA	6.35392	10	2.54039	1.97084	1.41917	4.74834	2.2124	2.01613	2.22222	NA	NA	NA	NA	NA	NA	NA	NA	NA	NA
CCDC159_PLPPR2	6.23883	1.57031	NA	1.58202	2.61253	5.34703	9.34984	1.96629	10	1.11105	2.67229	1.64503	2.35336	2.69275	2.86408	NA	1.42034	10	1.60494	2.55916	1.60802	4.22263	1.63323	1.95652	1.8	NA	NA	NA	NA	NA	NA	NA	NA	NA	NA
CCDC130_MRI1	10	6.32592	3.12566	3.59936	3.91338	1.63365	7.962	2.59516	10	0.9266	1.9357	1.20063	3.67621	2.87823	2.92683	2.74633	2.20762	10	1.56011	2.3653	1.36103	4.29571	3.79813	4.24242	3.52941	10	10	9.49999	10	10	10	10	10	2.76183	4.32433
ASF1B_PRKACA	1.15187	8.51234	0.709275	2.45714	1.54316	2.33553	3.56587	4.5	2.53515	0.847486	3.08146	1.15152	8.7792	1.10907	1.43868	1.27433	3.0709	5.04098	1.32792	1.10657	3.50596	4.18186	2.8582	1.11842	1.11842	NA	NA	NA	NA	NA	NA	NA	NA	NA	NA
AKAP8L_AKAP8	10	10	1.66629	2.24023	1.66296	0.721066	10	6.08163	10	0.891326	10	3.19245	10	4.94137	2.28916	3.70551	4.01497	10	8.37947	4.27299	1.78323	2.62994	2.57127	10	10	0.533332	10	10	10	10	10	10	10	0.997301	2.34884
ATP13A1_GMIP	8.85019	NA	2.3631	3.11957	NA	1.88162	10	0.625	10	0.738715	NA	1.2018	NA	2.12755	1.61062	1.71691	NA	10	NA	2.39232	NA	3.33179	NA	2.33333	2.33333	1.74419	10	4.16665	2.72727	7.49999	5	10	1.42857	3.24638	4.75806
LSR_USF2	9.45844	5.62092	NA	2.4368	2.50701	0.716764	10	2.35849	6.61094	NA	5.548	1.63675	6.61089	4.7166	1.91919	NA	2.51939	4.13695	1.88382	2.34948	1.5335	1.85734	2.70707	9.16667	10	1.13636	10	3.33333	10	4.99999	4	10	10	10	1.23288
SHKBP1_LTBP4	2.84048	NA	NA	1.807	NA	1.57581	3.64541	2	2.61619	1.906	NA	2.99533	NA	1.15386	3.25153	NA	NA	1.84359	NA	1.79389	NA	1.54832	NA	2.5641	2.5641	0.25	4.28572	10	6.66667	1.22905	9.99998	10	0	2.38635	1.51163
AXL_HNRNPUL1	2.38961	5.88097	NA	1.77671	2.55739	1.73958	10	1.9517	10	1.74106	4.70214	1.99391	4.97375	2.3012	1.09319	NA	3.01611	10	10	1.71519	1.65594	1.60912	1.37018	4.23077	6.66667	4.04762	10	10	10	10	10	10	2.00234	10	3.76543
ETHE1_PHLDB3	2.59226	1.86059	NA	2.79195	1.79824	1.57062	2.80089	1.90114	10	1.25024	2.23057	1.53722	8.42268	1.27379	1.70732	NA	3.93079	10	0.18772	1.28108	1.96188	2.44947	0.763777	2.38095	2.5	NA	NA	NA	NA	NA	NA	NA	NA	NA	NA
NECTIN2_TOMM40	7.75087	2.15843	NA	2.54199	3.55272	2.69445	10	3.22667	10	1.36871	3.13409	1.97146	10	2.04913	2.50656	NA	3.35478	10	0.977812	1.51777	4.45909	10	1.31073	5.55556	5.55556	4.21053	10	10	10	10	10	5.94473	8.00936	10	5.78947
GEMIN7_PPP1R37	9.9305	2.34091	3.43104	2.97435	1.12057	1.28314	10	1.5625	10	0.956821	2.44689	1.8883	3.82437	1.39816	1.88017	3.56358	1.24812	5.19345	1.26284	3.70775	1.91799	7.27791	1.53662	4.44444	1.85185	1.39535	10	5.5	10	10	10	6.875	1.875	2.04988	1.73913
DMWD_DMPK	10	7.76405	2.99401	2.16435	1.91129	0.970308	2.0567	1.92478	3.1028	0.662416	4.65341	1.52926	2.75646	1.99648	1.40878	2.69172	1.3143	2.03088	2.7189	1.30872	1.13615	2.05402	2.63524	6	6.35714	1.25	10	10	8.57142	10	10	10	10	0.528376	2.47341
NR1H2_POLD1	10	4.78729	3.4321	1.57999	2.1604	2.03065	10	3.15972	10	1.13812	6.35817	2.47157	7.94382	3.49703	1.66667	3.70765	2.27784	10	4.29919	3.27449	1.42272	4.56904	2.82796	5.4902	3.63095	0.333334	10	10	10	10	7.5	10	10	2.7963	1.02767
ZNF649_ZNF577	0.799536	2.64088	4.77068	4.33569	2.74963	1.91929	1.72901	1.09457	3.63736	NA	1.29998	1.33085	0.353981	1.25024	2.00528	2.20892	1.53849	10	4.97949	1.76764	2.44113	1.31117	2.24036	0.29703	0.49505	NA	NA	NA	NA	NA	NA	NA	NA	NA	NA
U2AF2_EPN1	10	10	9.21863	3.93954	2.02692	1.69347	8.82478	0.899281	10	0.698086	6.64629	3.36403	10	1.61489	3.24786	10	2.28543	10	7.24713	3.50968	1.37907	1.94249	5.95785	3.59375	10	1.16279	10	10	10	10	10	10	10	9.97025	3.95349
ZNF530_ZNF134	2.4986	NA	0.540754	2.41684	NA	2.06497	4.07827	2	10	1.19515	NA	2.54627	NA	1.3135	1.86475	1.22436	NA	10	NA	1.52236	NA	2.49089	NA	1.52174	1.72414	0	0.576923	5	0.833333	0.416667	3.33333	0.588235	1.38889	0.212464	1.75439
ZNF544_ZNF8	5.59368	2.67617	5.80915	2.16383	3.45094	1.47307	10	2.06208	10	NA	4.92057	1.76019	10	5.7943	3.76374	3.89593	3.89797	10	2.01493	1.56546	1.81904	2.74223	1.5063	1.81818	2.27273	2.62501	10	10	10	10	10	10	4.28571	0.864486	0.892857
ZBTB45_SLC27A5	10	9.00814	NA	3.44191	2.24453	1.2239	10	2.30947	10	0.791436	4.89133	2.45582	6.90409	1.40485	4.58791	NA	1.42303	10	9.65915	5.0839	1.47899	2.1646	4.43524	6.66667	7	NA	NA	NA	NA	NA	NA	NA	NA	NA	NA
DPY30_MEMO1	4.01443	2.46014	3.66393	2.81017	2.24182	2.73737	10	1.91327	10	1.1926	2.54721	1.78346	10	2.69942	7.27273	3.16298	3.43406	10	1.04597	2.28102	1.26754	5.78367	2.64031	2.5	2.4359	NA	NA	NA	NA	NA	NA	NA	NA	NA	NA
RAB11FIP5_SFXN5	1.33123	6.83713	NA	1.11048	2.45927	1.03071	5.24023	3.03532	10	0.89352	3.488	0.818757	10	1.01007	5.89286	NA	4.13921	10	4.72078	2.01529	0.870797	2.37083	1.94606	1.32979	0.914634	2.38096	10	7.5	5.83333	10	9.99998	10	5	1.1041	2.77777
SEMA4C_ANKRD39	10	1.62799	3.36441	3.65639	1.39986	2.48976	10	1.72673	10	0.902773	2.99031	1.25513	8.50429	4.45237	1.85315	2.55386	2.77224	10	1.4459	3.25216	3.95601	10	2.02311	4.75	6.04167	1.71875	10	1.875	1.66667	2.5	1.42857	10	0	0.78899	0.989584
RANBP2_CCDC138	10	10	4.79061	2.0012	1.16795	2.06192	10	2.22552	10	NA	3.05808	2.23497	10	4.42996	3.17365	3.39269	3.57311	10	10	3.62839	0.942052	2.6797	2.36993	5.9375	5.9375	5.57692	10	10	10	10	10	10	10	3.23531	4.35185
ATG9A_ABCB6	8.31722	5.86636	1.51873	3.7055	1.8439	1.61114	10	1.17188	10	0.800585	4.30669	1.0571	6.99394	4.00015	4.55	4.42254	2.05293	10	0.874823	0.98646	1.49949	4.17874	1.20144	9.16667	5	1.71429	3.82353	3.82353	4.44443	7.14286	5.71428	4.2857	7.5	1.19313	1.60194
E2F1_NECAB3	4.3785	7.0153	3.28048	1.74815	2.40643	1.40591	10	1.5213	10	0.931326	2.81211	1.11475	7.59503	1.95281	4.38017	3.79742	3.21729	10	1.57269	3.89381	1.78132	4.94089	0.951307	8.84615	9.61538	0.633803	1.79167	1.65354	1.625	1.33333	0.975609	1.48148	0.454546	0.328023	0.393474
ELMO2_SLC35C2	2.77138	10	2.50806	1.51516	2.67631	1.09198	10	1.02669	10	1.33084	2.83123	1.14668	3.7131	1.0004	2.5	2.02978	8.36495	10	3.07819	1.62111	2.15717	1.62753	2.32681	2.04082	1.5625	0.199556	10	0.95238	4.58333	5	2	10	10	2.27041	2.26415
SS18L1_MTG2	10	10	2.48801	5.4529	0.890786	1.40029	10	2.27273	10	1.56572	9.48804	3.28579	9.41444	2.51688	3.91753	7.26035	3.48037	10	6.59003	2.71932	1.32456	1.5069	2.8261	7.5	7.85714	0.465116	6.15385	4.78261	2.85714	4	6	10	10	0.421941	3.38095
IFNAR2_IL10RB	0.995898	10	NA	2.46025	2.56442	3.95917	5.54393	2.06327	10	1.58629	3.69859	1.14214	10	1.41104	1.65761	NA	3.48324	10	2.62012	1.78272	1.54299	2.93896	2.52921	1.47059	1.52174	7.02701	10	10	10	10	5	10	6.66667	0.59322	0.773196
CRYZL1_DONSON	10	8.58129	3.09157	2.19064	1.81192	0.934779	7.30548	1.92901	10	1.31763	1.84735	2.39509	8.27879	2.41568	3.40824	1.38422	5.04897	10	0.87506	3.62456	1.43949	4.9932	2.68518	2.97619	1.72414	0.227273	10	6.00001	9.3333	5.71428	10	8.32263	3.75	3.16406	1
NIPSNAP1_THOC5	6.79569	NA	1.9687	2.23627	NA	3.46844	10	2.23785	10	1.46323	NA	1.25004	NA	2.44578	1.79775	1.28013	NA	10	NA	1.74373	NA	1.74767	NA	1.78571	2.28571	0.53719	10	9.00001	8.125	10	6.25	10	6.66667	3.72671	1.91406
HDAC10_TUBGCP6	8.35732	9.49968	7.42085	1.80181	1.81786	2.12123	9.65795	1.88525	10	0.604278	3.44982	1.93468	4.33351	2.70883	1.12469	10	3.6171	10	6.19232	3.19904	1.47998	3.23418	1.70703	1.17284	2.03704	1.45833	10	10	10	10	10	10	10	2.75641	10
MAPK12_HDAC10	9.94741	3.60951	1.30113	1.97698	1.62373	1.33283	2.64606	0.609756	3.01269	1.24343	2.2232	2.54261	1.96088	2.79092	1.08747	2.45984	1.89835	3.37511	0.752709	1.31277	2.20529	10	3.05545	3.16832	2.35714	0.276498	4.8077	6.875	6.78572	4.5	9.99999	1.47059	0.384616	1.39776	3.56666
BRPF1_OGG1	0.198187	4.62492	1.67202	2.13888	3.23269	1.23081	10	5.45455	10	1.17857	2.19409	1.63504	2.99147	2.73368	2.01327	3.31112	2.18451	10	3.85763	1.19723	1.73262	5.1436	0.882642	2	2.625	1.22807	10	5.55556	10	10	9.99998	10	7.5	1.50618	2.83465
IL17RC_CRELD1	6.47441	2.41867	NA	2.05235	2.89941	1.35945	10	0.933998	10	0.616393	2.46646	2.39906	10	8.67199	4.10511	NA	5.24547	10	0.488928	4.02121	2.12936	4.52412	1.8487	2.76596	2	0.588235	10	10	10	10	10	10	10	3.76984	3.78049
ZNF197_ZNF35	2.01404	NA	4.29133	2.36757	NA	2.54344	4.07553	2.41652	10	2.97024	NA	2.90419	NA	1.71321	2.67647	5.22624	NA	10	NA	2.35257	NA	1.17326	NA	4.78261	3.92857	10	10	10	10	10	10	10	4.00468	8.42106	8.125
LAMB2_USP19	0.9196	NA	NA	3.32902	NA	2.43679	10	1.72414	10	NA	NA	0.882271	NA	1.9122	2.51656	NA	NA	10	NA	2.38376	NA	3.30132	NA	3.33333	3.54167	1.5625	4.47369	1.66667	1.66667	1.5	2.5	2.85714	1.04167	3.68811	1.91882
USP4_C3orf62	2.34349	6.10139	5.82371	2.82009	1.17307	1.03146	3.60351	1.5674	5.33079	1.35992	1.6112	1.34396	1.33645	1.45967	2.01987	3.19829	1.96427	2.74799	1.7814	2.0251	1.67633	1.6224	2.32546	3.51852	3.14286	0.315789	5	1.875	3.23529	2.5	1.25	2.5	0	0.0799248	0.805084
HYAL1_HYAL3	3.1865	NA	NA	2.37525	NA	2.33802	10	2.4	10	NA	NA	1.61091	NA	2.27662	3.01325	NA	NA	10	NA	0.76235	NA	4.98355	NA	5.38462	2.69231	0.0447428	5.12195	1.91861	4.88373	8.8889	6.13637	8.68421	1.66667	0.000457086	0.00984082
COPG1_HMCES	10	4.76721	3.01878	2.46349	1.67759	1.1618	10	0.441696	10	1.14774	7.67243	6.74497	10	2.11139	1.44515	3.56143	4.34795	10	1.47639	6.53384	1.4087	3.16691	1.7926	2.5	2.5	0.806755	10	3.63637	10	9.99998	7.49999	10	5	3.18804	3.12734
ATR_XRN1	3.43938	10	4.41817	1.80566	3.14584	1.66474	10	2.01278	10	1.24803	3.26928	2.53325	8.01262	2.14144	3.54651	2.93137	3.96197	10	6.04577	2.83746	1.74879	2.3811	3.52319	4.33333	4.33333	2.01755	3.65131	10	10	5.00001	10	7.13368	10	0.794573	2.37069
TBCCD1_CRYGS	1.86932	1.43019	1.49184	1.06971	1.90348	1.34448	1.00355	1.20919	1.85986	NA	1.80945	1.37749	2.10692	1.52517	2.55952	0.603426	2.64424	1.17912	0.184497	0.955062	1.3531	1.4184	1.48097	0.47619	2.17391	0.402009	0	0.208334	0	0	0	0	0	0.356612	0.570178
DNAJB14_LAMTOR3	1.56629	0.578375	2.24021	1.46166	3.46222	2.81102	3.07536	2.05761	10	1.81286	2.02282	1.37174	4.39338	1.78722	1	4.32269	4.42582	10	5.54891	1.23319	1.65602	1.91286	2.64272	2.41935	1.72414	10	10	10	10	4.91619	2.29917	4.75579	9.01051	2.22973	4.56311
BDH2_SLC9B2	3.52549	10	1.453	2.4055	1.49599	1.48496	10	1.61499	10	2.50365	4.45102	1.3909	1.52755	1.1363	3.31522	1.87793	2.86618	10	1.78625	2.4045	1.30839	2.96099	2.92	0.714286	0.714286	0.123457	8.75	1	3.75	2.5	1.66667	10	3.33333	0.641713	0.540541
HDAC3_DIAPH1	6.50144	2.89072	NA	1.77588	4.52276	0.608396	4.34865	4.90998	10	NA	2.88235	1.3776	10	1.71892	2.27545	NA	2.73498	10	1.44466	2.27158	1.91391	7.3994	2.69265	1.38889	1.38889	0.20115	10	0.37037	1.66667	2.77778	1	10	5	2.22462	1.88253
ARAP3_FCHSD1	0.299984	NA	NA	1.96051	NA	1.80759	10	1.875	10	1.28695	NA	1.71902	NA	0.980048	3.17365	NA	NA	10	NA	1.12442	NA	3.8508	NA	1.11702	1.01852	5	9.99999	2.5	7.49999	2.4581	5	10	0	3.75	2.16216
SLU7_ZBED8	1.74477	1.35264	3.08981	1.22759	2.53681	1.00687	9.65978	2.29358	10	NA	2.9597	1.7566	2.03029	1.60077	2.09677	3.37753	10	10	1.48565	1.23618	1.12114	1.65456	1.6695	0.614035	0.701754	0.530974	10	2.40741	8.33334	6.66666	5	10	3.18183	0.507247	0.660662
SIRT5_NOL7	10	10	1.92014	1.86393	2.39149	2.17769	10	2.33333	10	0.655629	3.71992	1.53983	6.63763	0.698408	5.43956	4.65732	5.18015	10	3.59478	2.36085	2.06687	3.43325	1.46237	6.11111	4.71429	8.125	10	10	10	8.33333	10	10	9	10	5.33334
ATAT1_C6orf136	10	10	2.23451	1.32261	1.33375	1.76367	10	2.96053	10	0.952364	6.60759	1.83882	7.15673	2.07978	2.92818	8.32992	5.31152	10	1.81014	3.66334	1.73412	2.04631	2.9212	2.5	2.95455	NA	NA	NA	NA	NA	NA	NA	NA	NA	NA
GTF2H4_VARS2	1.46151	4.54795	1.33716	0.965829	1.74783	0.395833	8.49556	3.04878	8.50376	1.10509	2.71124	1.64782	10	0.790909	3.78453	1.4406	3.95125	10	1.86155	1.12296	1.11211	3.63462	1.38722	0.416667	0.591398	0.0478469	7.95455	7.04546	5	8.75	6.66668	6.15383	3	1.51619	1.14173
EHMT2_SLC44A4	3.32199	3.72887	NA	2.59015	1.98962	1.49234	3.51926	1.70843	5.38612	NA	3.08775	1.08865	3.2599	3.11322	3.22581	NA	1.50086	1.71683	0.483728	2.05625	2.4102	1.50525	0.646732	0.47619	0.729167	NA	NA	NA	NA	NA	NA	NA	NA	NA	NA
TAPBP_RGL2	10	2.31481	7.49505	2.04911	1.84097	1.25877	10	2.49206	10	0.766757	4.76778	1.76359	10	1.89193	3.96104	7.19701	3.04778	10	10	3.23373	1.73564	5.66469	1.74188	6.81818	2.28571	1.01351	10	10	10	10	10	10	10	10	1.2647
KIFC1_PHF1	6.94402	10	2.71548	2.1975	2.07778	1.7408	10	0.871688	10	0.672043	5.06364	3.68893	9.30219	1.85893	2.76923	4.76102	2.8766	10	5.07182	3.98293	1.86384	5.09412	3.36929	1.75926	1.96721	0	1.55172	1.66667	3.80952	2.85714	1.42857	1.875	10	1.39104	1.08696
ZNF76_DEF6	1.49925	1.66823	1.69916	1.49201	1.50373	1.99009	10	1.84466	10	NA	2.82277	0.632849	6.24796	2.02988	2.16312	3.30965	1.37767	10	0.813823	1.55228	1.22286	1.768	0.67604	4.64286	5.71429	NA	NA	NA	NA	NA	NA	NA	NA	NA	NA
MRPL2_CUL7	10	5.28155	5.02814	1.75842	1.51748	2.39557	4.86105	2.85714	4.13946	1.91118	3.88196	1.50769	8.89307	4.71551	3.24786	3.86698	4.17168	10	1.68726	1.51959	1.41168	3.0962	2.49086	1.875	1.94444	0.182648	10	10	10	10	10	10	3.5	3.88712	0.507813
KLC4_PTK7	0.253388	3.85981	1.43712	1.57823	1.31228	1.51335	3.38682	5.17857	10	1.18983	2.24316	1.04315	2.55038	1.14074	2.34513	0.937557	3.60252	10	2.60843	1.36107	1.03835	2.17499	2.54032	0.5	1	NA	NA	NA	NA	NA	NA	NA	NA	NA	NA
SRF_CUL9	0.850831	2.13478	1.23853	1.20299	1.37973	2.42006	10	2.72397	10	1.18741	1.69731	1.80575	4.5967	1.31606	3.6631	8.61152	2.4964	10	1.06531	1.33292	1.59722	4.4271	2.06034	1.44231	1.04167	1.41666	10	6.24999	9.99999	8.33332	6.66666	5	10	1.21828	1.96969
MRM2_MAD1L1	8.0314	4.1877	1.58444	2.37694	1.67815	1.19736	8.62055	3.53774	10	1.31363	3.16655	1.76094	2.63365	0.67362	2.41458	1.21615	6.1352	10	1.47192	1.84768	4.21614	10	2.15905	2.7381	2.7381	0.921053	3.54838	1.29629	2.05128	2.22222	2	2.06897	3.33333	3.84434	1.58046
ZDHHC4_C7orf26	10	NA	2.19206	4.04947	NA	1.60635	9.90753	1.24703	10	NA	NA	1.05543	NA	1.55073	2.67677	4.73797	NA	10	NA	1.49177	NA	4.98195	NA	3.33333	3.87097	0.169972	10	1.44444	3.75	1.5	2.5	9.09091	5	0.284982	0.364026
STYXL1_TMEM120A	10	10	4.70996	2.47173	3.15928	0.991403	5.69412	1.0218	10	1.36775	2.41006	1.35201	10	1.20375	2.74096	3.24081	5.15019	10	1.01564	1.49411	2.95885	9.62295	2.71186	6.89655	7.75862	0.17316	10	5.71432	5.83333	10	2.5	10	0	1.73145	0.36517
SLC12A9_TRIP6	6.62408	NA	1.08335	2.07937	NA	1.26972	10	3.30033	10	1.41277	NA	0.906507	NA	1.27179	2.48634	3.46005	NA	10	NA	1.56526	NA	2.87147	NA	6.84211	7	3.75	10	9.5	10	7.5	5.83333	8.125	5	10	7.74999
TRIP6_SRRT	2.15657	NA	2.20458	2.03687	NA	0.367541	10	2.10526	8.64684	1.20933	NA	2.06545	NA	1.05296	4.98276	2.91876	NA	3.28595	NA	1.16597	NA	7.81048	NA	1.7284	1.49573	2.23685	10	10	10	10	10	10	10	5.51826	5.57047
DSCC1_TAF2	2.42301	NA	2.06522	3.29229	NA	2.89093	10	2.34072	10	1.15774	NA	2.37963	NA	1.4807	1.71329	3.07053	NA	10	NA	2.0997	NA	1.9649	NA	6.81818	2.83333	3.62499	10	4.03226	10	10	7	10	10	2.22952	5.83333
PUF60_SCRIB	4.42559	10	10	3.18633	2.58146	1.44416	4.34929	1.53846	10	0.86623	6.03746	9.18725	4.86693	5.19224	2.37598	10	1.55236	10	9.95249	3.24235	1.02027	5.34375	7.37481	3.95833	3.15789	0.284238	10	10	10	10	10	10	10	10	9.3092
NDUFB6_TOPORS	1.76249	7.73277	2.38388	1.41417	2.59355	2.34725	10	0.64433	10	1.5744	4.48091	1.22488	2.83645	2.91546	2.52778	2.40227	7.22603	10	2.78996	1.3073	1.64009	3.59354	2.3618	0.294118	0.493827	1.03896	6.78572	3.4091	5.9375	3.33333	8.75	10	10	1.67555	0.447428
CORO2A_TRIM14	3.49508	4.04866	NA	4.03649	2.06888	1.64397	10	5.45635	10	NA	2.39197	0.979172	6.00898	2.94079	2.61494	NA	1.75466	10	2.57675	2.73176	1.38193	2.08475	1.24927	5.71429	6.07143	10	8.33332	1.81818	2.5	0	2.5	3.56684	0	1.21134	5.2439
TMEM245_CTNNAL1	10	4.09615	0.91775	1.47479	2.48266	2.158	8.59542	3.39858	10	0.984786	2.32971	2.34958	4.53286	1.9557	3.82353	1.04688	4.32643	10	0.826654	6.65093	1.94749	3.62611	1.37432	3.66667	3.09524	4.92424	5.93337	10	10	10	10	10	10	2.88925	0.75388
SCAI_GOLGA1	0.867136	10	0.857474	1.70827	2.69281	2.27406	10	2.15517	10	NA	3.96845	1.56208	10	1.94605	2.74096	2.62028	7.13209	10	10	2.96761	2.17772	1.29957	2.04572	3.2	3.2	0.419581	10	10	10	10	9.99998	10	10	1.7037	1.41176
SNAPC4_CARD9	4.58014	10	3.27983	3.55429	1.59814	1.12894	10	3.44411	10	NA	3.91924	1.03256	7.94697	5.31861	4.08602	4.50523	1.36169	10	10	3.61153	1.46872	2.0394	1.5248	6.78571	9.28571	NA	NA	NA	NA	NA	NA	NA	NA	NA	NA
SYP_PRICKLE3	1.89046	1.68413	NA	1.79709	2.98672	3.00256	10	1.3587	10	NA	2.29761	1.92615	4.99309	8.07585	1.525	NA	2.42975	10	0.920573	0.843369	1.29791	6.43472	3.38917	4	2.26415	NA	NA	NA	NA	NA	NA	NA	NA	NA	NA
MECP2_IRAK1	4.76823	5.46572	4.07456	2.98847	1.58869	1.82518	10	3.02419	10	1.09309	3.01206	1.7854	5.69245	2.09486	2.28916	4.13173	2.86151	10	1.5955	1.89166	1.20465	3.42708	3.41954	8.75	8.84615	1.14583	6.99999	2.5	4.16667	5	5.00001	5.94473	2.00234	10	5.98039
ATP6AP1_GDI1	10	2.55891	2.98232	3.01329	1.72624	1.82212	10	1.42857	10	NA	1.68733	2.40873	2.44626	2.53602	1.51365	1.16027	1.32066	10	0.489307	4.70081	1.20965	9.51916	2.01654	3.58974	2.30769	4.90001	4.66667	1.66667	2.85714	3.33333	2.5	2	5	2.99406	3.46154
GDI1_FAM50A	1.90502	2.10903	2.09638	1.8553	1.5637	1.51168	2.91392	0.677966	10	NA	1.44474	1.09076	2.28044	1.43444	1.75926	0.66956	1.21916	10	0.428463	0.803855	1.15097	3.97385	1.4809	1.53846	1.64835	0.848483	2.8125	2.5	4.61538	4	2.72728	1.25	1	1.29099	2.5641
HPS1_PYROXD2	NA	1.88442	2.92673	NA	3.0271	NA	NA	NA	NA	0.984379	1.96589	NA	10	NA	NA	2.61551	4.65788	NA	2.11463	NA	1.149	NA	1.14045	NA	NA	2.22222	4.64286	3.57142	2.5	3.33334	2.50001	10	0	0.417691	0.524475
TMEM109_TMEM132A	NA	0.804845	NA	NA	1.58341	NA	NA	NA	NA	0.896343	2.02726	NA	8.02364	NA	NA	NA	1.12615	NA	2.94453	NA	1.3936	NA	2.25023	NA	NA	0.923912	3.75	5.28571	3.27586	4.16666	7.27272	3.33334	0.833333	1.95739	1.55589
ANKRD13D_SSH3	NA	8.92333	NA	NA	1.17172	NA	NA	NA	NA	0.578647	3.89067	NA	10	NA	NA	NA	2.43566	NA	3.48677	NA	1.17939	NA	3.23634	NA	NA	0.284091	3.15789	3	1.85185	1.66667	2	3.33333	0	0.174627	0.589126
MYO5C_GNB5	NA	0.315584	NA	NA	2.79257	NA	NA	NA	NA	NA	2.16122	NA	0.517065	NA	NA	NA	1.37442	NA	2.71807	NA	1.40381	NA	1.65813	NA	NA	0.885418	2.50001	2.72727	4.99999	5	5	1.18894	0	1.75356	2.25434
BNIP2_GTF2A2	NA	7.94448	1.75768	NA	2.09433	NA	NA	NA	NA	1.74957	3.77895	NA	6.01609	NA	NA	2.26406	2.81479	NA	4.96781	NA	1.41436	NA	2.95942	NA	NA	2.84211	10	10	8.07694	10	8.33333	10	10	1.8055	0.651802
WDR90_RHOT2	NA	9.01715	2.71457	NA	1.5249	NA	NA	NA	NA	NA	4.95518	NA	10	NA	NA	7.49988	2.65337	NA	2.83907	NA	2.00817	NA	5.51456	NA	NA	0.781248	10	10	10	10	10	8.4375	10	4.32856	10
RELB_CLASRP	NA	10	3.26253	NA	1.26267	NA	NA	NA	NA	0.886932	9.30426	NA	10	NA	NA	5.65152	4.76514	NA	5.60437	NA	1.14142	NA	1.81515	NA	NA	0.178571	10	10	10	10	10	10	10	8.84614	1.22807
CCDC106_U2AF2	NA	4.22057	1.22068	NA	1.91648	NA	NA	NA	NA	NA	4.02729	NA	2.94095	NA	NA	3.88968	3.61409	NA	6.21354	NA	1.36346	NA	1.8039	NA	NA	1.66666	10	1.25	10	10	10	10	10	10	10
SGO2_AOX1	NA	5.70178	NA	NA	2.54032	NA	NA	NA	NA	NA	1.96413	NA	4.50541	NA	NA	NA	1.53426	NA	3.76255	NA	1.12882	NA	2.61981	NA	NA	1.24999	10	10	10	1.22905	7.5	2.37789	10	2.09877	0.593221
UFD1L_C22orf39	NA	10	2.41176	NA	2.1798	NA	NA	NA	NA	NA	2.96854	NA	4.83714	NA	NA	1.76753	2.74926	NA	0.734732	NA	1.74693	NA	1.53492	NA	NA	0.0174825	10	6.57895	10	10	6.25	10	10	2.40418	0.469387
ABHD14B_PCBP4	NA	4.60424	0.909759	NA	1.24455	NA	NA	NA	NA	1.16727	3.01809	NA	3.65931	NA	NA	0.620728	2.39735	NA	0.646848	NA	1.57998	NA	2.17972	NA	NA	0.583334	10	10	10	6.25	7.5	8.33334	0	0.532189	1.45907
PODXL2_ABTB1	NA	4.15577	NA	NA	1.58313	NA	NA	NA	NA	0.93679	5.5208	NA	7.84142	NA	NA	NA	4.71821	NA	1.51451	NA	0.982507	NA	2.69106	NA	NA	0.434782	10	10	10	7.5	10	10	0	10	1.5311
BBS7_CCNA2	NA	1.12524	NA	NA	1.69218	NA	NA	NA	NA	1.63759	1.66448	NA	4.279	NA	NA	NA	2.03376	NA	0.910574	NA	1.20637	NA	2.03712	NA	NA	8.8	10	10	8	8.33334	10	10	10	10	1.40288
LSM2_VARS	NA	1.86453	NA	NA	2.21736	NA	NA	NA	NA	1.36941	1.74825	NA	10	NA	NA	NA	2.34484	NA	0.874516	NA	1.27643	NA	1.59272	NA	NA	0.189275	2.5	1.66667	1.21212	1.66667	1	2.27273	6.25	1.51316	1.15103
PARP10_PLEC	NA	5.49377	2.45957	NA	2.08193	NA	NA	NA	NA	0.731853	1.55884	NA	9.20623	NA	NA	3.20447	1.57528	NA	0.894872	NA	1.37899	NA	3.71704	NA	NA	0	8.33333	1.11702	5.30612	3.125	2.89473	4.44444	0	0.757856	1.06178
PIM2_SLC35A2	NA	2.01047	5.00226	NA	2.5387	NA	NA	NA	NA	1.40681	2.45046	NA	2.89005	NA	NA	5.17994	4.59327	NA	3.13345	NA	1.65212	NA	1.61454	NA	NA	0.284238	5.62499	5.66667	2.85714	3	10	5.50001	7.00817	2.52488	0.828728

## Sheet: legend
Dataset_EV13: Contains the values underlying Figure S6.
