# Supplementary material for: Unique features of transcription termination and initiation at closely spaced tandem human genes
Source: Mol Syst Biol. 2022 Apr 1;18(4):e10682. doi: 10.15252/msb.202110682 (PMC8972054; doi:10.15252/msb.202110682)
Supplement: Supplementary file 16 — Dataset EV14 [file MSB-18-e10682-s009.xlsx]

## Sheet: Dataset_EV14
List of Datasets
ENCFF509RVQ	MAZ	HepG2
ENCFF743EOK	SP1	HepG2
ENCFF010SVM	AGO2	HepG2
ENCFF054VBS	AGO1	K562
ENCFF772WXT	RBM22	HepG2
ENCFF366FDQ	BCL3	GM12878
GSM1720619	R-loops	K562
UCSC browser	ENCODE BINDING DATASET
GSE81662	Pol2 Data	HeLa
ENCFF145XHA	MYNN	K562
ENCFF963CDS	NFATC1	GM12878
ENCFF538CUR	EHMT2 (G9a)	HepG2
ENCFF630YDI	CBX3 (HP1gamma)	K562
ENCFF650RAU	H3K9me2	SKNSH
ENCFF427QTV	PHF8	K562
ENCFF000YUI	NELF-E	K562
ENCFF312LYO	H3K27me3	K562
ENCFF010PHG	H3K27ac	K562
ENCFF650RAU	H3K9me2	SKNSH
ENCFF879AFU	H3K4me3	K562
ENCFF730UOO	H3K79me2	HepG2
ENCFF411ILS	RBM22	K562
ENCFF424LYB	HNRNPH1	K562
ENCFF227GAF	HNRNPH1	HepG2
ENCFF694EXT	SRSF4	HepG2
GSM2492412	dsRNA J2 antibody	HeLa
ENCFF591WIF	SP1	K562
ENCFF982RMW	EHMT2 (G9a)	K562
ENCFF012VYR	PHF8	HepG2
GSE144786	AID-NELF Data	Dld-1
ENCODE KD DATASET	Attached Seperately

## Sheet: legend
Dataset_EV14: List of datasets used for analyses. ENCODE or GEO accessions are denoted in the first column, followed by target, and cell line of experiment.
