# Supplementary material for: Unique features of transcription termination and initiation at closely spaced tandem human genes
Source: Mol Syst Biol. 2022 Apr 1;18(4):e10682. doi: 10.15252/msb.202110682 (PMC8972054; doi:10.15252/msb.202110682)
Supplement: Supplementary file 17 — Dataset EV15 [file MSB-18-e10682-s014.xlsx]

## Sheet: Dataset_EV15
Experiment target	Biosample term name	Experiment accession	Controlled by
RPS3A	HepG2	ENCSR118VQR	ENCFF006BJQ,ENCFF366MJN
RPS3A	HepG2	ENCSR118VQR	ENCFF259JKZ,ENCFF271EDI
SMNDC1	HepG2	ENCSR995ZGJ	ENCFF813XBJ
SMNDC1	HepG2	ENCSR995ZGJ	ENCFF866KCW
SMNDC1	HepG2	ENCSR995ZGJ	ENCFF518SUL
SMNDC1	HepG2	ENCSR995ZGJ	ENCFF276KEO
RPS19	HepG2	ENCSR486AIO	ENCFF793WXG
RPS19	HepG2	ENCSR486AIO	ENCFF344ITC
RPS19	HepG2	ENCSR486AIO	ENCFF314EUX
RPS19	HepG2	ENCSR486AIO	ENCFF201DSF
XRCC6	HepG2	ENCSR500WHE	ENCFF866KCW
XRCC6	HepG2	ENCSR500WHE	ENCFF813XBJ
XRCC6	HepG2	ENCSR500WHE	ENCFF276KEO
XRCC6	HepG2	ENCSR500WHE	ENCFF518SUL
DDX52	K562	ENCSR560RSZ	ENCFF539FEL
DDX52	K562	ENCSR560RSZ	ENCFF454RKS
DDX52	K562	ENCSR560RSZ	ENCFF224TRL
DDX52	K562	ENCSR560RSZ	ENCFF276RDY
FTO	HepG2	ENCSR389HFU	ENCFF032JQZ,ENCFF427IYE
FTO	HepG2	ENCSR389HFU	ENCFF191JJU,ENCFF554VFV
DDX6	K562	ENCSR119QWQ	ENCFF017WXT
DDX6	K562	ENCSR119QWQ	ENCFF767CVZ
DDX6	K562	ENCSR119QWQ	ENCFF510GOL
DDX6	K562	ENCSR119QWQ	ENCFF791XKE
HLTF	K562	ENCSR958NDU	ENCFF124WIZ
HLTF	K562	ENCSR958NDU	ENCFF312ANF
HLTF	K562	ENCSR958NDU	ENCFF339ZUH
HLTF	K562	ENCSR958NDU	ENCFF292HLM
AGO2	K562	ENCSR495YSS	ENCFF001ZFY
AGO2	K562	ENCSR495YSS	ENCFF001ZGG
AGO2	K562	ENCSR495YSS	ENCFF001ZGA
AGO2	K562	ENCSR495YSS	ENCFF001ZGH
PCBP2	HepG2	ENCSR028ITN	ENCFF518SUL
PCBP2	HepG2	ENCSR028ITN	ENCFF276KEO
PCBP2	HepG2	ENCSR028ITN	ENCFF866KCW
PCBP2	HepG2	ENCSR028ITN	ENCFF813XBJ
PARN	HepG2	ENCSR825QXH	ENCFF701KJC,ENCFF711JSH
PARN	HepG2	ENCSR825QXH	ENCFF603JIF,ENCFF941XAQ
RECQL	HepG2	ENCSR572AMC	ENCFF317AWM
RECQL	HepG2	ENCSR572AMC	ENCFF025YLM
RECQL	HepG2	ENCSR572AMC	ENCFF023MFT
RECQL	HepG2	ENCSR572AMC	ENCFF697WWV
SERBP1	K562	ENCSR925RNE	ENCFF539FEL
SERBP1	K562	ENCSR925RNE	ENCFF454RKS
SERBP1	K562	ENCSR925RNE	ENCFF224TRL
SERBP1	K562	ENCSR925RNE	ENCFF276RDY
PUM1	K562	ENCSR745WVZ	ENCFF075HNS,ENCFF548VUD
PUM1	K562	ENCSR745WVZ	ENCFF072QOL,ENCFF818RDZ
DHX30	K562	ENCSR345VVZ	ENCFF162LWE,ENCFF981SWJ
DHX30	K562	ENCSR345VVZ	ENCFF087MDC,ENCFF122FYQ
SUPT6H	HepG2	ENCSR281KCL	ENCFF229VBF,ENCFF773HLT
SUPT6H	HepG2	ENCSR281KCL	ENCFF178MWG,ENCFF768JSC
SBDS	HepG2	ENCSR343DHN	ENCFF006BJQ,ENCFF366MJN
SBDS	HepG2	ENCSR343DHN	ENCFF259JKZ,ENCFF271EDI
RBM25	K562	ENCSR149DMY	ENCFF963MPW
RBM25	K562	ENCSR149DMY	ENCFF759IRT
RBM25	K562	ENCSR149DMY	ENCFF799FEY
RBM25	K562	ENCSR149DMY	ENCFF686ZOZ
IGF2BP2	K562	ENCSR952RRH	ENCFF891EGO
IGF2BP2	K562	ENCSR952RRH	ENCFF726LTF
IGF2BP2	K562	ENCSR952RRH	ENCFF569YVH
IGF2BP2	K562	ENCSR952RRH	ENCFF667EXM
TRA2A	HepG2	ENCSR030GZQ	ENCFF813XBJ
TRA2A	HepG2	ENCSR030GZQ	ENCFF518SUL
TRA2A	HepG2	ENCSR030GZQ	ENCFF866KCW
TRA2A	HepG2	ENCSR030GZQ	ENCFF276KEO
GTF2F1	HepG2	ENCSR295XKC	ENCFF866KCW
GTF2F1	HepG2	ENCSR295XKC	ENCFF813XBJ
GTF2F1	HepG2	ENCSR295XKC	ENCFF518SUL
GTF2F1	HepG2	ENCSR295XKC	ENCFF276KEO
RBM34	K562	ENCSR560AYQ	ENCFF891EGO
RBM34	K562	ENCSR560AYQ	ENCFF726LTF
RBM34	K562	ENCSR560AYQ	ENCFF569YVH
RBM34	K562	ENCSR560AYQ	ENCFF667EXM
NCBP2	K562	ENCSR361LBE	ENCFF017WXT
NCBP2	K562	ENCSR361LBE	ENCFF767CVZ
NCBP2	K562	ENCSR361LBE	ENCFF791XKE
NCBP2	K562	ENCSR361LBE	ENCFF510GOL
CPSF6	HepG2	ENCSR676EKU	ENCFF032JQZ,ENCFF427IYE
CPSF6	HepG2	ENCSR676EKU	ENCFF191JJU,ENCFF554VFV
SUB1	K562	ENCSR047AJA	ENCFF312ANF
SUB1	K562	ENCSR047AJA	ENCFF339ZUH
SUB1	K562	ENCSR047AJA	ENCFF124WIZ
SUB1	K562	ENCSR047AJA	ENCFF292HLM
FASTKD2	K562	ENCSR608IAI	ENCFF420XPX
FASTKD2	K562	ENCSR608IAI	ENCFF861HTL
FASTKD2	K562	ENCSR608IAI	ENCFF781HCE
FASTKD2	K562	ENCSR608IAI	ENCFF121QGM
PARN	K562	ENCSR306IOF	ENCFF162LWE,ENCFF981SWJ
PARN	K562	ENCSR306IOF	ENCFF087MDC,ENCFF122FYQ
RPL23A	HepG2	ENCSR706SXN	ENCFF613HXG
RPL23A	HepG2	ENCSR706SXN	ENCFF006QAK
RPL23A	HepG2	ENCSR706SXN	ENCFF278VBD
RPL23A	HepG2	ENCSR706SXN	ENCFF989HXZ
AKAP8L	K562	ENCSR809ISU	ENCFF682YLE,ENCFF865MIT
AKAP8L	K562	ENCSR809ISU	ENCFF160WAF,ENCFF496RXN
MATR3	K562	ENCSR792XFP	ENCFF726LTF
MATR3	K562	ENCSR792XFP	ENCFF569YVH
MATR3	K562	ENCSR792XFP	ENCFF667EXM
MATR3	K562	ENCSR792XFP	ENCFF891EGO
LSM11	HepG2	ENCSR883BXR	ENCFF006QAK
LSM11	HepG2	ENCSR883BXR	ENCFF613HXG
LSM11	HepG2	ENCSR883BXR	ENCFF278VBD
LSM11	HepG2	ENCSR883BXR	ENCFF989HXZ
HNRNPL	HepG2	ENCSR155BMF	ENCFF399RNY,ENCFF546VNH
HNRNPL	HepG2	ENCSR155BMF	ENCFF420URE,ENCFF964LLJ
AUH	K562	ENCSR395FYF	ENCFF357AKH,ENCFF409FXM
AUH	K562	ENCSR395FYF	ENCFF113MXN,ENCFF698ZGA
DDX47	K562	ENCSR334HNJ	ENCFF001ZFY
DDX47	K562	ENCSR334HNJ	ENCFF001ZGG
DDX47	K562	ENCSR334HNJ	ENCFF001ZGA
DDX47	K562	ENCSR334HNJ	ENCFF001ZGH
DDX28	K562	ENCSR205VSQ	ENCFF539FEL
DDX28	K562	ENCSR205VSQ	ENCFF454RKS
DDX28	K562	ENCSR205VSQ	ENCFF276RDY
DDX28	K562	ENCSR205VSQ	ENCFF224TRL
AATF	HepG2	ENCSR424YSV	ENCFF307YSL
AATF	HepG2	ENCSR424YSV	ENCFF510FRX
AATF	HepG2	ENCSR424YSV	ENCFF409JQD
AATF	HepG2	ENCSR424YSV	ENCFF823EPB
APOBEC3C	HepG2	ENCSR012DAF	ENCFF006BJQ,ENCFF366MJN
APOBEC3C	HepG2	ENCSR012DAF	ENCFF259JKZ,ENCFF271EDI
SAFB2	K562	ENCSR770LYW	ENCFF044BTK,ENCFF826RCR
SAFB2	K562	ENCSR770LYW	ENCFF356CGR,ENCFF958CDC
AGGF1	K562	ENCSR812TLY	ENCFF160WAF,ENCFF496RXN
AGGF1	K562	ENCSR812TLY	ENCFF682YLE,ENCFF865MIT
EIF4A3	HepG2	ENCSR957EEG	ENCFF801YDB
EIF4A3	HepG2	ENCSR957EEG	ENCFF619LUS
EIF4A3	HepG2	ENCSR957EEG	ENCFF794CUL
EIF4A3	HepG2	ENCSR957EEG	ENCFF200OMG
SMN1	HepG2	ENCSR090UMI	ENCFF701KJC,ENCFF711JSH
SMN1	HepG2	ENCSR090UMI	ENCFF603JIF,ENCFF941XAQ
ILF3	K562	ENCSR269HQA	ENCFF162LWE,ENCFF981SWJ
ILF3	K562	ENCSR269HQA	ENCFF087MDC,ENCFF122FYQ
FMR1	HepG2	ENCSR905HID	ENCFF399RNY,ENCFF546VNH
FMR1	HepG2	ENCSR905HID	ENCFF420URE,ENCFF964LLJ
ILF3	HepG2	ENCSR942MBU	ENCFF006BJQ,ENCFF366MJN
ILF3	HepG2	ENCSR942MBU	ENCFF259JKZ,ENCFF271EDI
WDR43	K562	ENCSR341PZW	ENCFF361BPK,ENCFF605WBD
WDR43	K562	ENCSR341PZW	ENCFF508COB,ENCFF826EEI
RBM17	HepG2	ENCSR385TMY	ENCFF291QQH,ENCFF503VRZ
RBM17	HepG2	ENCSR385TMY	ENCFF105YHI,ENCFF602GIQ
PTBP1	K562	ENCSR527IVX	ENCFF726LTF
PTBP1	K562	ENCSR527IVX	ENCFF891EGO
PTBP1	K562	ENCSR527IVX	ENCFF569YVH
PTBP1	K562	ENCSR527IVX	ENCFF667EXM
PTBP1	HepG2	ENCSR064DXG	ENCFF317AWM
PTBP1	HepG2	ENCSR064DXG	ENCFF025YLM
PTBP1	HepG2	ENCSR064DXG	ENCFF697WWV
PTBP1	HepG2	ENCSR064DXG	ENCFF023MFT
ILF2	K562	ENCSR126ARZ	ENCFF447KSW,ENCFF497HLJ
ILF2	K562	ENCSR126ARZ	ENCFF111AWS,ENCFF561NSL
RBM34	HepG2	ENCSR318HAT	ENCFF813XBJ
RBM34	HepG2	ENCSR318HAT	ENCFF866KCW
RBM34	HepG2	ENCSR318HAT	ENCFF518SUL
RBM34	HepG2	ENCSR318HAT	ENCFF276KEO
HNRNPA0	K562	ENCSR552NBS	ENCFF447KSW,ENCFF497HLJ
HNRNPA0	K562	ENCSR552NBS	ENCFF111AWS,ENCFF561NSL
PHF6	HepG2	ENCSR681SMT	ENCFF006QAK
PHF6	HepG2	ENCSR681SMT	ENCFF613HXG
PHF6	HepG2	ENCSR681SMT	ENCFF278VBD
PHF6	HepG2	ENCSR681SMT	ENCFF989HXZ
LARP4	HepG2	ENCSR744PAQ	ENCFF226MZL,ENCFF512QIR
LARP4	HepG2	ENCSR744PAQ	ENCFF108KML,ENCFF816KYC
HNRNPC	K562	ENCSR470PRV	ENCFF002CAH
HNRNPC	K562	ENCSR470PRV	ENCFF002CAI
HNRNPC	K562	ENCSR470PRV	ENCFF002CAJ
HNRNPC	K562	ENCSR470PRV	ENCFF002CAK
CKAP4	HepG2	ENCSR269SJB	ENCFF077URG,ENCFF924TZR
CKAP4	HepG2	ENCSR269SJB	ENCFF909KFE,ENCFF949KOY
HNRNPA0	HepG2	ENCSR720BPO	ENCFF006BJQ,ENCFF366MJN
HNRNPA0	HepG2	ENCSR720BPO	ENCFF259JKZ,ENCFF271EDI
UBE2L3	K562	ENCSR362XMY	ENCFF075HNS,ENCFF548VUD
UBE2L3	K562	ENCSR362XMY	ENCFF072QOL,ENCFF818RDZ
PRPF6	K562	ENCSR783LUA	ENCFF339ZUH
PRPF6	K562	ENCSR783LUA	ENCFF312ANF
PRPF6	K562	ENCSR783LUA	ENCFF292HLM
PRPF6	K562	ENCSR783LUA	ENCFF124WIZ
NUSAP1	K562	ENCSR927XBT	ENCFF029QIY,ENCFF561XEM
NUSAP1	K562	ENCSR927XBT	ENCFF023EZN,ENCFF464MHZ
NUSAP1	K562	ENCSR927XBT	ENCFF561XEM
NUSAP1	K562	ENCSR927XBT	ENCFF023EZN
TFIP11	HepG2	ENCSR573UBF	ENCFF385GEX
TFIP11	HepG2	ENCSR573UBF	ENCFF922CDR
TFIP11	HepG2	ENCSR573UBF	ENCFF403CZA
TFIP11	HepG2	ENCSR573UBF	ENCFF278TEH
CSTF2	HepG2	ENCSR815JDY	ENCFF403CZA
CSTF2	HepG2	ENCSR815JDY	ENCFF385GEX
CSTF2	HepG2	ENCSR815JDY	ENCFF278TEH
CSTF2	HepG2	ENCSR815JDY	ENCFF922CDR
CELF1	HepG2	ENCSR695XOD	ENCFF399RNY,ENCFF546VNH
CELF1	HepG2	ENCSR695XOD	ENCFF420URE,ENCFF964LLJ
Non-specific target control	HepG2	ENCSR237YZT	ENCFF025YLM
Non-specific target control	HepG2	ENCSR237YZT	ENCFF317AWM
Non-specific target control	HepG2	ENCSR237YZT	ENCFF697WWV
Non-specific target control	HepG2	ENCSR237YZT	ENCFF023MFT
G3BP2	K562	ENCSR246SOU	ENCFF799FEY
G3BP2	K562	ENCSR246SOU	ENCFF759IRT
G3BP2	K562	ENCSR246SOU	ENCFF686ZOZ
G3BP2	K562	ENCSR246SOU	ENCFF963MPW
HNRNPA2B1	K562	ENCSR794NUE	ENCFF273KVQ,ENCFF326WTJ
HNRNPA2B1	K562	ENCSR794NUE	ENCFF751LOM,ENCFF767QZM
MARK2	HepG2	ENCSR105OXX	ENCFF613HXG
MARK2	HepG2	ENCSR105OXX	ENCFF006QAK
MARK2	HepG2	ENCSR105OXX	ENCFF278VBD
MARK2	HepG2	ENCSR105OXX	ENCFF989HXZ
ATP5C1	K562	ENCSR231DXJ	ENCFF160WAF,ENCFF496RXN
ATP5C1	K562	ENCSR231DXJ	ENCFF682YLE,ENCFF865MIT
ATP5C1	K562	ENCSR231DXJ	ENCFF160WAF,ENCFF496RXN
XPO5	HepG2	ENCSR778RWJ	ENCFF006BJQ,ENCFF366MJN
XPO5	HepG2	ENCSR778RWJ	ENCFF259JKZ,ENCFF271EDI
SRPK2	K562	ENCSR524YXQ	ENCFF361BPK,ENCFF605WBD
SRPK2	K562	ENCSR524YXQ	ENCFF508COB,ENCFF826EEI
SND1	K562	ENCSR232XRZ	ENCFF420XPX
SND1	K562	ENCSR232XRZ	ENCFF781HCE
SND1	K562	ENCSR232XRZ	ENCFF121QGM
SND1	K562	ENCSR232XRZ	ENCFF861HTL
DDX5	HepG2	ENCSR808FBR	ENCFF616AQI,ENCFF838TBG
DDX5	HepG2	ENCSR808FBR	ENCFF325DLF,ENCFF914FKR
DDX5	HepG2	ENCSR808FBR	ENCFF616AQI,ENCFF838TBG
DDX5	HepG2	ENCSR808FBR	ENCFF325DLF,ENCFF914FKR
DDX55	K562	ENCSR856CJK	ENCFF029QIY,ENCFF561XEM
DDX55	K562	ENCSR856CJK	ENCFF023EZN,ENCFF464MHZ
BCCIP	K562	ENCSR606QIX	ENCFF064AYS
BCCIP	K562	ENCSR606QIX	ENCFF551UKL
BCCIP	K562	ENCSR606QIX	ENCFF312EMW
BCCIP	K562	ENCSR606QIX	ENCFF769DTH
ASCC1	HepG2	ENCSR193FFA	ENCFF801YDB
ASCC1	HepG2	ENCSR193FFA	ENCFF619LUS
ASCC1	HepG2	ENCSR193FFA	ENCFF794CUL
ASCC1	HepG2	ENCSR193FFA	ENCFF200OMG
SSB	K562	ENCSR891AXF	ENCFF781HCE
SSB	K562	ENCSR891AXF	ENCFF420XPX
SSB	K562	ENCSR891AXF	ENCFF121QGM
SSB	K562	ENCSR891AXF	ENCFF861HTL
RTF1	K562	ENCSR783YSQ	ENCFF312ANF
RTF1	K562	ENCSR783YSQ	ENCFF339ZUH
RTF1	K562	ENCSR783YSQ	ENCFF124WIZ
RTF1	K562	ENCSR783YSQ	ENCFF292HLM
MSI2	HepG2	ENCSR896MMU	ENCFF229VBF,ENCFF773HLT
MSI2	HepG2	ENCSR896MMU	ENCFF178MWG,ENCFF768JSC
G3BP1	HepG2	ENCSR074UZM	ENCFF801YDB
G3BP1	HepG2	ENCSR074UZM	ENCFF619LUS
G3BP1	HepG2	ENCSR074UZM	ENCFF794CUL
G3BP1	HepG2	ENCSR074UZM	ENCFF200OMG
HNRNPLL	HepG2	ENCSR490DYI	ENCFF032JQZ,ENCFF427IYE
HNRNPLL	HepG2	ENCSR490DYI	ENCFF191JJU,ENCFF554VFV
TBRG4	K562	ENCSR079IPT	ENCFF686ZOZ
TBRG4	K562	ENCSR079IPT	ENCFF759IRT
TBRG4	K562	ENCSR079IPT	ENCFF799FEY
TBRG4	K562	ENCSR079IPT	ENCFF963MPW
SMN1	K562	ENCSR129ROE	ENCFF447KSW,ENCFF497HLJ
SMN1	K562	ENCSR129ROE	ENCFF111AWS,ENCFF561NSL
SMN1	K562	ENCSR129ROE	ENCFF447KSW,ENCFF497HLJ
SMN1	K562	ENCSR129ROE	ENCFF111AWS,ENCFF561NSL
TRIM56	HepG2	ENCSR309HXK	ENCFF701KJC,ENCFF711JSH
TRIM56	HepG2	ENCSR309HXK	ENCFF603JIF,ENCFF941XAQ
EWSR1	HepG2	ENCSR532ZPP	ENCFF077URG,ENCFF924TZR
EWSR1	HepG2	ENCSR532ZPP	ENCFF909KFE,ENCFF949KOY
RBM22	HepG2	ENCSR330KHN	ENCFF447YTB,ENCFF970XPJ
RBM22	HepG2	ENCSR330KHN	ENCFF210CQX,ENCFF295GVT
SSB	HepG2	ENCSR278CHI	ENCFF447YTB,ENCFF970XPJ
SSB	HepG2	ENCSR278CHI	ENCFF210CQX,ENCFF295GVT
RTF1	HepG2	ENCSR906WTM	ENCFF813XBJ
RTF1	HepG2	ENCSR906WTM	ENCFF866KCW
RTF1	HepG2	ENCSR906WTM	ENCFF518SUL
RTF1	HepG2	ENCSR906WTM	ENCFF276KEO
SRFBP1	K562	ENCSR813NZP	ENCFF029QIY,ENCFF561XEM
SRFBP1	K562	ENCSR813NZP	ENCFF023EZN,ENCFF464MHZ
DNAJC21	HepG2	ENCSR385KOY	ENCFF701KJC,ENCFF711JSH
DNAJC21	HepG2	ENCSR385KOY	ENCFF603JIF,ENCFF941XAQ
PKM	HepG2	ENCSR656DQV	ENCFF344ITC
PKM	HepG2	ENCSR656DQV	ENCFF793WXG
PKM	HepG2	ENCSR656DQV	ENCFF314EUX
PKM	HepG2	ENCSR656DQV	ENCFF201DSF
CNOT7	HepG2	ENCSR274KWA	ENCFF006BJQ,ENCFF366MJN
CNOT7	HepG2	ENCSR274KWA	ENCFF259JKZ,ENCFF271EDI
DAZAP1	HepG2	ENCSR840QFR	ENCFF510FRX
DAZAP1	HepG2	ENCSR840QFR	ENCFF307YSL
DAZAP1	HepG2	ENCSR840QFR	ENCFF409JQD
DAZAP1	HepG2	ENCSR840QFR	ENCFF823EPB
DDX19B	HepG2	ENCSR312SFA	ENCFF077URG,ENCFF924TZR
DDX19B	HepG2	ENCSR312SFA	ENCFF909KFE,ENCFF949KOY
SF3B4	HepG2	ENCSR148MQK	ENCFF025YLM
SF3B4	HepG2	ENCSR148MQK	ENCFF317AWM
SF3B4	HepG2	ENCSR148MQK	ENCFF023MFT
SF3B4	HepG2	ENCSR148MQK	ENCFF697WWV
WDR3	K562	ENCSR334BTA	ENCFF361BPK,ENCFF605WBD
WDR3	K562	ENCSR334BTA	ENCFF508COB,ENCFF826EEI
RBM15	HepG2	ENCSR599PXD	ENCFF011KFI,ENCFF200CUU
RBM15	HepG2	ENCSR599PXD	ENCFF239LDQ,ENCFF701HKR
PUM2	K562	ENCSR118XYK	ENCFF075HNS,ENCFF548VUD
PUM2	K562	ENCSR118XYK	ENCFF072QOL,ENCFF818RDZ
LARP7	HepG2	ENCSR624FBY	ENCFF006QAK
LARP7	HepG2	ENCSR624FBY	ENCFF613HXG
LARP7	HepG2	ENCSR624FBY	ENCFF278VBD
LARP7	HepG2	ENCSR624FBY	ENCFF989HXZ
CSTF2T	HepG2	ENCSR914WQV	ENCFF510FRX
CSTF2T	HepG2	ENCSR914WQV	ENCFF307YSL
CSTF2T	HepG2	ENCSR914WQV	ENCFF409JQD
CSTF2T	HepG2	ENCSR914WQV	ENCFF823EPB
PPP1R8	K562	ENCSR844QNT	ENCFF273KVQ,ENCFF326WTJ
PPP1R8	K562	ENCSR844QNT	ENCFF751LOM,ENCFF767QZM
KIF1C	HepG2	ENCSR182GKG	ENCFF909KFE,ENCFF949KOY
KIF1C	HepG2	ENCSR182GKG	ENCFF077URG,ENCFF924TZR
ILF2	HepG2	ENCSR366FFV	ENCFF701KJC,ENCFF711JSH
ILF2	HepG2	ENCSR366FFV	ENCFF603JIF,ENCFF941XAQ
CELF1	K562	ENCSR605MFS	ENCFF075HNS,ENCFF548VUD
CELF1	K562	ENCSR605MFS	ENCFF072QOL,ENCFF818RDZ
HNRNPAB	HepG2	ENCSR354XQY	ENCFF006BJQ,ENCFF366MJN
HNRNPAB	HepG2	ENCSR354XQY	ENCFF259JKZ,ENCFF271EDI
ZC3H8	K562	ENCSR448JAM	ENCFF357AKH,ENCFF409FXM
ZC3H8	K562	ENCSR448JAM	ENCFF113MXN,ENCFF698ZGA
HNRNPC	HepG2	ENCSR052IYH	ENCFF701KJC,ENCFF711JSH
HNRNPC	HepG2	ENCSR052IYH	ENCFF603JIF,ENCFF941XAQ
PKM	K562	ENCSR978CSQ	ENCFF292YLK,ENCFF845QQB
PKM	K562	ENCSR978CSQ	ENCFF034YJI,ENCFF629XES
HNRNPM	K562	ENCSR746NIM	ENCFF352SRA,ENCFF743EKS
HNRNPM	K562	ENCSR746NIM	ENCFF553PEN,ENCFF852RBO
ESF1	K562	ENCSR077BPR	ENCFF352SRA,ENCFF743EKS
ESF1	K562	ENCSR077BPR	ENCFF553PEN,ENCFF852RBO
CPSF6	K562	ENCSR895BTE	ENCFF017WXT
CPSF6	K562	ENCSR895BTE	ENCFF767CVZ
CPSF6	K562	ENCSR895BTE	ENCFF510GOL
CPSF6	K562	ENCSR895BTE	ENCFF791XKE
NSUN2	HepG2	ENCSR629RUG	ENCFF032JQZ,ENCFF427IYE
NSUN2	HepG2	ENCSR629RUG	ENCFF191JJU,ENCFF554VFV
NSUN2	HepG2	ENCSR629RUG	ENCFF032JQZ,ENCFF427IYE
RPS5	HepG2	ENCSR838SMC	ENCFF613HXG
RPS5	HepG2	ENCSR838SMC	ENCFF006QAK
RPS5	HepG2	ENCSR838SMC	ENCFF989HXZ
RPS5	HepG2	ENCSR838SMC	ENCFF278VBD
DDX6	HepG2	ENCSR147ZBD	ENCFF200OMG
DDX6	HepG2	ENCSR147ZBD	ENCFF619LUS
DDX6	HepG2	ENCSR147ZBD	ENCFF801YDB
DDX6	HepG2	ENCSR147ZBD	ENCFF794CUL
NCBP2	HepG2	ENCSR030ARO	ENCFF801YDB
NCBP2	HepG2	ENCSR030ARO	ENCFF619LUS
NCBP2	HepG2	ENCSR030ARO	ENCFF200OMG
NCBP2	HepG2	ENCSR030ARO	ENCFF794CUL
APOBEC3C	K562	ENCSR963RLK	ENCFF075HNS,ENCFF548VUD
APOBEC3C	K562	ENCSR963RLK	ENCFF072QOL,ENCFF818RDZ
APOBEC3C	K562	ENCSR963RLK	ENCFF075HNS,ENCFF548VUD
APOBEC3C	K562	ENCSR963RLK	ENCFF072QOL,ENCFF818RDZ
DDX28	HepG2	ENCSR222CSF	ENCFF385GEX
DDX28	HepG2	ENCSR222CSF	ENCFF403CZA
DDX28	HepG2	ENCSR222CSF	ENCFF922CDR
DDX28	HepG2	ENCSR222CSF	ENCFF278TEH
EEF2	HepG2	ENCSR477TRX	ENCFF793WXG
EEF2	HepG2	ENCSR477TRX	ENCFF344ITC
EEF2	HepG2	ENCSR477TRX	ENCFF314EUX
EEF2	HepG2	ENCSR477TRX	ENCFF201DSF
HNRNPM	HepG2	ENCSR995JMS	ENCFF229VBF,ENCFF773HLT
HNRNPM	HepG2	ENCSR995JMS	ENCFF178MWG,ENCFF768JSC
DNAJC21	K562	ENCSR079LMZ	ENCFF162LWE,ENCFF981SWJ
DNAJC21	K562	ENCSR079LMZ	ENCFF087MDC,ENCFF122FYQ
NSUN2	K562	ENCSR829EFL	ENCFF361BPK,ENCFF605WBD
NSUN2	K562	ENCSR829EFL	ENCFF508COB,ENCFF826EEI
HNRNPK	HepG2	ENCSR853ZJS	ENCFF801YDB
HNRNPK	HepG2	ENCSR853ZJS	ENCFF619LUS
HNRNPK	HepG2	ENCSR853ZJS	ENCFF794CUL
HNRNPK	HepG2	ENCSR853ZJS	ENCFF200OMG
SF3A3	HepG2	ENCSR374NMJ	ENCFF248RMM,ENCFF947QZH
SF3A3	HepG2	ENCSR374NMJ	ENCFF258VUW,ENCFF349QHG
ADAR	K562	ENCSR164TLB	ENCFF162LWE,ENCFF981SWJ
ADAR	K562	ENCSR164TLB	ENCFF087MDC,ENCFF122FYQ
SRSF7	HepG2	ENCSR017PRS	ENCFF025YLM
SRSF7	HepG2	ENCSR017PRS	ENCFF317AWM
SRSF7	HepG2	ENCSR017PRS	ENCFF023MFT
SRSF7	HepG2	ENCSR017PRS	ENCFF697WWV
PUS1	HepG2	ENCSR296ERI	ENCFF077URG,ENCFF924TZR
PUS1	HepG2	ENCSR296ERI	ENCFF909KFE,ENCFF949KOY
PUS1	HepG2	ENCSR296ERI	ENCFF077URG,ENCFF924TZR
PUS1	HepG2	ENCSR296ERI	ENCFF909KFE,ENCFF949KOY
SRSF7	K562	ENCSR464ADT	ENCFF891EGO
SRSF7	K562	ENCSR464ADT	ENCFF569YVH
SRSF7	K562	ENCSR464ADT	ENCFF726LTF
SRSF7	K562	ENCSR464ADT	ENCFF667EXM
SUCLG1	K562	ENCSR101OPF	ENCFF075HNS,ENCFF548VUD
SUCLG1	K562	ENCSR101OPF	ENCFF072QOL,ENCFF818RDZ
SUGP2	HepG2	ENCSR837QDN	ENCFF139GST,ENCFF667DSW
SUGP2	HepG2	ENCSR837QDN	ENCFF599WQS,ENCFF963KVV
Non-specific target control	HepG2	ENCSR491FOC	ENCFF701CAJ
Non-specific target control	HepG2	ENCSR491FOC	ENCFF533CTF
Non-specific target control	HepG2	ENCSR491FOC	ENCFF022ZFY
Non-specific target control	HepG2	ENCSR491FOC	ENCFF785OZW
UCHL5	K562	ENCSR678MVE	ENCFF539FEL
UCHL5	K562	ENCSR678MVE	ENCFF454RKS
UCHL5	K562	ENCSR678MVE	ENCFF276RDY
UCHL5	K562	ENCSR678MVE	ENCFF224TRL
GRSF1	K562	ENCSR835RMN	ENCFF766SOB,ENCFF872SLD
GRSF1	K562	ENCSR835RMN	ENCFF076BTH,ENCFF276SQQ
EIF2S1	HepG2	ENCSR861ENA	ENCFF801YDB
EIF2S1	HepG2	ENCSR861ENA	ENCFF619LUS
EIF2S1	HepG2	ENCSR861ENA	ENCFF200OMG
EIF2S1	HepG2	ENCSR861ENA	ENCFF794CUL
RPS3A	K562	ENCSR788YGG	ENCFF447KSW,ENCFF497HLJ
RPS3A	K562	ENCSR788YGG	ENCFF111AWS,ENCFF561NSL
QKI	HepG2	ENCSR330YOU	ENCFF025YLM
QKI	HepG2	ENCSR330YOU	ENCFF023MFT
QKI	HepG2	ENCSR330YOU	ENCFF317AWM
QKI	HepG2	ENCSR330YOU	ENCFF697WWV
U2AF2	HepG2	ENCSR426UUG	ENCFF291QQH,ENCFF503VRZ
U2AF2	HepG2	ENCSR426UUG	ENCFF105YHI,ENCFF602GIQ
U2AF2	HepG2	ENCSR426UUG	ENCFF291QQH,ENCFF503VRZ
U2AF2	HepG2	ENCSR426UUG	ENCFF105YHI,ENCFF602GIQ
WRN	K562	ENCSR165BCF	ENCFF357AKH,ENCFF409FXM
WRN	K562	ENCSR165BCF	ENCFF113MXN,ENCFF698ZGA
SRSF5	HepG2	ENCSR447UCG	ENCFF866KCW
SRSF5	HepG2	ENCSR447UCG	ENCFF813XBJ
SRSF5	HepG2	ENCSR447UCG	ENCFF518SUL
SRSF5	HepG2	ENCSR447UCG	ENCFF276KEO
CCAR1	HepG2	ENCSR081IAO	ENCFF226MZL,ENCFF512QIR
CCAR1	HepG2	ENCSR081IAO	ENCFF108KML,ENCFF816KYC
SND1	HepG2	ENCSR398LZW	ENCFF813XBJ
SND1	HepG2	ENCSR398LZW	ENCFF866KCW
SND1	HepG2	ENCSR398LZW	ENCFF276KEO
SND1	HepG2	ENCSR398LZW	ENCFF518SUL
PUF60	K562	ENCSR558XNA	ENCFF075HNS,ENCFF548VUD
PUF60	K562	ENCSR558XNA	ENCFF072QOL,ENCFF818RDZ
PUF60	K562	ENCSR558XNA	ENCFF075HNS,ENCFF548VUD
PUF60	K562	ENCSR558XNA	ENCFF072QOL,ENCFF818RDZ
NPM1	K562	ENCSR346DZQ	ENCFF273KVQ,ENCFF326WTJ
NPM1	K562	ENCSR346DZQ	ENCFF751LOM,ENCFF767QZM
CPEB4	K562	ENCSR795VAK	ENCFF361RLP,ENCFF803FSB
CPEB4	K562	ENCSR795VAK	ENCFF043VJU,ENCFF827KTS
Non-specific target control	HepG2	ENCSR003EKR	ENCFF022ZFY
Non-specific target control	HepG2	ENCSR003EKR	ENCFF533CTF
Non-specific target control	HepG2	ENCSR003EKR	ENCFF785OZW
Non-specific target control	HepG2	ENCSR003EKR	ENCFF701CAJ
DHX30	HepG2	ENCSR853PBF	ENCFF701KJC,ENCFF711JSH
DHX30	HepG2	ENCSR853PBF	ENCFF603JIF,ENCFF941XAQ
EFTUD2	K562	ENCSR117WLY	ENCFF539FEL
EFTUD2	K562	ENCSR117WLY	ENCFF454RKS
EFTUD2	K562	ENCSR117WLY	ENCFF224TRL
EFTUD2	K562	ENCSR117WLY	ENCFF276RDY
DDX27	K562	ENCSR584LDM	ENCFF064AYS
DDX27	K562	ENCSR584LDM	ENCFF551UKL
DDX27	K562	ENCSR584LDM	ENCFF312EMW
DDX27	K562	ENCSR584LDM	ENCFF769DTH
RCC2	HepG2	ENCSR685JXU	ENCFF613HXG
RCC2	HepG2	ENCSR685JXU	ENCFF006QAK
RCC2	HepG2	ENCSR685JXU	ENCFF278VBD
RCC2	HepG2	ENCSR685JXU	ENCFF989HXZ
PA2G4	HepG2	ENCSR028YAQ	ENCFF344ITC
PA2G4	HepG2	ENCSR028YAQ	ENCFF793WXG
PA2G4	HepG2	ENCSR028YAQ	ENCFF314EUX
PA2G4	HepG2	ENCSR028YAQ	ENCFF201DSF
DDX19B	K562	ENCSR281IUF	ENCFF682YLE,ENCFF865MIT
DDX19B	K562	ENCSR281IUF	ENCFF160WAF,ENCFF496RXN
DDX19B	K562	ENCSR281IUF	ENCFF682YLE,ENCFF865MIT
SRSF1	HepG2	ENCSR094KBY	ENCFF025YLM
SRSF1	HepG2	ENCSR094KBY	ENCFF317AWM
SRSF1	HepG2	ENCSR094KBY	ENCFF697WWV
SRSF1	HepG2	ENCSR094KBY	ENCFF023MFT
GPKOW	K562	ENCSR967QNT	ENCFF078MXU,ENCFF791HTS
GPKOW	K562	ENCSR967QNT	ENCFF656RXL,ENCFF691MJX
LIN28B	K562	ENCSR598YQX	ENCFF029QIY,ENCFF464MHZ
LIN28B	K562	ENCSR598YQX	ENCFF023EZN,ENCFF561XEM
LIN28B	K562	ENCSR598YQX	ENCFF029QIY,ENCFF464MHZ
LIN28B	K562	ENCSR598YQX	ENCFF023EZN,ENCFF561XEM
TARDBP	K562	ENCSR134JRE	ENCFF726LTF
TARDBP	K562	ENCSR134JRE	ENCFF891EGO
TARDBP	K562	ENCSR134JRE	ENCFF667EXM
TARDBP	K562	ENCSR134JRE	ENCFF569YVH
DDX59	HepG2	ENCSR067AUG	ENCFF006QAK
DDX59	HepG2	ENCSR067AUG	ENCFF613HXG
DDX59	HepG2	ENCSR067AUG	ENCFF278VBD
DDX59	HepG2	ENCSR067AUG	ENCFF989HXZ
RBM15	K562	ENCSR627NVU	ENCFF799FEY
RBM15	K562	ENCSR627NVU	ENCFF759IRT
RBM15	K562	ENCSR627NVU	ENCFF686ZOZ
RBM15	K562	ENCSR627NVU	ENCFF963MPW
LARP4	K562	ENCSR866XLI	ENCFF273KVQ,ENCFF326WTJ
LARP4	K562	ENCSR866XLI	ENCFF751LOM,ENCFF767QZM
PES1	K562	ENCSR891DYO	ENCFF539FEL
PES1	K562	ENCSR891DYO	ENCFF454RKS
PES1	K562	ENCSR891DYO	ENCFF224TRL
PES1	K562	ENCSR891DYO	ENCFF276RDY
MBNL1	K562	ENCSR222COT	ENCFF160WAF,ENCFF496RXN
MBNL1	K562	ENCSR222COT	ENCFF682YLE,ENCFF865MIT
SBDS	K562	ENCSR219DXZ	ENCFF111AWS,ENCFF561NSL
SBDS	K562	ENCSR219DXZ	ENCFF447KSW,ENCFF497HLJ
SBDS	K562	ENCSR219DXZ	ENCFF111AWS,ENCFF561NSL
LARP7	K562	ENCSR770OWW	ENCFF029QIY,ENCFF561XEM
LARP7	K562	ENCSR770OWW	ENCFF023EZN,ENCFF464MHZ
ABCF1	K562	ENCSR721MXZ	ENCFF352SRA,ENCFF743EKS
ABCF1	K562	ENCSR721MXZ	ENCFF553PEN,ENCFF852RBO
SRSF5	HepG2	ENCSR781YNI	ENCFF420URE,ENCFF964LLJ
SRSF5	HepG2	ENCSR781YNI	ENCFF399RNY,ENCFF546VNH
SRSF5	HepG2	ENCSR781YNI	ENCFF420URE,ENCFF964LLJ
SRSF5	HepG2	ENCSR781YNI	ENCFF399RNY,ENCFF546VNH
FXR2	K562	ENCSR139BIJ	ENCFF002CAL
FXR2	K562	ENCSR139BIJ	ENCFF002CAM
FXR2	K562	ENCSR139BIJ	ENCFF002CAN
FXR2	K562	ENCSR139BIJ	ENCFF002CAO
HSPD1	HepG2	ENCSR243IGA	ENCFF139GST,ENCFF667DSW
HSPD1	HepG2	ENCSR243IGA	ENCFF599WQS,ENCFF963KVV
XRN2	HepG2	ENCSR347ZHQ	ENCFF385GEX
XRN2	HepG2	ENCSR347ZHQ	ENCFF403CZA
XRN2	HepG2	ENCSR347ZHQ	ENCFF922CDR
XRN2	HepG2	ENCSR347ZHQ	ENCFF278TEH
SUPT6H	K562	ENCSR530BOP	ENCFF273KVQ,ENCFF326WTJ
SUPT6H	K562	ENCSR530BOP	ENCFF751LOM,ENCFF767QZM
BOP1	HepG2	ENCSR925SYZ	ENCFF032JQZ,ENCFF427IYE
BOP1	HepG2	ENCSR925SYZ	ENCFF191JJU,ENCFF554VFV
SLBP	K562	ENCSR112YTD	ENCFF162LWE,ENCFF981SWJ
SLBP	K562	ENCSR112YTD	ENCFF087MDC,ENCFF122FYQ
CSTF2T	K562	ENCSR286OKW	ENCFF124WIZ
CSTF2T	K562	ENCSR286OKW	ENCFF339ZUH
CSTF2T	K562	ENCSR286OKW	ENCFF292HLM
CSTF2T	K562	ENCSR286OKW	ENCFF312ANF
IGF2BP2	HepG2	ENCSR478FJK	ENCFF619LUS
IGF2BP2	HepG2	ENCSR478FJK	ENCFF801YDB
IGF2BP2	HepG2	ENCSR478FJK	ENCFF794CUL
IGF2BP2	HepG2	ENCSR478FJK	ENCFF200OMG
HNRNPU	HepG2	ENCSR308IKH	ENCFF701KJC,ENCFF711JSH
HNRNPU	HepG2	ENCSR308IKH	ENCFF603JIF,ENCFF941XAQ
SAFB2	HepG2	ENCSR110ZYD	ENCFF701KJC,ENCFF711JSH
SAFB2	HepG2	ENCSR110ZYD	ENCFF603JIF,ENCFF941XAQ
PTBP1	K562	ENCSR239BCO	ENCFF001ZFY
PTBP1	K562	ENCSR239BCO	ENCFF001ZGA
PTBP1	K562	ENCSR239BCO	ENCFF001ZGG
PTBP1	K562	ENCSR239BCO	ENCFF001ZGH
YTHDC2	K562	ENCSR843LYF	ENCFF273KVQ,ENCFF326WTJ
YTHDC2	K562	ENCSR843LYF	ENCFF751LOM,ENCFF767QZM
FKBP4	K562	ENCSR379VXW	ENCFF029QIY,ENCFF561XEM
FKBP4	K562	ENCSR379VXW	ENCFF023EZN,ENCFF464MHZ
NONO	K562	ENCSR398HXV	ENCFF454RKS
NONO	K562	ENCSR398HXV	ENCFF539FEL
NONO	K562	ENCSR398HXV	ENCFF276RDY
NONO	K562	ENCSR398HXV	ENCFF224TRL
FMR1	K562	ENCSR555LCE	ENCFF078MXU,ENCFF791HTS
FMR1	K562	ENCSR555LCE	ENCFF656RXL,ENCFF691MJX
SRSF5	K562	ENCSR906RHU	ENCFF891EGO
SRSF5	K562	ENCSR906RHU	ENCFF569YVH
SRSF5	K562	ENCSR906RHU	ENCFF667EXM
SRSF5	K562	ENCSR906RHU	ENCFF726LTF
U2AF1	HepG2	ENCSR372UWV	ENCFF229VBF,ENCFF773HLT
U2AF1	HepG2	ENCSR372UWV	ENCFF178MWG,ENCFF768JSC
ZRANB2	HepG2	ENCSR081QQH	ENCFF866KCW
ZRANB2	HepG2	ENCSR081QQH	ENCFF813XBJ
ZRANB2	HepG2	ENCSR081QQH	ENCFF518SUL
ZRANB2	HepG2	ENCSR081QQH	ENCFF276KEO
LSM11	K562	ENCSR762FEO	ENCFF029QIY,ENCFF561XEM
LSM11	K562	ENCSR762FEO	ENCFF023EZN,ENCFF464MHZ
TAF15	K562	ENCSR031RZS	ENCFF002CAX
TAF15	K562	ENCSR031RZS	ENCFF002CAY
TAF15	K562	ENCSR031RZS	ENCFF002CAZ
TAF15	K562	ENCSR031RZS	ENCFF002CBA
FXR1	HepG2	ENCSR009PPI	ENCFF801YDB
FXR1	HepG2	ENCSR009PPI	ENCFF619LUS
FXR1	HepG2	ENCSR009PPI	ENCFF794CUL
FXR1	HepG2	ENCSR009PPI	ENCFF200OMG
RPS19	K562	ENCSR098NHI	ENCFF454RKS
RPS19	K562	ENCSR098NHI	ENCFF539FEL
RPS19	K562	ENCSR098NHI	ENCFF276RDY
RPS19	K562	ENCSR098NHI	ENCFF224TRL
EIF2S1	K562	ENCSR546MBH	ENCFF017WXT
EIF2S1	K562	ENCSR546MBH	ENCFF767CVZ
EIF2S1	K562	ENCSR546MBH	ENCFF510GOL
EIF2S1	K562	ENCSR546MBH	ENCFF791XKE
SF1	K562	ENCSR628JYB	ENCFF001ZFY
SF1	K562	ENCSR628JYB	ENCFF001ZGG
SF1	K562	ENCSR628JYB	ENCFF001ZGA
SF1	K562	ENCSR628JYB	ENCFF001ZGH
EWSR1	K562	ENCSR831YGP	ENCFF017WXT
EWSR1	K562	ENCSR831YGP	ENCFF791XKE
EWSR1	K562	ENCSR831YGP	ENCFF767CVZ
EWSR1	K562	ENCSR831YGP	ENCFF510GOL
GTF2F1	K562	ENCSR188IPO	ENCFF312ANF
GTF2F1	K562	ENCSR188IPO	ENCFF339ZUH
GTF2F1	K562	ENCSR188IPO	ENCFF292HLM
GTF2F1	K562	ENCSR188IPO	ENCFF124WIZ
EIF4G2	K562	ENCSR040FSN	ENCFF075HNS,ENCFF548VUD
EIF4G2	K562	ENCSR040FSN	ENCFF072QOL,ENCFF818RDZ
SF3A3	K562	ENCSR454KYR	ENCFF361BPK,ENCFF605WBD
SF3A3	K562	ENCSR454KYR	ENCFF508COB,ENCFF826EEI
EIF3D	K562	ENCSR660ETT	ENCFF539FEL
EIF3D	K562	ENCSR660ETT	ENCFF454RKS
EIF3D	K562	ENCSR660ETT	ENCFF276RDY
EIF3D	K562	ENCSR660ETT	ENCFF224TRL
DKC1	HepG2	ENCSR118KUN	ENCFF077URG,ENCFF924TZR
DKC1	HepG2	ENCSR118KUN	ENCFF909KFE,ENCFF949KOY
SMNDC1	K562	ENCSR408SDL	ENCFF339ZUH
SMNDC1	K562	ENCSR408SDL	ENCFF312ANF
SMNDC1	K562	ENCSR408SDL	ENCFF292HLM
SMNDC1	K562	ENCSR408SDL	ENCFF124WIZ
AQR	K562	ENCSR624OUI	ENCFF357AKH,ENCFF409FXM
AQR	K562	ENCSR624OUI	ENCFF113MXN,ENCFF698ZGA
PABPN1	K562	ENCSR416ZJH	ENCFF273KVQ,ENCFF326WTJ
PABPN1	K562	ENCSR416ZJH	ENCFF751LOM,ENCFF767QZM
NAA15	K562	ENCSR945GUR	ENCFF160WAF,ENCFF496RXN
NAA15	K562	ENCSR945GUR	ENCFF682YLE,ENCFF865MIT
NAA15	K562	ENCSR945GUR	ENCFF160WAF,ENCFF496RXN
NAA15	K562	ENCSR945GUR	ENCFF682YLE,ENCFF865MIT
FAM120A	K562	ENCSR492BKM	ENCFF454RKS
FAM120A	K562	ENCSR492BKM	ENCFF539FEL
FAM120A	K562	ENCSR492BKM	ENCFF224TRL
FAM120A	K562	ENCSR492BKM	ENCFF276RDY
PUM1	HepG2	ENCSR945XKW	ENCFF399RNY,ENCFF546VNH
PUM1	HepG2	ENCSR945XKW	ENCFF420URE,ENCFF964LLJ
SSRP1	HepG2	ENCSR422JMS	ENCFF139GST,ENCFF667DSW
SSRP1	HepG2	ENCSR422JMS	ENCFF599WQS,ENCFF963KVV
SART3	HepG2	ENCSR011BBS	ENCFF006BJQ,ENCFF366MJN
SART3	HepG2	ENCSR011BBS	ENCFF259JKZ,ENCFF271EDI
TROVE2	K562	ENCSR060KRD	ENCFF316CCA,ENCFF864TPH
TROVE2	K562	ENCSR060KRD	ENCFF002UOR,ENCFF508KBY
TROVE2	K562	ENCSR060KRD	ENCFF316CCA,ENCFF864TPH
NONO	HepG2	ENCSR647NYX	ENCFF385GEX
NONO	HepG2	ENCSR647NYX	ENCFF403CZA
NONO	HepG2	ENCSR647NYX	ENCFF922CDR
NONO	HepG2	ENCSR647NYX	ENCFF278TEH
STIP1	K562	ENCSR082UWF	ENCFF111AWS,ENCFF561NSL
STIP1	K562	ENCSR082UWF	ENCFF447KSW,ENCFF497HLJ
STIP1	K562	ENCSR082UWF	ENCFF111AWS,ENCFF561NSL
ADAR	HepG2	ENCSR104OLN	ENCFF701KJC,ENCFF711JSH
ADAR	HepG2	ENCSR104OLN	ENCFF603JIF,ENCFF941XAQ
UTP18	HepG2	ENCSR269ZAO	ENCFF248RMM,ENCFF947QZH
UTP18	HepG2	ENCSR269ZAO	ENCFF258VUW,ENCFF349QHG
KHSRP	K562	ENCSR561CBC	ENCFF891EGO
KHSRP	K562	ENCSR561CBC	ENCFF726LTF
KHSRP	K562	ENCSR561CBC	ENCFF667EXM
KHSRP	K562	ENCSR561CBC	ENCFF569YVH
SF3B4	K562	ENCSR081XRA	ENCFF799FEY
SF3B4	K562	ENCSR081XRA	ENCFF759IRT
SF3B4	K562	ENCSR081XRA	ENCFF963MPW
SF3B4	K562	ENCSR081XRA	ENCFF686ZOZ
TARDBP	HepG2	ENCSR527QNC	ENCFF032JQZ,ENCFF427IYE
TARDBP	HepG2	ENCSR527QNC	ENCFF191JJU,ENCFF554VFV
PRPF8	HepG2	ENCSR998MZP	ENCFF385GEX
PRPF8	HepG2	ENCSR998MZP	ENCFF403CZA
PRPF8	HepG2	ENCSR998MZP	ENCFF278TEH
PRPF8	HepG2	ENCSR998MZP	ENCFF922CDR
XRCC5	HepG2	ENCSR732IYM	ENCFF813XBJ
XRCC5	HepG2	ENCSR732IYM	ENCFF866KCW
XRCC5	HepG2	ENCSR732IYM	ENCFF518SUL
XRCC5	HepG2	ENCSR732IYM	ENCFF276KEO
HNRNPF	K562	ENCSR392HSJ	ENCFF029QIY,ENCFF561XEM
HNRNPF	K562	ENCSR392HSJ	ENCFF023EZN,ENCFF464MHZ
PES1	HepG2	ENCSR912EHP	ENCFF385GEX
PES1	HepG2	ENCSR912EHP	ENCFF403CZA
PES1	HepG2	ENCSR912EHP	ENCFF922CDR
PES1	HepG2	ENCSR912EHP	ENCFF278TEH
PSIP1	HepG2	ENCSR744YVR	ENCFF006QAK
PSIP1	HepG2	ENCSR744YVR	ENCFF613HXG
PSIP1	HepG2	ENCSR744YVR	ENCFF989HXZ
PSIP1	HepG2	ENCSR744YVR	ENCFF278VBD
DDX52	HepG2	ENCSR913ZWR	ENCFF793WXG
DDX52	HepG2	ENCSR913ZWR	ENCFF344ITC
DDX52	HepG2	ENCSR913ZWR	ENCFF201DSF
DDX52	HepG2	ENCSR913ZWR	ENCFF314EUX
SART3	K562	ENCSR954HAY	ENCFF111AWS,ENCFF561NSL
SART3	K562	ENCSR954HAY	ENCFF447KSW,ENCFF497HLJ
SART3	K562	ENCSR954HAY	ENCFF111AWS,ENCFF561NSL
SART3	K562	ENCSR954HAY	ENCFF447KSW,ENCFF497HLJ
POLR2G	K562	ENCSR936TED	ENCFF002CAX
POLR2G	K562	ENCSR936TED	ENCFF002CAY
POLR2G	K562	ENCSR936TED	ENCFF002CAZ
POLR2G	K562	ENCSR936TED	ENCFF002CBA
PABPC1	HepG2	ENCSR910YNJ	ENCFF006BJQ,ENCFF366MJN
PABPC1	HepG2	ENCSR910YNJ	ENCFF259JKZ,ENCFF271EDI
UPF2	HepG2	ENCSR318OXM	ENCFF403CZA
UPF2	HepG2	ENCSR318OXM	ENCFF385GEX,ENCFF922CDR
UPF2	HepG2	ENCSR318OXM	ENCFF278TEH
UPF2	HepG2	ENCSR318OXM	ENCFF385GEX,ENCFF922CDR
XRN2	K562	ENCSR717SJA	ENCFF454RKS
XRN2	K562	ENCSR717SJA	ENCFF539FEL
XRN2	K562	ENCSR717SJA	ENCFF276RDY
XRN2	K562	ENCSR717SJA	ENCFF224TRL
NUSAP1	HepG2	ENCSR180XTP	ENCFF006QAK
NUSAP1	HepG2	ENCSR180XTP	ENCFF613HXG
NUSAP1	HepG2	ENCSR180XTP	ENCFF989HXZ
NUSAP1	HepG2	ENCSR180XTP	ENCFF278VBD
PES1	HepG2	ENCSR496ETJ	ENCFF077URG,ENCFF924TZR
PES1	HepG2	ENCSR496ETJ	ENCFF909KFE,ENCFF949KOY
PES1	HepG2	ENCSR496ETJ	ENCFF077URG,ENCFF924TZR
PES1	HepG2	ENCSR496ETJ	ENCFF909KFE,ENCFF949KOY
UTP18	K562	ENCSR165VBD	ENCFF160WAF,ENCFF496RXN
UTP18	K562	ENCSR165VBD	ENCFF682YLE,ENCFF865MIT
NAA15	HepG2	ENCSR355OQC	ENCFF229VBF,ENCFF773HLT
NAA15	HepG2	ENCSR355OQC	ENCFF178MWG,ENCFF768JSC
SNRNP70	HepG2	ENCSR635BOO	ENCFF032JQZ,ENCFF427IYE
SNRNP70	HepG2	ENCSR635BOO	ENCFF191JJU,ENCFF554VFV
SNRNP70	HepG2	ENCSR635BOO	ENCFF032JQZ,ENCFF427IYE
AGO3	K562	ENCSR207QGW	ENCFF001ZFY
AGO3	K562	ENCSR207QGW	ENCFF001ZGG
AGO3	K562	ENCSR207QGW	ENCFF001ZGA
AGO3	K562	ENCSR207QGW	ENCFF001ZGH
TUFM	HepG2	ENCSR459EMR	ENCFF399RNY,ENCFF546VNH
TUFM	HepG2	ENCSR459EMR	ENCFF420URE,ENCFF964LLJ
TUFM	HepG2	ENCSR459EMR	ENCFF399RNY,ENCFF546VNH
TUFM	HepG2	ENCSR459EMR	ENCFF420URE,ENCFF964LLJ
UBE2L3	HepG2	ENCSR424JSU	ENCFF399RNY,ENCFF546VNH
UBE2L3	HepG2	ENCSR424JSU	ENCFF420URE,ENCFF964LLJ
UBE2L3	HepG2	ENCSR424JSU	ENCFF399RNY,ENCFF546VNH
UBE2L3	HepG2	ENCSR424JSU	ENCFF420URE,ENCFF964LLJ
HNRNPU	K562	ENCSR732ICL	ENCFF001ZFY
HNRNPU	K562	ENCSR732ICL	ENCFF001ZGG
HNRNPU	K562	ENCSR732ICL	ENCFF001ZGA
HNRNPU	K562	ENCSR732ICL	ENCFF001ZGH
FUS	HepG2	ENCSR927JXU	ENCFF813XBJ
FUS	HepG2	ENCSR927JXU	ENCFF866KCW
FUS	HepG2	ENCSR927JXU	ENCFF518SUL
FUS	HepG2	ENCSR927JXU	ENCFF276KEO
IGF2BP3	K562	ENCSR481YXD	ENCFF002CAH
IGF2BP3	K562	ENCSR481YXD	ENCFF002CAI
IGF2BP3	K562	ENCSR481YXD	ENCFF002CAJ
IGF2BP3	K562	ENCSR481YXD	ENCFF002CAK
MTPAP	K562	ENCSR631RFX	ENCFF361BPK,ENCFF605WBD
MTPAP	K562	ENCSR631RFX	ENCFF508COB,ENCFF826EEI
HNRNPU	K562	ENCSR047IUS	ENCFF292YLK,ENCFF845QQB
HNRNPU	K562	ENCSR047IUS	ENCFF034YJI,ENCFF629XES
HNRNPU	K562	ENCSR047IUS	ENCFF292YLK,ENCFF845QQB
FTO	K562	ENCSR688GVV	ENCFF078MXU,ENCFF791HTS
FTO	K562	ENCSR688GVV	ENCFF656RXL,ENCFF691MJX
SFPQ	HepG2	ENCSR782MXN	ENCFF291QQH,ENCFF503VRZ
SFPQ	HepG2	ENCSR782MXN	ENCFF105YHI,ENCFF602GIQ
GLRX3	K562	ENCSR874DVZ	ENCFF361BPK,ENCFF605WBD
GLRX3	K562	ENCSR874DVZ	ENCFF508COB,ENCFF826EEI
SLBP	HepG2	ENCSR519KXM	ENCFF399RNY,ENCFF546VNH
SLBP	HepG2	ENCSR519KXM	ENCFF420URE,ENCFF964LLJ
SLTM	K562	ENCSR234YMW	ENCFF781HCE
SLTM	K562	ENCSR234YMW	ENCFF420XPX
SLTM	K562	ENCSR234YMW	ENCFF121QGM
SLTM	K562	ENCSR234YMW	ENCFF861HTL
ETF1	HepG2	ENCSR840QOH	ENCFF447YTB,ENCFF970XPJ
ETF1	HepG2	ENCSR840QOH	ENCFF210CQX,ENCFF295GVT
RRP9	HepG2	ENCSR471GIS	ENCFF385GEX
RRP9	HepG2	ENCSR471GIS	ENCFF403CZA
RRP9	HepG2	ENCSR471GIS	ENCFF278TEH
RRP9	HepG2	ENCSR471GIS	ENCFF922CDR
SRP68	K562	ENCSR312SRB	ENCFF454RKS
SRP68	K562	ENCSR312SRB	ENCFF539FEL
SRP68	K562	ENCSR312SRB	ENCFF224TRL
SRP68	K562	ENCSR312SRB	ENCFF276RDY
SUCLG1	HepG2	ENCSR810JYX	ENCFF399RNY,ENCFF546VNH
SUCLG1	HepG2	ENCSR810JYX	ENCFF420URE,ENCFF964LLJ
SUCLG1	HepG2	ENCSR810JYX	ENCFF399RNY,ENCFF546VNH
SUCLG1	HepG2	ENCSR810JYX	ENCFF420URE,ENCFF964LLJ
PPIG	HepG2	ENCSR620HAA	ENCFF139GST,ENCFF667DSW
PPIG	HepG2	ENCSR620HAA	ENCFF599WQS,ENCFF963KVV
CNOT8	K562	ENCSR312HJY	ENCFF001ZFY
CNOT8	K562	ENCSR312HJY	ENCFF001ZGG
CNOT8	K562	ENCSR312HJY	ENCFF001ZGA
CNOT8	K562	ENCSR312HJY	ENCFF001ZGH
KRR1	K562	ENCSR244SIO	ENCFF078MXU,ENCFF791HTS
KRR1	K562	ENCSR244SIO	ENCFF656RXL,ENCFF691MJX
DDX3X	K562	ENCSR000KYM	ENCFF017WXT
DDX3X	K562	ENCSR000KYM	ENCFF767CVZ
DDX3X	K562	ENCSR000KYM	ENCFF791XKE
XRCC6	K562	ENCSR232CPD	ENCFF312ANF
XRCC6	K562	ENCSR232CPD	ENCFF339ZUH
XRCC6	K562	ENCSR232CPD	ENCFF292HLM
XRCC6	K562	ENCSR232CPD	ENCFF124WIZ
GRWD1	HepG2	ENCSR850FEH	ENCFF613HXG
GRWD1	HepG2	ENCSR850FEH	ENCFF006QAK
GRWD1	HepG2	ENCSR850FEH	ENCFF989HXZ
GRWD1	HepG2	ENCSR850FEH	ENCFF278VBD
SRSF1	K562	ENCSR066VOO	ENCFF726LTF
SRSF1	K562	ENCSR066VOO	ENCFF667EXM
SRSF1	K562	ENCSR066VOO	ENCFF891EGO
SRSF1	K562	ENCSR066VOO	ENCFF569YVH
DDX59	HepG2	ENCSR598GKQ	ENCFF032JQZ,ENCFF427IYE
DDX59	HepG2	ENCSR598GKQ	ENCFF191JJU,ENCFF554VFV
RECQL	K562	ENCSR310VND	ENCFF759IRT
RECQL	K562	ENCSR310VND	ENCFF686ZOZ
RECQL	K562	ENCSR310VND	ENCFF799FEY
RECQL	K562	ENCSR310VND	ENCFF963MPW
DDX47	HepG2	ENCSR388CNS	ENCFF271YDX,ENCFF814RUM
DDX47	HepG2	ENCSR388CNS	ENCFF351BDU,ENCFF797XKP
UPF1	K562	ENCSR251ABP	ENCFF361BPK,ENCFF605WBD
UPF1	K562	ENCSR251ABP	ENCFF508COB,ENCFF826EEI
TFIP11	K562	ENCSR911DGK	ENCFF539FEL
TFIP11	K562	ENCSR911DGK	ENCFF454RKS
TFIP11	K562	ENCSR911DGK	ENCFF224TRL
TFIP11	K562	ENCSR911DGK	ENCFF276RDY
FXR2	K562	ENCSR577XBW	ENCFF510GOL
FXR2	K562	ENCSR577XBW	ENCFF017WXT
FXR2	K562	ENCSR577XBW	ENCFF767CVZ
FXR2	K562	ENCSR577XBW	ENCFF791XKE
CIRBP	HepG2	ENCSR230ORC	ENCFF619LUS
CIRBP	HepG2	ENCSR230ORC	ENCFF801YDB
CIRBP	HepG2	ENCSR230ORC	ENCFF794CUL
CIRBP	HepG2	ENCSR230ORC	ENCFF200OMG
NIP7	HepG2	ENCSR696LLZ	ENCFF006QAK
NIP7	HepG2	ENCSR696LLZ	ENCFF613HXG
NIP7	HepG2	ENCSR696LLZ	ENCFF278VBD
NIP7	HepG2	ENCSR696LLZ	ENCFF989HXZ
NFX1	K562	ENCSR007XKL	ENCFF339ZUH
NFX1	K562	ENCSR007XKL	ENCFF312ANF
NFX1	K562	ENCSR007XKL	ENCFF124WIZ
NFX1	K562	ENCSR007XKL	ENCFF292HLM
AGO1	HepG2	ENCSR533HXS	ENCFF510FRX
AGO1	HepG2	ENCSR533HXS	ENCFF307YSL
AGO1	HepG2	ENCSR533HXS	ENCFF409JQD
AGO1	HepG2	ENCSR533HXS	ENCFF823EPB
AKAP8L	HepG2	ENCSR807ODB	ENCFF077URG,ENCFF924TZR
AKAP8L	HepG2	ENCSR807ODB	ENCFF909KFE,ENCFF949KOY
RPS2	HepG2	ENCSR667RIA	ENCFF006QAK
RPS2	HepG2	ENCSR667RIA	ENCFF613HXG
RPS2	HepG2	ENCSR667RIA	ENCFF278VBD
RPS2	HepG2	ENCSR667RIA	ENCFF989HXZ
TIAL1	HepG2	ENCSR450VQO	ENCFF701KJC,ENCFF711JSH
TIAL1	HepG2	ENCSR450VQO	ENCFF603JIF,ENCFF941XAQ
FUS	K562	ENCSR325OOM	ENCFF420XPX
FUS	K562	ENCSR325OOM	ENCFF781HCE
FUS	K562	ENCSR325OOM	ENCFF861HTL
FUS	K562	ENCSR325OOM	ENCFF121QGM
NPM1	HepG2	ENCSR016XPB	ENCFF291QQH,ENCFF503VRZ
NPM1	HepG2	ENCSR016XPB	ENCFF105YHI,ENCFF602GIQ
XRCC5	K562	ENCSR715XZS	ENCFF339ZUH
XRCC5	K562	ENCSR715XZS	ENCFF312ANF
XRCC5	K562	ENCSR715XZS	ENCFF292HLM
XRCC5	K562	ENCSR715XZS	ENCFF124WIZ
XPO5	K562	ENCSR453HKS	ENCFF273KVQ,ENCFF326WTJ
XPO5	K562	ENCSR453HKS	ENCFF751LOM,ENCFF767QZM
DDX3X	HepG2	ENCSR637JLM	ENCFF801YDB
DDX3X	HepG2	ENCSR637JLM	ENCFF619LUS
DDX3X	HepG2	ENCSR637JLM	ENCFF794CUL
DDX3X	HepG2	ENCSR637JLM	ENCFF200OMG
GEMIN5	K562	ENCSR398GHW	ENCFF454RKS
GEMIN5	K562	ENCSR398GHW	ENCFF539FEL
GEMIN5	K562	ENCSR398GHW	ENCFF224TRL
GEMIN5	K562	ENCSR398GHW	ENCFF276RDY
SRFBP1	HepG2	ENCSR153GKS	ENCFF447YTB,ENCFF970XPJ
SRFBP1	HepG2	ENCSR153GKS	ENCFF210CQX,ENCFF295GVT
GNB2L1	HepG2	ENCSR116YMU	ENCFF006QAK
GNB2L1	HepG2	ENCSR116YMU	ENCFF613HXG
GNB2L1	HepG2	ENCSR116YMU	ENCFF278VBD
GNB2L1	HepG2	ENCSR116YMU	ENCFF989HXZ
CPSF7	K562	ENCSR222LRL	ENCFF162LWE,ENCFF981SWJ
CPSF7	K562	ENCSR222LRL	ENCFF087MDC,ENCFF122FYQ
HNRNPC	K562	ENCSR634KBO	ENCFF029QIY,ENCFF561XEM
HNRNPC	K562	ENCSR634KBO	ENCFF023EZN,ENCFF464MHZ
SLTM	HepG2	ENCSR185JGT	ENCFF866KCW
SLTM	HepG2	ENCSR185JGT	ENCFF813XBJ
SLTM	HepG2	ENCSR185JGT	ENCFF518SUL
SLTM	HepG2	ENCSR185JGT	ENCFF276KEO
MSI2	K562	ENCSR169QQW	ENCFF075HNS,ENCFF548VUD
MSI2	K562	ENCSR169QQW	ENCFF072QOL,ENCFF818RDZ
RAVER1	K562	ENCSR904BCZ	ENCFF799FEY
RAVER1	K562	ENCSR904BCZ	ENCFF759IRT
RAVER1	K562	ENCSR904BCZ	ENCFF963MPW
RAVER1	K562	ENCSR904BCZ	ENCFF686ZOZ
PSIP1	K562	ENCSR611LQB	ENCFF029QIY,ENCFF561XEM
PSIP1	K562	ENCSR611LQB	ENCFF023EZN,ENCFF464MHZ
DAZAP1	HepG2	ENCSR220TBR	ENCFF399RNY,ENCFF546VNH
DAZAP1	HepG2	ENCSR220TBR	ENCFF420URE,ENCFF964LLJ
FAM120A	HepG2	ENCSR047VPW	ENCFF793WXG
FAM120A	HepG2	ENCSR047VPW	ENCFF344ITC
FAM120A	HepG2	ENCSR047VPW	ENCFF314EUX
FAM120A	HepG2	ENCSR047VPW	ENCFF201DSF
SRSF3	HepG2	ENCSR376FGR	ENCFF032JQZ,ENCFF427IYE
SRSF3	HepG2	ENCSR376FGR	ENCFF191JJU,ENCFF554VFV
CCAR1	K562	ENCSR386YEV	ENCFF162LWE,ENCFF981SWJ
CCAR1	K562	ENCSR386YEV	ENCFF087MDC,ENCFF122FYQ
HNRNPL	K562	ENCSR563YIS	ENCFF361RLP,ENCFF803FSB
HNRNPL	K562	ENCSR563YIS	ENCFF043VJU,ENCFF827KTS
KIF1C	K562	ENCSR823WTA	ENCFF682YLE,ENCFF865MIT
KIF1C	K562	ENCSR823WTA	ENCFF160WAF,ENCFF496RXN
KIF1C	K562	ENCSR823WTA	ENCFF682YLE,ENCFF865MIT
IGF2BP3	HepG2	ENCSR710NWE	ENCFF619LUS
IGF2BP3	HepG2	ENCSR710NWE	ENCFF794CUL
IGF2BP3	HepG2	ENCSR710NWE	ENCFF801YDB
IGF2BP3	HepG2	ENCSR710NWE	ENCFF200OMG
FXR1	K562	ENCSR780YFF	ENCFF017WXT
FXR1	K562	ENCSR780YFF	ENCFF767CVZ
FXR1	K562	ENCSR780YFF	ENCFF791XKE
FXR1	K562	ENCSR780YFF	ENCFF510GOL
FKBP4	HepG2	ENCSR639LKS	ENCFF385GEX
FKBP4	HepG2	ENCSR639LKS	ENCFF403CZA
FKBP4	HepG2	ENCSR639LKS	ENCFF922CDR
FKBP4	HepG2	ENCSR639LKS	ENCFF278TEH
CEBPZ	HepG2	ENCSR929PXS	ENCFF229VBF,ENCFF773HLT
CEBPZ	HepG2	ENCSR929PXS	ENCFF178MWG,ENCFF768JSC
TRIM56	K562	ENCSR300QFQ	ENCFF029QIY,ENCFF561XEM
TRIM56	K562	ENCSR300QFQ	ENCFF023EZN,ENCFF464MHZ
PCBP1	HepG2	ENCSR635FRH	ENCFF317AWM
PCBP1	HepG2	ENCSR635FRH	ENCFF025YLM
PCBP1	HepG2	ENCSR635FRH	ENCFF697WWV
PCBP1	HepG2	ENCSR635FRH	ENCFF023MFT
QKI	K562	ENCSR256PLH	ENCFF686ZOZ
QKI	K562	ENCSR256PLH	ENCFF759IRT
QKI	K562	ENCSR256PLH	ENCFF799FEY
QKI	K562	ENCSR256PLH	ENCFF963MPW
RBFOX2	HepG2	ENCSR767LLP	ENCFF291QQH,ENCFF503VRZ
RBFOX2	HepG2	ENCSR767LLP	ENCFF105YHI,ENCFF602GIQ
DDX24	HepG2	ENCSR300IEW	ENCFF510FRX
DDX24	HepG2	ENCSR300IEW	ENCFF307YSL
DDX24	HepG2	ENCSR300IEW	ENCFF409JQD
DDX24	HepG2	ENCSR300IEW	ENCFF823EPB
NOL12	K562	ENCSR227AVS	ENCFF075HNS,ENCFF548VUD
NOL12	K562	ENCSR227AVS	ENCFF072QOL,ENCFF818RDZ
NOL12	K562	ENCSR227AVS	ENCFF075HNS,ENCFF548VUD
NOL12	K562	ENCSR227AVS	ENCFF072QOL,ENCFF818RDZ
IGF2BP1	HepG2	ENCSR708GKW	ENCFF866KCW
IGF2BP1	HepG2	ENCSR708GKW	ENCFF276KEO
IGF2BP1	HepG2	ENCSR708GKW	ENCFF813XBJ
IGF2BP1	HepG2	ENCSR708GKW	ENCFF518SUL
TIA1	K562	ENCSR694LKY	ENCFF569YVH
TIA1	K562	ENCSR694LKY	ENCFF891EGO
TIA1	K562	ENCSR694LKY	ENCFF726LTF
TIA1	K562	ENCSR694LKY	ENCFF667EXM
TIA1	HepG2	ENCSR057GCF	ENCFF025YLM
TIA1	HepG2	ENCSR057GCF	ENCFF317AWM
TIA1	HepG2	ENCSR057GCF	ENCFF697WWV
TIA1	HepG2	ENCSR057GCF	ENCFF023MFT
SRSF9	K562	ENCSR113HRG	ENCFF726LTF
SRSF9	K562	ENCSR113HRG	ENCFF891EGO
SRSF9	K562	ENCSR113HRG	ENCFF667EXM
SRSF9	K562	ENCSR113HRG	ENCFF569YVH
TRA2A	K562	ENCSR916WOI	ENCFF891EGO
TRA2A	K562	ENCSR916WOI	ENCFF569YVH
TRA2A	K562	ENCSR916WOI	ENCFF667EXM
TRA2A	K562	ENCSR916WOI	ENCFF726LTF
PHF6	K562	ENCSR322XVS	ENCFF029QIY,ENCFF561XEM
PHF6	K562	ENCSR322XVS	ENCFF023EZN,ENCFF464MHZ
HNRNPAB	K562	ENCSR778WPL	ENCFF447KSW,ENCFF497HLJ
HNRNPAB	K562	ENCSR778WPL	ENCFF111AWS,ENCFF561NSL
HNRNPAB	K562	ENCSR778WPL	ENCFF447KSW,ENCFF497HLJ
HNRNPAB	K562	ENCSR778WPL	ENCFF111AWS,ENCFF561NSL
AKAP8	K562	ENCSR000YYN	ENCFF160WAF,ENCFF496RXN
AKAP8	K562	ENCSR000YYN	ENCFF682YLE,ENCFF865MIT
EIF4G2	HepG2	ENCSR152MON	ENCFF399RNY,ENCFF546VNH
EIF4G2	HepG2	ENCSR152MON	ENCFF420URE,ENCFF964LLJ
HNRNPK	K562	ENCSR529JNJ	ENCFF726LTF
HNRNPK	K562	ENCSR529JNJ	ENCFF891EGO
HNRNPK	K562	ENCSR529JNJ	ENCFF569YVH
HNRNPK	K562	ENCSR529JNJ	ENCFF667EXM
PAPOLA	K562	ENCSR368ZRP	ENCFF002CAX
PAPOLA	K562	ENCSR368ZRP	ENCFF002CAY
PAPOLA	K562	ENCSR368ZRP	ENCFF002CAZ
PAPOLA	K562	ENCSR368ZRP	ENCFF002CBA
YBX3	HepG2	ENCSR494VSD	ENCFF701KJC,ENCFF711JSH
YBX3	HepG2	ENCSR494VSD	ENCFF603JIF,ENCFF941XAQ
SRP68	HepG2	ENCSR167JPY	ENCFF385GEX
SRP68	HepG2	ENCSR167JPY	ENCFF403CZA
SRP68	HepG2	ENCSR167JPY	ENCFF922CDR
SRP68	HepG2	ENCSR167JPY	ENCFF278TEH
EIF4A3	K562	ENCSR961YAG	ENCFF017WXT
EIF4A3	K562	ENCSR961YAG	ENCFF767CVZ
EIF4A3	K562	ENCSR961YAG	ENCFF510GOL
EIF4A3	K562	ENCSR961YAG	ENCFF791XKE
SUGP2	K562	ENCSR192BPV	ENCFF273KVQ,ENCFF326WTJ
SUGP2	K562	ENCSR192BPV	ENCFF751LOM,ENCFF767QZM
UTP3	HepG2	ENCSR910ECL	ENCFF248RMM,ENCFF947QZH
UTP3	HepG2	ENCSR910ECL	ENCFF258VUW,ENCFF349QHG
UTP3	HepG2	ENCSR910ECL	ENCFF248RMM,ENCFF947QZH
ACO1	HepG2	ENCSR511SYK	ENCFF077URG,ENCFF924TZR
ACO1	HepG2	ENCSR511SYK	ENCFF909KFE,ENCFF949KOY
ATP5C1	HepG2	ENCSR713OLV	ENCFF229VBF,ENCFF773HLT
ATP5C1	HepG2	ENCSR713OLV	ENCFF178MWG,ENCFF768JSC
BCLAF1	HepG2	ENCSR481AYC	ENCFF385GEX
BCLAF1	HepG2	ENCSR481AYC	ENCFF403CZA
BCLAF1	HepG2	ENCSR481AYC	ENCFF278TEH
BCLAF1	HepG2	ENCSR481AYC	ENCFF922CDR
MAGOH	HepG2	ENCSR746EKS	ENCFF801YDB
MAGOH	HepG2	ENCSR746EKS	ENCFF619LUS
MAGOH	HepG2	ENCSR746EKS	ENCFF794CUL
MAGOH	HepG2	ENCSR746EKS	ENCFF200OMG
SF3B1	HepG2	ENCSR896CFV	ENCFF032JQZ,ENCFF427IYE
SF3B1	HepG2	ENCSR896CFV	ENCFF191JJU,ENCFF554VFV
CIRBP	K562	ENCSR056QEW	ENCFF891EGO
CIRBP	K562	ENCSR056QEW	ENCFF726LTF
CIRBP	K562	ENCSR056QEW	ENCFF667EXM
CIRBP	K562	ENCSR056QEW	ENCFF569YVH
MTPAP	HepG2	ENCSR701GSV	ENCFF032JQZ,ENCFF427IYE
MTPAP	HepG2	ENCSR701GSV	ENCFF191JJU,ENCFF554VFV
MTPAP	HepG2	ENCSR701GSV	ENCFF032JQZ,ENCFF427IYE
LIN28B	HepG2	ENCSR927SLP	ENCFF613HXG
LIN28B	HepG2	ENCSR927SLP	ENCFF006QAK
LIN28B	HepG2	ENCSR927SLP	ENCFF989HXZ
LIN28B	HepG2	ENCSR927SLP	ENCFF278VBD
RBM15	K562	ENCSR385UPQ	ENCFF160WAF,ENCFF496RXN
RBM15	K562	ENCSR385UPQ	ENCFF682YLE,ENCFF865MIT
SERBP1	HepG2	ENCSR820ROH	ENCFF344ITC
SERBP1	HepG2	ENCSR820ROH	ENCFF793WXG
SERBP1	HepG2	ENCSR820ROH	ENCFF201DSF
SERBP1	HepG2	ENCSR820ROH	ENCFF314EUX
DDX55	HepG2	ENCSR964YTW	ENCFF385GEX
DDX55	HepG2	ENCSR964YTW	ENCFF403CZA
DDX55	HepG2	ENCSR964YTW	ENCFF922CDR
DDX55	HepG2	ENCSR964YTW	ENCFF278TEH
NUP35	HepG2	ENCSR457WBK	ENCFF387PGU,ENCFF992STH
NUP35	HepG2	ENCSR457WBK	ENCFF297XUD,ENCFF619COW
EIF3G	K562	ENCSR143UET	ENCFF861HTL
EIF3G	K562	ENCSR143UET	ENCFF781HCE
EIF3G	K562	ENCSR143UET	ENCFF420XPX
EIF3G	K562	ENCSR143UET	ENCFF121QGM
FASTKD1	HepG2	ENCSR728BOL	ENCFF006BJQ,ENCFF366MJN
FASTKD1	HepG2	ENCSR728BOL	ENCFF259JKZ,ENCFF271EDI
AGO1	K562	ENCSR268JDD	ENCFF781HCE
AGO1	K562	ENCSR268JDD	ENCFF420XPX
AGO1	K562	ENCSR268JDD	ENCFF861HTL
AGO1	K562	ENCSR268JDD	ENCFF121QGM
SRSF4	K562	ENCSR697GLD	ENCFF339ZUH
SRSF4	K562	ENCSR697GLD	ENCFF312ANF
SRSF4	K562	ENCSR697GLD	ENCFF292HLM
SRSF4	K562	ENCSR697GLD	ENCFF124WIZ
G3BP2	HepG2	ENCSR945UYL	ENCFF801YDB
G3BP2	HepG2	ENCSR945UYL	ENCFF619LUS
G3BP2	HepG2	ENCSR945UYL	ENCFF200OMG
G3BP2	HepG2	ENCSR945UYL	ENCFF794CUL
AKAP8	HepG2	ENCSR958KSY	ENCFF139GST,ENCFF667DSW
AKAP8	HepG2	ENCSR958KSY	ENCFF599WQS,ENCFF963KVV
NUFIP2	K562	ENCSR754RJA	ENCFF361BPK,ENCFF605WBD
NUFIP2	K562	ENCSR754RJA	ENCFF508COB,ENCFF826EEI
TROVE2	HepG2	ENCSR946OFN	ENCFF793WXG
TROVE2	HepG2	ENCSR946OFN	ENCFF344ITC
TROVE2	HepG2	ENCSR946OFN	ENCFF201DSF
TROVE2	HepG2	ENCSR946OFN	ENCFF314EUX
NELFE	K562	ENCSR201WFU	ENCFF667EXM
NELFE	K562	ENCSR201WFU	ENCFF726LTF
NELFE	K562	ENCSR201WFU	ENCFF891EGO
NELFE	K562	ENCSR201WFU	ENCFF569YVH
PUF60	HepG2	ENCSR648BSC	ENCFF399RNY,ENCFF546VNH
PUF60	HepG2	ENCSR648BSC	ENCFF420URE,ENCFF964LLJ
ZRANB2	K562	ENCSR850PWM	ENCFF339ZUH
ZRANB2	K562	ENCSR850PWM	ENCFF312ANF
ZRANB2	K562	ENCSR850PWM	ENCFF292HLM
ZRANB2	K562	ENCSR850PWM	ENCFF124WIZ
BUD13	HepG2	ENCSR382QKD	ENCFF229VBF,ENCFF773HLT
BUD13	HepG2	ENCSR382QKD	ENCFF178MWG,ENCFF768JSC
RPLP0	HepG2	ENCSR082YGI	ENCFF006QAK
RPLP0	HepG2	ENCSR082YGI	ENCFF613HXG
RPLP0	HepG2	ENCSR082YGI	ENCFF278VBD
RPLP0	HepG2	ENCSR082YGI	ENCFF989HXZ
DAZAP1	K562	ENCSR907UTB	ENCFF312ANF
DAZAP1	K562	ENCSR907UTB	ENCFF292HLM
DAZAP1	K562	ENCSR907UTB	ENCFF124WIZ
DAZAP1	K562	ENCSR907UTB	ENCFF339ZUH
PABPC4	K562	ENCSR047EEG	ENCFF759IRT
PABPC4	K562	ENCSR047EEG	ENCFF799FEY
PABPC4	K562	ENCSR047EEG	ENCFF686ZOZ
PABPC4	K562	ENCSR047EEG	ENCFF963MPW
RCC2	K562	ENCSR921KDS	ENCFF029QIY,ENCFF561XEM
RCC2	K562	ENCSR921KDS	ENCFF023EZN,ENCFF464MHZ
CELF1	K562	ENCSR351CNN	ENCFF002CAL
CELF1	K562	ENCSR351CNN	ENCFF002CAM
CELF1	K562	ENCSR351CNN	ENCFF002CAN
CELF1	K562	ENCSR351CNN	ENCFF002CAO
SUB1	HepG2	ENCSR997FOT	ENCFF866KCW
SUB1	HepG2	ENCSR997FOT	ENCFF813XBJ
SUB1	HepG2	ENCSR997FOT	ENCFF276KEO
SUB1	HepG2	ENCSR997FOT	ENCFF518SUL
CCAR2	K562	ENCSR984CLJ	ENCFF075HNS,ENCFF548VUD
CCAR2	K562	ENCSR984CLJ	ENCFF072QOL,ENCFF818RDZ
YBX3	K562	ENCSR306EIU	ENCFF162LWE,ENCFF981SWJ
YBX3	K562	ENCSR306EIU	ENCFF087MDC,ENCFF122FYQ
TUFM	K562	ENCSR602AWR	ENCFF075HNS,ENCFF548VUD
TUFM	K562	ENCSR602AWR	ENCFF072QOL,ENCFF818RDZ
DDX1	HepG2	ENCSR070LJO	ENCFF701KJC,ENCFF711JSH
DDX1	HepG2	ENCSR070LJO	ENCFF603JIF,ENCFF941XAQ
PABPC4	HepG2	ENCSR455VZH	ENCFF801YDB
PABPC4	HepG2	ENCSR455VZH	ENCFF619LUS
PABPC4	HepG2	ENCSR455VZH	ENCFF794CUL
PABPC4	HepG2	ENCSR455VZH	ENCFF200OMG
PNPT1	HepG2	ENCSR880DEH	ENCFF006BJQ,ENCFF366MJN
PNPT1	HepG2	ENCSR880DEH	ENCFF259JKZ,ENCFF271EDI
PCBP2	K562	ENCSR648QFY	ENCFF726LTF
PCBP2	K562	ENCSR648QFY	ENCFF891EGO
PCBP2	K562	ENCSR648QFY	ENCFF569YVH
PCBP2	K562	ENCSR648QFY	ENCFF667EXM
TAF15	K562	ENCSR611ZAL	ENCFF799FEY
TAF15	K562	ENCSR611ZAL	ENCFF759IRT
TAF15	K562	ENCSR611ZAL	ENCFF686ZOZ
TAF15	K562	ENCSR611ZAL	ENCFF963MPW
RPS10	K562	ENCSR004RGI	ENCFF861HTL
RPS10	K562	ENCSR004RGI	ENCFF781HCE
RPS10	K562	ENCSR004RGI	ENCFF420XPX
RPS10	K562	ENCSR004RGI	ENCFF121QGM
HNRNPUL1	HepG2	ENCSR689ZJC	ENCFF291QQH,ENCFF503VRZ
HNRNPUL1	HepG2	ENCSR689ZJC	ENCFF105YHI,ENCFF602GIQ
SUPV3L1	K562	ENCSR778SIU	ENCFF539FEL
SUPV3L1	K562	ENCSR778SIU	ENCFF454RKS
SUPV3L1	K562	ENCSR778SIU	ENCFF224TRL
SUPV3L1	K562	ENCSR778SIU	ENCFF276RDY
SSRP1	K562	ENCSR902WSK	ENCFF352SRA,ENCFF743EKS
SSRP1	K562	ENCSR902WSK	ENCFF553PEN,ENCFF852RBO
AARS	K562	ENCSR599UDS	ENCFF029QIY,ENCFF561XEM
AARS	K562	ENCSR599UDS	ENCFF023EZN,ENCFF464MHZ
KHDRBS1	HepG2	ENCSR784FTX	ENCFF006BJQ,ENCFF366MJN
KHDRBS1	HepG2	ENCSR784FTX	ENCFF259JKZ,ENCFF271EDI
SF3B1	K562	ENCSR047QHX	ENCFF078MXU,ENCFF791HTS
SF3B1	K562	ENCSR047QHX	ENCFF656RXL,ENCFF691MJX
EXOSC9	HepG2	ENCSR597IYB	ENCFF307YSL
EXOSC9	HepG2	ENCSR597IYB	ENCFF510FRX
EXOSC9	HepG2	ENCSR597IYB	ENCFF823EPB
AARS	HepG2	ENCSR547NWD	ENCFF385GEX
AARS	HepG2	ENCSR547NWD	ENCFF403CZA
AARS	HepG2	ENCSR547NWD	ENCFF922CDR
AARS	HepG2	ENCSR547NWD	ENCFF278TEH
G3BP1	K562	ENCSR792CBM	ENCFF891EGO
G3BP1	K562	ENCSR792CBM	ENCFF569YVH
G3BP1	K562	ENCSR792CBM	ENCFF667EXM
G3BP1	K562	ENCSR792CBM	ENCFF726LTF
IGF2BP1	K562	ENCSR629EWX	ENCFF891EGO
IGF2BP1	K562	ENCSR629EWX	ENCFF726LTF
IGF2BP1	K562	ENCSR629EWX	ENCFF667EXM
IGF2BP1	K562	ENCSR629EWX	ENCFF569YVH
U2AF1	K562	ENCSR342EDG	ENCFF759IRT
U2AF1	K562	ENCSR342EDG	ENCFF963MPW
U2AF1	K562	ENCSR342EDG	ENCFF799FEY
U2AF1	K562	ENCSR342EDG	ENCFF686ZOZ
EIF4B	HepG2	ENCSR313CHR	ENCFF801YDB
EIF4B	HepG2	ENCSR313CHR	ENCFF619LUS
EIF4B	HepG2	ENCSR313CHR	ENCFF794CUL
EIF4B	HepG2	ENCSR313CHR	ENCFF200OMG
EIF4G1	K562	ENCSR712CSN	ENCFF162LWE,ENCFF981SWJ
EIF4G1	K562	ENCSR712CSN	ENCFF087MDC,ENCFF122FYQ
NUFIP2	HepG2	ENCSR584JRB	ENCFF291QQH,ENCFF503VRZ
NUFIP2	HepG2	ENCSR584JRB	ENCFF105YHI,ENCFF602GIQ
AATF	K562	ENCSR973QSV	ENCFF292HLM
AATF	K562	ENCSR973QSV	ENCFF124WIZ
AATF	K562	ENCSR973QSV	ENCFF312ANF
AATF	K562	ENCSR973QSV	ENCFF339ZUH
CSTF2	K562	ENCSR885YOI	ENCFF064AYS
CSTF2	K562	ENCSR885YOI	ENCFF551UKL
CSTF2	K562	ENCSR885YOI	ENCFF312EMW
CSTF2	K562	ENCSR885YOI	ENCFF769DTH
EIF4B	K562	ENCSR774BXV	ENCFF017WXT
EIF4B	K562	ENCSR774BXV	ENCFF767CVZ
EIF4B	K562	ENCSR774BXV	ENCFF791XKE
EIF4B	K562	ENCSR774BXV	ENCFF510GOL
EXOSC9	K562	ENCSR812EIA	ENCFF339ZUH
EXOSC9	K562	ENCSR812EIA	ENCFF312ANF
EXOSC9	K562	ENCSR812EIA	ENCFF124WIZ
EXOSC9	K562	ENCSR812EIA	ENCFF292HLM
METAP2	K562	ENCSR952QDQ	ENCFF078MXU,ENCFF791HTS
METAP2	K562	ENCSR952QDQ	ENCFF656RXL,ENCFF691MJX
PABPC1	K562	ENCSR192GBD	ENCFF447KSW,ENCFF497HLJ
PABPC1	K562	ENCSR192GBD	ENCFF111AWS,ENCFF561NSL
ESF1	HepG2	ENCSR060IWW	ENCFF229VBF,ENCFF773HLT
ESF1	HepG2	ENCSR060IWW	ENCFF178MWG,ENCFF768JSC
RBM3	K562	ENCSR675KPR	ENCFF002BYX
RBM3	K562	ENCSR675KPR	ENCFF002BYY
RBM3	K562	ENCSR675KPR	ENCFF002BYZ
RBM3	K562	ENCSR675KPR	ENCFF002BZA
FIP1L1	K562	ENCSR511BNY	ENCFF352SRA,ENCFF743EKS
FIP1L1	K562	ENCSR511BNY	ENCFF553PEN,ENCFF852RBO
DDX55	K562	ENCSR331DUD	ENCFF539FEL
DDX55	K562	ENCSR331DUD	ENCFF454RKS
DDX55	K562	ENCSR331DUD	ENCFF276RDY
DDX55	K562	ENCSR331DUD	ENCFF224TRL
ABCF1	HepG2	ENCSR610VTA	ENCFF229VBF,ENCFF773HLT
ABCF1	HepG2	ENCSR610VTA	ENCFF178MWG,ENCFF768JSC
RECQL	K562	ENCSR014VQS	ENCFF002CAX
RECQL	K562	ENCSR014VQS	ENCFF002CAY
RECQL	K562	ENCSR014VQS	ENCFF002CAZ
RECQL	K562	ENCSR014VQS	ENCFF002CBA
FASTKD2	HepG2	ENCSR716WZH	ENCFF307YSL
FASTKD2	HepG2	ENCSR716WZH	ENCFF510FRX
FASTKD2	HepG2	ENCSR716WZH	ENCFF823EPB
FASTKD2	HepG2	ENCSR716WZH	ENCFF409JQD
RAVER1	HepG2	ENCSR576GOW	ENCFF813XBJ
RAVER1	HepG2	ENCSR576GOW	ENCFF866KCW
RAVER1	HepG2	ENCSR576GOW	ENCFF518SUL
RAVER1	HepG2	ENCSR576GOW	ENCFF276KEO
FUBP3	K562	ENCSR373KOF	ENCFF767CVZ
FUBP3	K562	ENCSR373KOF	ENCFF510GOL
FUBP3	K562	ENCSR373KOF	ENCFF791XKE
FUBP3	K562	ENCSR373KOF	ENCFF017WXT
STIP1	HepG2	ENCSR871BXO	ENCFF006BJQ,ENCFF366MJN
STIP1	HepG2	ENCSR871BXO	ENCFF259JKZ,ENCFF271EDI
HNRNPD	HepG2	ENCSR660MZN	ENCFF006BJQ,ENCFF366MJN
HNRNPD	HepG2	ENCSR660MZN	ENCFF259JKZ,ENCFF271EDI
DDX27	HepG2	ENCSR210RWL	ENCFF385GEX
DDX27	HepG2	ENCSR210RWL	ENCFF403CZA
DDX27	HepG2	ENCSR210RWL	ENCFF922CDR
DDX27	HepG2	ENCSR210RWL	ENCFF278TEH
DDX27	HepG2	ENCSR210RWL	ENCFF278TEH,ENCFF403CZA
HNRNPA1	HepG2	ENCSR182DAW	ENCFF701KJC,ENCFF711JSH
HNRNPA1	HepG2	ENCSR182DAW	ENCFF603JIF,ENCFF941XAQ
EEF2	K562	ENCSR181RLB	ENCFF454RKS
EEF2	K562	ENCSR181RLB	ENCFF539FEL
EEF2	K562	ENCSR181RLB	ENCFF276RDY
EEF2	K562	ENCSR181RLB	ENCFF224TRL
EIF3A	K562	ENCSR258VGD	ENCFF162LWE,ENCFF981SWJ
EIF3A	K562	ENCSR258VGD	ENCFF087MDC,ENCFF122FYQ
AKAP1	K562	ENCSR338CON	ENCFF017WXT
AKAP1	K562	ENCSR338CON	ENCFF767CVZ
AKAP1	K562	ENCSR338CON	ENCFF791XKE
AKAP1	K562	ENCSR338CON	ENCFF510GOL
TIAL1	K562	ENCSR927TSP	ENCFF029QIY,ENCFF561XEM
TIAL1	K562	ENCSR927TSP	ENCFF023EZN,ENCFF464MHZ
PCBP1	K562	ENCSR545AIK	ENCFF726LTF
PCBP1	K562	ENCSR545AIK	ENCFF569YVH
PCBP1	K562	ENCSR545AIK	ENCFF891EGO
PCBP1	K562	ENCSR545AIK	ENCFF667EXM
SF1	HepG2	ENCSR644AIM	ENCFF291QQH,ENCFF503VRZ
SF1	HepG2	ENCSR644AIM	ENCFF105YHI,ENCFF602GIQ
EIF3G	HepG2	ENCSR778AJO	ENCFF307YSL
EIF3G	HepG2	ENCSR778AJO	ENCFF510FRX
EIF3G	HepG2	ENCSR778AJO	ENCFF409JQD
EIF3G	HepG2	ENCSR778AJO	ENCFF823EPB
DDX1	K562	ENCSR208GPE	ENCFF162LWE,ENCFF981SWJ
DDX1	K562	ENCSR208GPE	ENCFF087MDC,ENCFF122FYQ
GPKOW	HepG2	ENCSR968YWY	ENCFF032JQZ,ENCFF427IYE
GPKOW	HepG2	ENCSR968YWY	ENCFF191JJU,ENCFF554VFV
PRPF8	K562	ENCSR137HKS	ENCFF539FEL
PRPF8	K562	ENCSR137HKS	ENCFF454RKS
PRPF8	K562	ENCSR137HKS	ENCFF224TRL
PRPF8	K562	ENCSR137HKS	ENCFF276RDY
FUBP3	HepG2	ENCSR755KOM	ENCFF342YJO,ENCFF822VTP
FUBP3	HepG2	ENCSR755KOM	ENCFF054FSD,ENCFF901ECG
FUBP3	HepG2	ENCSR755KOM	ENCFF342YJO,ENCFF822VTP
FUBP3	HepG2	ENCSR755KOM	ENCFF054FSD,ENCFF901ECG
AKAP1	HepG2	ENCSR016IDR	ENCFF619LUS
AKAP1	HepG2	ENCSR016IDR	ENCFF801YDB
AKAP1	HepG2	ENCSR016IDR	ENCFF200OMG
AKAP1	HepG2	ENCSR016IDR	ENCFF794CUL
UCHL5	HepG2	ENCSR684HTV	ENCFF403CZA
UCHL5	HepG2	ENCSR684HTV	ENCFF385GEX
UCHL5	HepG2	ENCSR684HTV	ENCFF278TEH
UCHL5	HepG2	ENCSR684HTV	ENCFF922CDR
EIF2S2	HepG2	ENCSR110HAA	ENCFF229VBF,ENCFF773HLT
EIF2S2	HepG2	ENCSR110HAA	ENCFF178MWG,ENCFF768JSC
PNPT1	K562	ENCSR191VWK	ENCFF075HNS,ENCFF548VUD
PNPT1	K562	ENCSR191VWK	ENCFF072QOL,ENCFF818RDZ
PNPT1	K562	ENCSR191VWK	ENCFF075HNS,ENCFF548VUD
PNPT1	K562	ENCSR191VWK	ENCFF072QOL,ENCFF818RDZ
AUH	HepG2	ENCSR409CSO	ENCFF447YTB,ENCFF970XPJ
AUH	HepG2	ENCSR409CSO	ENCFF210CQX,ENCFF295GVT
CPSF7	HepG2	ENCSR594DNW	ENCFF229VBF,ENCFF773HLT
CPSF7	HepG2	ENCSR594DNW	ENCFF178MWG,ENCFF768JSC
HSPD1	K562	ENCSR222ABK	ENCFF352SRA,ENCFF743EKS
HSPD1	K562	ENCSR222ABK	ENCFF553PEN,ENCFF852RBO
TARDBP	K562	ENCSR455TNF	ENCFF002BTY
TARDBP	K562	ENCSR455TNF	ENCFF002BTZ
TARDBP	K562	ENCSR455TNF	ENCFF002BUA
TARDBP	K562	ENCSR455TNF	ENCFF002BUB
TARDBP	K562	ENCSR455TNF	ENCFF002BUC
TARDBP	K562	ENCSR455TNF	ENCFF002BUD
TARDBP	K562	ENCSR455TNF	ENCFF002BUE
TARDBP	K562	ENCSR455TNF	ENCFF002BUF
PUS1	K562	ENCSR618IQH	ENCFF160WAF,ENCFF496RXN
PUS1	K562	ENCSR618IQH	ENCFF682YLE,ENCFF865MIT
CCAR2	HepG2	ENCSR237IWZ	ENCFF006QAK
CCAR2	HepG2	ENCSR237IWZ	ENCFF613HXG
CCAR2	HepG2	ENCSR237IWZ	ENCFF278VBD
CCAR2	HepG2	ENCSR237IWZ	ENCFF989HXZ
SUPV3L1	HepG2	ENCSR995RPB	ENCFF385GEX
SUPV3L1	HepG2	ENCSR995RPB	ENCFF403CZA
SUPV3L1	HepG2	ENCSR995RPB	ENCFF278TEH
SUPV3L1	HepG2	ENCSR995RPB	ENCFF922CDR
NKRF	HepG2	ENCSR517JDK	ENCFF139GST,ENCFF667DSW
NKRF	HepG2	ENCSR517JDK	ENCFF599WQS,ENCFF963KVV
NELFE	HepG2	ENCSR939ZRA	ENCFF317AWM
NELFE	HepG2	ENCSR939ZRA	ENCFF025YLM
NELFE	HepG2	ENCSR939ZRA	ENCFF023MFT
NELFE	HepG2	ENCSR939ZRA	ENCFF697WWV
STAU1	HepG2	ENCSR124KCF	ENCFF229VBF,ENCFF773HLT
STAU1	HepG2	ENCSR124KCF	ENCFF178MWG,ENCFF768JSC
DNAJC2	K562	ENCSR577OVP	ENCFF162LWE,ENCFF981SWJ
DNAJC2	K562	ENCSR577OVP	ENCFF087MDC,ENCFF122FYQ
FIP1L1	HepG2	ENCSR116QBU	ENCFF229VBF,ENCFF773HLT
FIP1L1	HepG2	ENCSR116QBU	ENCFF178MWG,ENCFF768JSC
Non-specific target control	K562	ENCSR815CVQ	ENCFF085RPO
Non-specific target control	K562	ENCSR815CVQ	ENCFF664MUY
Non-specific target control	K562	ENCSR815CVQ	ENCFF691IWS
Non-specific target control	K562	ENCSR815CVQ	ENCFF457NBN
RBM39	HepG2	ENCSR760EGM	ENCFF291QQH,ENCFF503VRZ
RBM39	HepG2	ENCSR760EGM	ENCFF105YHI,ENCFF602GIQ
IGF2BP3	K562	ENCSR302JQA	ENCFF726LTF
IGF2BP3	K562	ENCSR302JQA	ENCFF891EGO
IGF2BP3	K562	ENCSR302JQA	ENCFF667EXM
IGF2BP3	K562	ENCSR302JQA	ENCFF569YVH
TRIP6	K562	ENCSR152IWT	ENCFF352SRA,ENCFF743EKS
TRIP6	K562	ENCSR152IWT	ENCFF553PEN,ENCFF852RBO
DDX24	K562	ENCSR067LLB	ENCFF017WXT
DDX24	K562	ENCSR067LLB	ENCFF767CVZ
DDX24	K562	ENCSR067LLB	ENCFF510GOL
DDX24	K562	ENCSR067LLB	ENCFF791XKE
ASCC1	K562	ENCSR253DCB	ENCFF017WXT
ASCC1	K562	ENCSR253DCB	ENCFF767CVZ
ASCC1	K562	ENCSR253DCB	ENCFF510GOL
ASCC1	K562	ENCSR253DCB	ENCFF791XKE
RPS3	K562	ENCSR410MIQ	ENCFF420XPX
RPS3	K562	ENCSR410MIQ	ENCFF781HCE
RPS3	K562	ENCSR410MIQ	ENCFF861HTL
RPS3	K562	ENCSR410MIQ	ENCFF121QGM
PA2G4	K562	ENCSR309PPC	ENCFF539FEL
PA2G4	K562	ENCSR309PPC	ENCFF454RKS
PA2G4	K562	ENCSR309PPC	ENCFF224TRL
PA2G4	K562	ENCSR309PPC	ENCFF276RDY
CPSF6	K562	ENCSR384BDV	ENCFF078MXU,ENCFF791HTS
CPSF6	K562	ENCSR384BDV	ENCFF656RXL,ENCFF691MJX
PRPF6	HepG2	ENCSR529QEZ	ENCFF813XBJ
PRPF6	HepG2	ENCSR529QEZ	ENCFF866KCW
PRPF6	HepG2	ENCSR529QEZ	ENCFF518SUL
PRPF6	HepG2	ENCSR529QEZ	ENCFF276KEO
BOP1	K562	ENCSR775TMW	ENCFF078MXU,ENCFF791HTS
BOP1	K562	ENCSR775TMW	ENCFF656RXL,ENCFF691MJX
GEMIN5	HepG2	ENCSR771QMJ	ENCFF344ITC
GEMIN5	HepG2	ENCSR771QMJ	ENCFF793WXG
GEMIN5	HepG2	ENCSR771QMJ	ENCFF201DSF
GEMIN5	HepG2	ENCSR771QMJ	ENCFF314EUX
BCLAF1	K562	ENCSR410ZPU	ENCFF064AYS
BCLAF1	K562	ENCSR410ZPU	ENCFF551UKL
BCLAF1	K562	ENCSR410ZPU	ENCFF312EMW
BCLAF1	K562	ENCSR410ZPU	ENCFF769DTH
EFTUD2	HepG2	ENCSR620OKS	ENCFF344ITC
EFTUD2	HepG2	ENCSR620OKS	ENCFF793WXG
EFTUD2	HepG2	ENCSR620OKS	ENCFF201DSF
EFTUD2	HepG2	ENCSR620OKS	ENCFF314EUX
DDX21	K562	ENCSR961WVL	ENCFF891EGO
DDX21	K562	ENCSR961WVL	ENCFF726LTF
DDX21	K562	ENCSR961WVL	ENCFF667EXM
DDX21	K562	ENCSR961WVL	ENCFF569YVH
UPF2	K562	ENCSR810FHY	ENCFF292YLK,ENCFF845QQB
UPF2	K562	ENCSR810FHY	ENCFF034YJI,ENCFF629XES
MATR3	HepG2	ENCSR492UFS	ENCFF801YDB
MATR3	HepG2	ENCSR492UFS	ENCFF619LUS
MATR3	HepG2	ENCSR492UFS	ENCFF794CUL
MATR3	HepG2	ENCSR492UFS	ENCFF200OMG
HNRNPUL1	K562	ENCSR034VBA	ENCFF273KVQ,ENCFF326WTJ
HNRNPUL1	K562	ENCSR034VBA	ENCFF751LOM,ENCFF767QZM
RBM39	K562	ENCSR678WOA	ENCFF273KVQ,ENCFF326WTJ
RBM39	K562	ENCSR678WOA	ENCFF751LOM,ENCFF767QZM
CCDC124	K562	ENCSR874ZLI	ENCFF160WAF,ENCFF496RXN
CCDC124	K562	ENCSR874ZLI	ENCFF682YLE,ENCFF865MIT
CCDC124	K562	ENCSR874ZLI	ENCFF160WAF,ENCFF496RXN
CCDC124	K562	ENCSR874ZLI	ENCFF682YLE,ENCFF865MIT
UPF1	HepG2	ENCSR689MIY	ENCFF248RMM,ENCFF947QZH
UPF1	HepG2	ENCSR689MIY	ENCFF258VUW,ENCFF349QHG
UPF1	HepG2	ENCSR689MIY	ENCFF248RMM,ENCFF947QZH
HNRNPA1	K562	ENCSR048BWH	ENCFF292YLK,ENCFF845QQB
HNRNPA1	K562	ENCSR048BWH	ENCFF034YJI,ENCFF629XES
HNRNPA1	K562	ENCSR048BWH	ENCFF292YLK,ENCFF845QQB
HNRNPA1	K562	ENCSR048BWH	ENCFF034YJI,ENCFF629XES
KRR1	HepG2	ENCSR542ESY	ENCFF139GST,ENCFF667DSW
KRR1	HepG2	ENCSR542ESY	ENCFF599WQS,ENCFF963KVV
MAK16	K562	ENCSR517JHY	ENCFF160WAF,ENCFF496RXN
MAK16	K562	ENCSR517JHY	ENCFF682YLE,ENCFF865MIT
MAK16	K562	ENCSR517JHY	ENCFF160WAF,ENCFF496RXN
MAK16	K562	ENCSR517JHY	ENCFF682YLE,ENCFF865MIT
HNRNPF	HepG2	ENCSR693MZJ	ENCFF701KJC,ENCFF711JSH
HNRNPF	HepG2	ENCSR693MZJ	ENCFF603JIF,ENCFF941XAQ
PPIG	K562	ENCSR529MBZ	ENCFF352SRA,ENCFF743EKS
PPIG	K562	ENCSR529MBZ	ENCFF553PEN,ENCFF852RBO
CNOT7	K562	ENCSR113PYX	ENCFF447KSW,ENCFF497HLJ
CNOT7	K562	ENCSR113PYX	ENCFF111AWS,ENCFF561NSL
BCCIP	HepG2	ENCSR570CWH	ENCFF385GEX
BCCIP	HepG2	ENCSR570CWH	ENCFF403CZA
BCCIP	HepG2	ENCSR570CWH	ENCFF278TEH
BCCIP	HepG2	ENCSR570CWH	ENCFF922CDR
DDX21	HepG2	ENCSR485ZTC	ENCFF510FRX
DDX21	HepG2	ENCSR485ZTC	ENCFF307YSL
DDX21	HepG2	ENCSR485ZTC	ENCFF409JQD
DDX21	HepG2	ENCSR485ZTC	ENCFF823EPB
RBM22	K562	ENCSR947OIM	ENCFF726LTF
RBM22	K562	ENCSR947OIM	ENCFF569YVH
RBM22	K562	ENCSR947OIM	ENCFF891EGO
RBM22	K562	ENCSR947OIM	ENCFF667EXM
DROSHA	K562	ENCSR624XHG	ENCFF273KVQ,ENCFF326WTJ
DROSHA	K562	ENCSR624XHG	ENCFF751LOM,ENCFF767QZM
EIF3D	HepG2	ENCSR788HVK	ENCFF793WXG
EIF3D	HepG2	ENCSR788HVK	ENCFF344ITC
EIF3D	HepG2	ENCSR788HVK	ENCFF314EUX
EIF3D	HepG2	ENCSR788HVK	ENCFF201DSF
EIF3D	HepG2	ENCSR788HVK	ENCFF201DSF,ENCFF793WXG
SRSF9	HepG2	ENCSR597XHH	ENCFF317AWM
SRSF9	HepG2	ENCSR597XHH	ENCFF025YLM
SRSF9	HepG2	ENCSR597XHH	ENCFF697WWV
SRSF9	HepG2	ENCSR597XHH	ENCFF023MFT
RBM17	K562	ENCSR898OPN	ENCFF766SOB,ENCFF872SLD
RBM17	K562	ENCSR898OPN	ENCFF076BTH,ENCFF276SQQ
PUM2	HepG2	ENCSR210DML	ENCFF399RNY,ENCFF546VNH
PUM2	HepG2	ENCSR210DML	ENCFF420URE,ENCFF964LLJ
GRSF1	HepG2	ENCSR674KDQ	ENCFF006BJQ,ENCFF366MJN
GRSF1	HepG2	ENCSR674KDQ	ENCFF259JKZ,ENCFF271EDI
U2AF2	HepG2	ENCSR622MCX	ENCFF866KCW
U2AF2	HepG2	ENCSR622MCX	ENCFF813XBJ
U2AF2	HepG2	ENCSR622MCX	ENCFF276KEO
U2AF2	HepG2	ENCSR622MCX	ENCFF518SUL
HDGF	HepG2	ENCSR634KHL	ENCFF077URG,ENCFF924TZR
HDGF	HepG2	ENCSR634KHL	ENCFF909KFE,ENCFF949KOY
HDGF	HepG2	ENCSR634KHL	ENCFF077URG,ENCFF924TZR
HDGF	HepG2	ENCSR634KHL	ENCFF909KFE,ENCFF949KOY
SNRNP200	HepG2	ENCSR003LSA	ENCFF291QQH,ENCFF503VRZ
SNRNP200	HepG2	ENCSR003LSA	ENCFF105YHI,ENCFF602GIQ
KHDRBS1	K562	ENCSR023HWI	ENCFF162LWE,ENCFF981SWJ
KHDRBS1	K562	ENCSR023HWI	ENCFF087MDC,ENCFF122FYQ
EIF4G1	HepG2	ENCSR509LIV	ENCFF399RNY,ENCFF546VNH
EIF4G1	HepG2	ENCSR509LIV	ENCFF420URE,ENCFF964LLJ
HNRNPA2B1	HepG2	ENCSR769GES	ENCFF399RNY,ENCFF546VNH
HNRNPA2B1	HepG2	ENCSR769GES	ENCFF420URE,ENCFF964LLJ
GRWD1	K562	ENCSR528ASX	ENCFF029QIY,ENCFF561XEM
GRWD1	K562	ENCSR528ASX	ENCFF023EZN,ENCFF464MHZ
TAF15	HepG2	ENCSR998RZI	ENCFF025YLM
TAF15	HepG2	ENCSR998RZI	ENCFF317AWM
TAF15	HepG2	ENCSR998RZI	ENCFF697WWV
TAF15	HepG2	ENCSR998RZI	ENCFF023MFT
DKC1	K562	ENCSR494UDF	ENCFF160WAF,ENCFF496RXN
DKC1	K562	ENCSR494UDF	ENCFF682YLE,ENCFF865MIT
SNRNP200	K562	ENCSR943LIB	ENCFF273KVQ,ENCFF326WTJ
SNRNP200	K562	ENCSR943LIB	ENCFF751LOM,ENCFF767QZM
RBM27	HepG2	ENCSR222SMI	ENCFF006QAK
RBM27	HepG2	ENCSR222SMI	ENCFF613HXG
RBM27	HepG2	ENCSR222SMI	ENCFF278VBD
RBM27	HepG2	ENCSR222SMI	ENCFF989HXZ
BUD13	K562	ENCSR267RHP	ENCFF352SRA,ENCFF743EKS
BUD13	K562	ENCSR267RHP	ENCFF553PEN,ENCFF852RBO
HLTF	HepG2	ENCSR010ZMZ	ENCFF813XBJ
HLTF	HepG2	ENCSR010ZMZ	ENCFF866KCW
HLTF	HepG2	ENCSR010ZMZ	ENCFF518SUL
HLTF	HepG2	ENCSR010ZMZ	ENCFF276KEO
DDX47	K562	ENCSR155EZL	ENCFF361RLP,ENCFF803FSB
DDX47	K562	ENCSR155EZL	ENCFF043VJU,ENCFF827KTS
PPIL4	K562	ENCSR556FNN	ENCFF447KSW,ENCFF497HLJ
PPIL4	K562	ENCSR556FNN	ENCFF111AWS,ENCFF561NSL
MAGOH	K562	ENCSR849STR	ENCFF569YVH
MAGOH	K562	ENCSR849STR	ENCFF891EGO
MAGOH	K562	ENCSR849STR	ENCFF726LTF
MAGOH	K562	ENCSR849STR	ENCFF667EXM
SFPQ	K562	ENCSR535YPK	ENCFF273KVQ,ENCFF326WTJ
SFPQ	K562	ENCSR535YPK	ENCFF751LOM,ENCFF767QZM
PPIL4	HepG2	ENCSR851KEX	ENCFF701KJC,ENCFF711JSH
PPIL4	HepG2	ENCSR851KEX	ENCFF603JIF,ENCFF941XAQ
ZNF622	HepG2	ENCSR518JXY	ENCFF248RMM,ENCFF947QZH
ZNF622	HepG2	ENCSR518JXY	ENCFF258VUW,ENCFF349QHG
METAP2	HepG2	ENCSR992JGE	ENCFF793WXG
METAP2	HepG2	ENCSR992JGE	ENCFF344ITC
METAP2	HepG2	ENCSR992JGE	ENCFF201DSF
METAP2	HepG2	ENCSR992JGE	ENCFF314EUX
METAP2	HepG2	ENCSR992JGE	ENCFF793WXG
METAP2	HepG2	ENCSR992JGE	ENCFF201DSF
RBM25	HepG2	ENCSR610AEI	ENCFF025YLM
RBM25	HepG2	ENCSR610AEI	ENCFF317AWM
RBM25	HepG2	ENCSR610AEI	ENCFF023MFT
RBM25	HepG2	ENCSR610AEI	ENCFF697WWV
DNAJC2	HepG2	ENCSR004OSI	ENCFF701KJC,ENCFF711JSH
DNAJC2	HepG2	ENCSR004OSI	ENCFF603JIF,ENCFF941XAQ
NOL12	HepG2	ENCSR643UFV	ENCFF399RNY,ENCFF546VNH
NOL12	HepG2	ENCSR643UFV	ENCFF420URE,ENCFF964LLJ
TBRG4	HepG2	ENCSR741YCA	ENCFF139GST,ENCFF667DSW
TBRG4	HepG2	ENCSR741YCA	ENCFF599WQS,ENCFF963KVV
DDX51	K562	ENCSR029LGJ	ENCFF454RKS
DDX51	K562	ENCSR029LGJ	ENCFF539FEL
DDX51	K562	ENCSR029LGJ	ENCFF276RDY
DDX51	K562	ENCSR029LGJ	ENCFF224TRL
STAU1	K562	ENCSR777EDL	ENCFF352SRA,ENCFF743EKS
STAU1	K562	ENCSR777EDL	ENCFF553PEN,ENCFF852RBO
EIF2S2	K562	ENCSR076PMZ	ENCFF766SOB,ENCFF872SLD
EIF2S2	K562	ENCSR076PMZ	ENCFF076BTH,ENCFF276SQQ
U2AF2	K562	ENCSR904CJQ	ENCFF759IRT
U2AF2	K562	ENCSR904CJQ	ENCFF799FEY
U2AF2	K562	ENCSR904CJQ	ENCFF963MPW
U2AF2	K562	ENCSR904CJQ	ENCFF686ZOZ
SF1	K562	ENCSR562CCA	ENCFF273KVQ,ENCFF326WTJ
SF1	K562	ENCSR562CCA	ENCFF751LOM,ENCFF767QZM
CALR	HepG2	ENCSR040WAK	ENCFF244GPS,ENCFF327YPN
CALR	HepG2	ENCSR040WAK	ENCFF150UHB,ENCFF587DIQ
KHSRP	HepG2	ENCSR850CKU	ENCFF619LUS
KHSRP	HepG2	ENCSR850CKU	ENCFF801YDB
KHSRP	HepG2	ENCSR850CKU	ENCFF794CUL
KHSRP	HepG2	ENCSR850CKU	ENCFF200OMG
RPS10	HepG2	ENCSR410UHJ	ENCFF866KCW
RPS10	HepG2	ENCSR410UHJ	ENCFF813XBJ
RPS10	HepG2	ENCSR410UHJ	ENCFF518SUL
RPS10	HepG2	ENCSR410UHJ	ENCFF276KEO
RRP9	K562	ENCSR210KJB	ENCFF454RKS
RRP9	K562	ENCSR210KJB	ENCFF539FEL
RRP9	K562	ENCSR210KJB	ENCFF224TRL
RRP9	K562	ENCSR210KJB	ENCFF276RDY
RBM47	HepG2	ENCSR711ZJQ	ENCFF006BJQ,ENCFF366MJN
RBM47	HepG2	ENCSR711ZJQ	ENCFF259JKZ,ENCFF271EDI
RBFOX2	K562	ENCSR336DFS	ENCFF162LWE,ENCFF981SWJ
RBFOX2	K562	ENCSR336DFS	ENCFF087MDC,ENCFF122FYQ

## Sheet: legend
Dataset EV15: ENCODE Knockdown (KD) accessions. Containing the KD target names, experiment cell line, experiment accessions and control experiments accessions.
